# Supplementary material for: Integrative network analysis of early-stage lung adenocarcinoma identifies aurora kinase inhibition as interceptor of invasion and progression
Source: Nat Commun. 2022 Mar 24;13:1592. doi: 10.1038/s41467-022-29230-7 (PMC8948234; doi:10.1038/s41467-022-29230-7)
Supplement: Supplementary file 4 — Supplementary Data 1 [file 41467_2022_29230_MOESM4_ESM.xlsx]

## Sheet: Sheet1
Supplementary Data 1. List of 1322 DEGs between invasive and indolent tumors
GeneName	EntrezID	Mean(FPKM) - invasive	Mean(FPKM) - indolent	Difference	t-test p-value	BH adjusted p (FDR)	Signatures
KIAA0408	9729	0.575915	2.18833	-1.61241	3.90906e-16	7.21494e-12	Indolence
FAM184A	79632	1.4165	2.82903	-1.41253	2.40299e-14	2.2176e-10	Indolence
VEPH1	79674	1.9239	3.95012	-2.02622	6.50774e-14	4.00378e-10	Indolence
LOC723809	NA	0.662044	2.58077	-1.91873	1.0328e-13	4.76561e-10	Indolence
SLC41A1	254428	3.11578	4.20443	-1.08865	8.67527e-13	3.20239e-09	Indolence
USP44	84101	0.778366	1.99072	-1.21236	2.34185e-12	7.20392e-09	Indolence
ACOXL	55289	1.13343	2.58494	-1.4515	7.14147e-12	1.883e-08	Indolence
SNX30	401548	3.27294	4.6565	-1.38356	1.2351e-11	2.84954e-08	Indolence
HSD17B6	8630	2.95956	5.7441	-2.78454	3.98343e-11	7.75362e-08	Indolence
TK1	7083	4.67504	2.865	1.81003	4.43881e-11	7.75362e-08	Pro-invasive
TUBB3	10381	5.17425	2.52392	2.65033	5.16695e-11	7.94721e-08	Pro-invasive
TNFSF15	9966	1.89278	3.37414	-1.48137	6.27727e-11	8.75565e-08	Indolence
B3GALT2	8707	0.527696	1.47724	-0.94954	6.64133e-11	8.75565e-08	Indolence
ROBO2	6092	0.791273	2.17982	-1.38854	7.61159e-11	8.78045e-08	Indolence
CD302	9936	3.95579	5.46855	-1.51276	7.16005e-11	8.78045e-08	Indolence
TAPT1	202018	2.9017	3.89698	-0.99528	9.85333e-11	1.06978e-07	Indolence
ATP13A4	84239	2.3106	4.32935	-2.01876	1.16086e-10	1.13808e-07	Indolence
KIAA0319L	79932	4.27692	5.09999	-0.823073	1.17156e-10	1.13808e-07	Indolence
PAR5	8123	0.725435	1.41581	-0.690375	1.88258e-10	1.73734e-07	Indolence
SUSD2	56241	4.21517	7.00235	-2.78718	2.49586e-10	2.09391e-07	Indolence
TMEM56	148534	1.54764	2.59752	-1.04988	2.48424e-10	2.09391e-07	Indolence
CACHD1	57685	1.71251	3.08888	-1.37637	3.22861e-10	2.48294e-07	Indolence
SORBS1	10580	2.24122	3.44569	-1.20447	3.16454e-10	2.48294e-07	Indolence
NFIX	4784	3.52949	5.02414	-1.49465	3.3661e-10	2.48512e-07	Indolence
LEFTY2	7044	0.452536	1.61652	-1.16398	3.85836e-10	2.63754e-07	Indolence
TCEB3	6924	3.6355	4.35349	-0.717989	3.71922e-10	2.63754e-07	Indolence
AURKB	9212	2.93181	1.47114	1.46067	4.69679e-10	2.98927e-07	Pro-invasive
FREM2	341640	0.604659	1.64724	-1.04258	4.62695e-10	2.98927e-07	Indolence
MAPK10	5602	0.987093	1.94005	-0.952954	5.58214e-10	3.43432e-07	Indolence
PTCH1	5727	1.39569	2.6193	-1.22361	7.61264e-10	4.25777e-07	Indolence
LOC100128531	100128531	0.598385	1.45204	-0.853653	7.29142e-10	4.25777e-07	Indolence
GAPDH	2597	10.3514	9.03573	1.31569	8.40884e-10	4.56477e-07	Pro-invasive
RPLP0P2	113157	1.37615	0.453786	0.922366	1.03102e-09	5.43703e-07	Pro-invasive
PDZD2	23037	1.35888	2.48001	-1.12113	1.06989e-09	5.48525e-07	Indolence
CDKL1	8814	1.52329	2.4821	-0.958808	1.22175e-09	5.73687e-07	Indolence
LOC100506963	100506963	3.59017	4.32695	-0.736779	1.24329e-09	5.73687e-07	Indolence
LHFPL3	375612	0.166661	0.753965	-0.587303	1.219e-09	5.73687e-07	Indolence
DTYMK	1841	4.41206	3.46933	0.942736	1.29681e-09	5.83785e-07	Pro-invasive
VPS13D	55187	2.17822	2.81728	-0.639057	1.3677e-09	6.01037e-07	Indolence
ADCY9	115	2.41065	3.41459	-1.00395	1.4764e-09	6.0787e-07	Indolence
HSDL2	84263	3.73813	4.64126	-0.90313	1.44528e-09	6.0787e-07	Indolence
SNRPA1	6627	4.86866	4.24448	0.624178	1.48205e-09	6.0787e-07	Pro-invasive
PHACTR1	221692	1.40672	2.40718	-1.00046	1.51637e-09	6.08427e-07	Indolence
C1QTNF7	114905	1.06561	2.2783	-1.21269	1.60743e-09	6.18091e-07	Indolence
THOC4	10189	5.39913	4.60151	0.797621	1.77408e-09	6.54884e-07	Pro-invasive
SLC16A3	9123	6.38854	4.9578	1.43075	1.94327e-09	7.03274e-07	Pro-invasive
C5	727	1.71592	3.56459	-1.84867	2.28495e-09	7.66787e-07	Indolence
TYRP1	7306	0.680988	2.00323	-1.32224	2.1932e-09	7.66787e-07	Indolence
SLFNL1	200172	0.650407	1.57006	-0.919657	2.20972e-09	7.66787e-07	Indolence
SGSM1	129049	0.644815	1.28727	-0.642456	2.26912e-09	7.66787e-07	Indolence
PKMYT1	9088	2.43209	1.06986	1.36223	2.53686e-09	8.21453e-07	Pro-invasive
NCRNA00152	112597	5.10855	3.92644	1.18211	2.53166e-09	8.21453e-07	Pro-invasive
PLOD2	5352	4.682	3.06374	1.61825	2.66624e-09	8.48463e-07	Pro-invasive
CGNL1	84952	2.43974	3.58438	-1.14464	2.84878e-09	8.91184e-07	Indolence
KIAA0101	9768	3.53905	2.10824	1.43081	2.97957e-09	9.16567e-07	Pro-invasive
JPH1	56704	1.23447	2.52105	-1.28657	3.15125e-09	9.53485e-07	Indolence
CST5	1473	0.406316	1.43729	-1.03098	3.45664e-09	1.02902e-06	Indolence
TMSB10	9168	11.3474	10.3505	0.996924	3.51866e-09	1.03086e-06	Pro-invasive
CNKSR2	22866	0.334533	0.929074	-0.59454	3.81586e-09	1.10046e-06	Indolence
ZNRF3	84133	1.87011	2.70013	-0.830017	4.36688e-09	1.23999e-06	Indolence
ADRB2	154	1.95288	3.04221	-1.08933	4.78204e-09	1.3373e-06	Indolence
LARGE	9215	2.05778	2.87356	-0.815784	4.9691e-09	1.36888e-06	Indolence
EXPH5	23086	1.51102	2.60438	-1.09336	5.04846e-09	1.37029e-06	Indolence
CADM1	23705	3.61577	5.11318	-1.49741	5.3226e-09	1.40342e-06	Indolence
MS4A15	219995	1.5465	4.37159	-2.82509	5.78288e-09	1.43199e-06	Indolence
PCDP1	200373	1.77775	3.14993	-1.37219	5.81888e-09	1.43199e-06	Indolence
GINS2	51659	2.86763	1.59672	1.27092	5.55452e-09	1.43199e-06	Pro-invasive
MYLIP	29116	3.41253	4.35066	-0.938129	5.62621e-09	1.43199e-06	Indolence
TPI1	7167	8.25798	7.35548	0.902501	6.25758e-09	1.51024e-06	Pro-invasive
C11orf92	399948	0.991722	2.43089	-1.43917	9.06776e-09	2.11853e-06	Indolence
PRG4	64748	1.06917	2.83743	-1.76825	9.31427e-09	2.12239e-06	Indolence
COL4A3	1285	1.57219	2.56261	-0.990419	9.23906e-09	2.12239e-06	Indolence
PLEKHH2	130271	1.88301	2.93879	-1.05579	9.45458e-09	2.12809e-06	Indolence
ANGPT1	284	2.20741	3.57168	-1.36427	1.00785e-08	2.16301e-06	Indolence
PKM2	5315	8.53022	7.60781	0.922407	9.96533e-09	2.16301e-06	Pro-invasive
SCAI	286205	1.05593	1.64784	-0.591902	9.94898e-09	2.16301e-06	Indolence
PBK	55872	2.07595	0.906549	1.1694	1.04286e-08	2.21242e-06	Pro-invasive
SLC27A3	11000	3.50547	4.80621	-1.30075	1.12112e-08	2.2282e-06	Indolence
CCNB1	891	3.79968	2.28894	1.51074	1.06989e-08	2.2282e-06	Pro-invasive
WNT11	7481	0.950933	2.05028	-1.09935	1.12273e-08	2.2282e-06	Indolence
KIAA1671	85379	2.58245	3.43395	-0.851494	1.12117e-08	2.2282e-06	Indolence
H2AFZ	3015	7.22225	6.44939	0.772853	1.09191e-08	2.2282e-06	Pro-invasive
CTSH	1512	7.66011	9.2855	-1.62539	1.15987e-08	2.26608e-06	Indolence
SPAG9	9043	3.79594	4.65644	-0.860501	1.16637e-08	2.26608e-06	Indolence
TACC3	10460	3.9029	2.71237	1.19053	1.19471e-08	2.29695e-06	Pro-invasive
DRAM1	55332	4.9269	6.4259	-1.499	1.22787e-08	2.33637e-06	Indolence
PLK1	5347	3.10851	1.50922	1.59929	1.26085e-08	2.37464e-06	Pro-invasive
GFRA1	2674	0.735974	1.78828	-1.0523	1.31559e-08	2.42e-06	Indolence
SPC24	147841	2.21432	1.06433	1.15	1.32427e-08	2.42e-06	Pro-invasive
ARHGAP24	83478	2.02745	2.76897	-0.74152	1.30038e-08	2.42e-06	Indolence
CABLES1	91768	2.50081	3.50004	-0.999232	1.33866e-08	2.42232e-06	Indolence
LIFR	3977	2.67085	3.98714	-1.31629	1.38796e-08	2.48715e-06	Indolence
LOC401022	NA	2.3954	4.47983	-2.08444	1.40715e-08	2.49729e-06	Indolence
CDT1	81620	2.23406	1.0155	1.21856	1.47529e-08	2.56881e-06	Pro-invasive
DNAJC9	23234	4.52242	3.77229	0.750127	1.46883e-08	2.56881e-06	Pro-invasive
KIAA0494	9813	4.80129	5.50636	-0.705072	1.58437e-08	2.70767e-06	Indolence
NCRNA00247	404201	0.699445	1.30838	-0.60893	1.57558e-08	2.70767e-06	Indolence
LOXL2	4017	3.77528	2.03992	1.73536	1.63024e-08	2.76049e-06	Pro-invasive
SCN4B	6330	1.30628	2.40558	-1.0993	1.71111e-08	2.87108e-06	Indolence
GCNT4	51301	0.560668	1.18773	-0.627066	1.74481e-08	2.90126e-06	Indolence
PPP1R14B	26472	6.43378	5.39019	1.04359	1.79381e-08	2.95611e-06	Pro-invasive
NOTCH3	4855	4.69081	3.77254	0.918268	1.81572e-08	2.96573e-06	Pro-invasive
GSTA4	2941	3.65296	4.72576	-1.0728	1.91243e-08	3.0963e-06	Indolence
TACC1	6867	4.13508	4.99476	-0.85968	1.92947e-08	3.09672e-06	Indolence
RRM2	6241	3.74877	2.03534	1.71343	2.00609e-08	3.13782e-06	Pro-invasive
SPAG5	10615	2.79403	1.51873	1.2753	1.98437e-08	3.13782e-06	Pro-invasive
RNF180	285671	1.35269	2.06507	-0.712377	1.99971e-08	3.13782e-06	Indolence
POSTN	10631	7.25666	5.24513	2.01153	2.05533e-08	3.18783e-06	Pro-invasive
ZWINT	11130	3.70253	2.49498	1.20754	2.09194e-08	3.21758e-06	Pro-invasive
SYP	6855	0.757007	1.77472	-1.01771	2.14107e-08	3.23915e-06	Indolence
SEPP1	6414	7.06009	8.32335	-1.26326	2.20989e-08	3.31609e-06	Indolence
CDON	50937	0.870123	1.66257	-0.792447	2.25095e-08	3.35047e-06	Indolence
SERINC5	256987	3.34148	4.19294	-0.85147	2.32938e-08	3.43946e-06	Indolence
HSPC159	NA	2.12516	3.19934	-1.07417	2.55297e-08	3.65273e-06	Indolence
LUZP2	338645	0.210547	1.10987	-0.899319	2.53857e-08	3.65273e-06	Indolence
GLCCI1	113263	2.83484	3.80827	-0.973426	2.6332e-08	3.69184e-06	Indolence
SPC25	57405	2.21454	1.29034	0.924199	2.64031e-08	3.69184e-06	Pro-invasive
CACNB4	785	0.341579	1.01953	-0.677951	2.63869e-08	3.69184e-06	Indolence
TPX2	22974	3.28122	1.56956	1.71166	2.71531e-08	3.76815e-06	Pro-invasive
C7orf23	79161	4.8337	5.86951	-1.03581	2.8504e-08	3.89702e-06	Indolence
CDC6	990	2.46164	1.08185	1.3798	2.97937e-08	4.0434e-06	Pro-invasive
FGF14	2259	0.697985	1.39987	-0.701889	3.08823e-08	4.1304e-06	Indolence
FBLN5	10516	3.98	5.10107	-1.12107	3.18388e-08	4.13837e-06	Indolence
BTBD9	114781	2.54122	3.46755	-0.926328	3.17952e-08	4.13837e-06	Indolence
PDE8B	8622	0.76075	1.47104	-0.710291	3.11945e-08	4.13837e-06	Indolence
FBXO38	81545	3.33702	3.96987	-0.632847	3.34862e-08	4.32206e-06	Indolence
C5orf41	153222	2.53418	3.18777	-0.653592	3.39222e-08	4.34793e-06	Indolence
FLRT3	23767	3.05704	4.54388	-1.48684	3.43386e-08	4.37094e-06	Indolence
REPS2	9185	1.54053	2.47254	-0.932005	3.63134e-08	4.59066e-06	Indolence
MYBL2	4605	3.37636	1.43734	1.93902	3.72898e-08	4.68202e-06	Pro-invasive
SEC14L6	730005	0.979778	2.08632	-1.10654	3.8284e-08	4.77438e-06	Indolence
NUDT1	4521	4.28759	3.41414	0.873448	3.98406e-08	4.93516e-06	Pro-invasive
CDCA5	113130	2.86991	1.40576	1.46415	4.02312e-08	4.95031e-06	Pro-invasive
CDC45	8318	2.07795	0.935798	1.14215	4.67681e-08	5.65151e-06	Pro-invasive
RASSF8	11228	2.43469	3.35159	-0.916896	4.68484e-08	5.65151e-06	Indolence
GPR116	221395	4.72071	6.63821	-1.9175	4.82755e-08	5.78585e-06	Indolence
F11	90338	0.330132	1.32457	-0.994437	4.91322e-08	5.81303e-06	Indolence
CDC20	991	3.48884	1.68104	1.8078	4.97015e-08	5.84294e-06	Pro-invasive
TOX	9760	1.69113	2.68092	-0.989793	5.05266e-08	5.90234e-06	Indolence
DDAH1	23576	4.37867	5.34117	-0.962499	5.24562e-08	6.08921e-06	Indolence
NCRNA00261	140828	1.23052	2.79161	-1.56108	5.46575e-08	6.22724e-06	Indolence
THSD4	79875	1.51112	2.24957	-0.738447	5.4452e-08	6.22724e-06	Indolence
SMAD9	4093	0.982372	1.66262	-0.680246	5.45821e-08	6.22724e-06	Indolence
NR0B2	8431	0.727256	2.44715	-1.71989	5.61885e-08	6.28589e-06	Indolence
ZNF682	91120	0.917364	1.77417	-0.856806	5.64089e-08	6.28589e-06	Indolence
LZTFL1	54585	2.75407	3.37415	-0.62008	5.65915e-08	6.28589e-06	Indolence
SLC25A36	55186	3.65201	4.25389	-0.601888	5.57322e-08	6.28589e-06	Indolence
CCDC137	339230	3.93357	3.29652	0.637047	5.68751e-08	6.28589e-06	Pro-invasive
FAM64A	54478	1.5659	0.639289	0.926608	5.79937e-08	6.33367e-06	Pro-invasive
SHANK2	22941	1.31506	2.17231	-0.857245	5.96598e-08	6.4773e-06	Indolence
ARHGAP44	9912	2.27802	3.3251	-1.04708	6.01657e-08	6.48129e-06	Indolence
CLUL1	27098	0.563371	1.54547	-0.982099	6.03989e-08	6.48129e-06	Indolence
C2orf40	84417	1.72057	3.29997	-1.57939	6.12235e-08	6.53181e-06	Indolence
SHE	126669	2.20754	3.58979	-1.38225	6.41969e-08	6.80967e-06	Indolence
GRIA1	2890	0.439009	1.26894	-0.829928	6.49314e-08	6.84822e-06	Indolence
WNT4	54361	0.74157	1.79114	-1.04957	6.60611e-08	6.92778e-06	Indolence
CRY2	1408	3.18492	3.99623	-0.811312	6.6572e-08	6.94192e-06	Indolence
C19orf28	126321	4.27201	3.60587	0.666139	7.22044e-08	7.48695e-06	Pro-invasive
PREPL	9581	3.51773	4.17819	-0.660455	7.29096e-08	7.51783e-06	Indolence
SESN1	27244	3.21327	3.95401	-0.74074	7.67683e-08	7.87173e-06	Indolence
SLC25A10	1468	3.74847	2.9679	0.780569	7.7375e-08	7.88435e-06	Pro-invasive
FAM104B	90736	2.70019	3.38616	-0.685974	7.77457e-08	7.88435e-06	Indolence
RCAN2	10231	2.73062	3.86634	-1.13573	8.01545e-08	8.08421e-06	Indolence
LCA5	167691	1.51492	2.32026	-0.805342	8.39817e-08	8.39758e-06	Indolence
DDX39A	10212	5.08386	4.34834	0.735522	8.64267e-08	8.57622e-06	Pro-invasive
FEN1	2237	3.86714	2.85396	1.01318	8.78552e-08	8.67136e-06	Pro-invasive
PLEKHM3	389072	1.49378	2.11495	-0.621172	9.05939e-08	8.84704e-06	Indolence
C1orf130	400746	1.5711	2.89472	-1.32362	9.35496e-08	9.0514e-06	Indolence
CCNB2	9133	3.03832	1.68273	1.35558	9.36673e-08	9.0514e-06	Pro-invasive
BIRC5	332	2.9098	1.25766	1.65213	9.81556e-08	9.43572e-06	Pro-invasive
C1orf150	148823	0.343251	0.938021	-0.59477	9.94736e-08	9.51287e-06	Indolence
MC1R	4157	1.67759	0.840817	0.836776	1.00281e-07	9.54069e-06	Pro-invasive
RORA	6095	1.83343	2.69603	-0.862599	1.02412e-07	9.59501e-06	Indolence
MTMR12	54545	3.3245	3.9822	-0.657707	1.02062e-07	9.59501e-06	Indolence
FAM125B	89853	2.42412	3.22364	-0.799522	1.03953e-07	9.69016e-06	Indolence
TMPRSS2	7113	4.14891	6.28408	-2.13517	1.06042e-07	9.83527e-06	Indolence
NEK2	4751	2.51737	1.0475	1.46987	1.10308e-07	1.00826e-05	Pro-invasive
PRDM16	63976	1.02063	1.93902	-0.918388	1.10628e-07	1.00826e-05	Indolence
AVEN	57099	3.1047	2.40665	0.698053	1.10894e-07	1.00826e-05	Pro-invasive
UHRF1	29128	2.95858	1.40012	1.55846	1.13376e-07	1.02577e-05	Pro-invasive
C1QTNF6	114904	3.51571	2.16816	1.34754	1.22509e-07	1.103e-05	Pro-invasive
DEPDC1B	55789	1.79889	0.754461	1.04443	1.24348e-07	1.11412e-05	Pro-invasive
TROAP	10024	1.95027	0.793587	1.15668	1.29752e-07	1.14325e-05	Pro-invasive
TRAK2	66008	3.31092	3.99953	-0.688609	1.29089e-07	1.14325e-05	Indolence
LOC100507632	NA	0.527226	1.19766	-0.670435	1.33037e-07	1.15824e-05	Indolence
AADAC	13	0.921569	2.78224	-1.86068	1.38301e-07	1.16558e-05	Indolence
CHRDL1	91851	2.81587	4.6047	-1.78883	1.34796e-07	1.16558e-05	Indolence
MEGF11	84465	0.119153	1.28727	-1.16812	1.38268e-07	1.16558e-05	Indolence
RRAS2	22800	3.7169	4.4961	-0.779202	1.37448e-07	1.16558e-05	Indolence
ZNF493	284443	1.55382	2.27699	-0.723164	1.38292e-07	1.16558e-05	Indolence
SYNE1	23345	2.06923	2.76636	-0.69713	1.3767e-07	1.16558e-05	Indolence
IL6R	3570	3.55944	4.46072	-0.901278	1.4129e-07	1.18536e-05	Indolence
KIFC1	3833	2.6053	1.41628	1.18902	1.45502e-07	1.2097e-05	Pro-invasive
ECHDC1	55862	4.91615	5.75445	-0.838307	1.46437e-07	1.21201e-05	Indolence
UBE2S	27338	4.14887	2.87471	1.27416	1.54906e-07	1.27639e-05	Pro-invasive
RAD51	5888	1.63995	0.809653	0.830295	1.59858e-07	1.30881e-05	Pro-invasive
FAM8A1	51439	3.63541	4.36578	-0.730376	1.6026e-07	1.30881e-05	Indolence
NBEAL1	65065	1.37725	2.20382	-0.826568	1.64627e-07	1.33269e-05	Indolence
FAM117A	81558	3.03754	3.68334	-0.645799	1.63965e-07	1.33269e-05	Indolence
PTTG1	9232	4.94562	3.4592	1.48642	1.67909e-07	1.35331e-05	Pro-invasive
RASL11A	387496	2.31184	3.41143	-1.09959	1.72773e-07	1.38647e-05	Indolence
MTMR10	54893	2.84584	3.43422	-0.588381	1.75481e-07	1.4021e-05	Indolence
STC1	6781	2.49164	1.11376	1.37788	1.79667e-07	1.41943e-05	Pro-invasive
HLF	3131	1.83431	3.19963	-1.36532	1.7998e-07	1.41943e-05	Indolence
MS4A2	2206	1.45399	2.6524	-1.19841	1.80613e-07	1.41943e-05	Indolence
PPIF	10105	4.64807	3.86599	0.78208	1.80726e-07	1.41943e-05	Pro-invasive
GREM1	26585	3.98494	1.37969	2.60525	1.82572e-07	1.42785e-05	Pro-invasive
LDHA	3939	8.30534	7.34725	0.958086	1.85705e-07	1.44623e-05	Pro-invasive
WWC1	23286	2.89638	3.83281	-0.936431	1.92417e-07	1.48596e-05	Indolence
FAM83A	84985	4.87442	2.28041	2.59401	1.99587e-07	1.52223e-05	Pro-invasive
FOXM1	2305	2.97116	1.42793	1.54323	2.02645e-07	1.5378e-05	Pro-invasive
SCP2	10388	6.28924	6.89801	-0.608762	2.04257e-07	1.53876e-05	Indolence
B3GNT1	11041	3.27373	4.01313	-0.739405	2.13286e-07	1.60025e-05	Indolence
MCM4	4173	3.99944	2.8954	1.10404	2.20295e-07	1.63631e-05	Pro-invasive
MTHFD2	10797	5.03806	4.12495	0.913108	2.20739e-07	1.63631e-05	Pro-invasive
SLC18A2	6571	2.33409	3.18829	-0.854195	2.20751e-07	1.63631e-05	Indolence
STX1A	6804	2.70698	1.61395	1.09303	2.23001e-07	1.64637e-05	Pro-invasive
SLC2A1	6513	4.58168	2.75708	1.8246	2.28843e-07	1.66947e-05	Pro-invasive
ZNF204P	7754	1.96106	3.08391	-1.12285	2.39201e-07	1.73135e-05	Indolence
POC1A	25886	2.03827	1.26692	0.771345	2.39008e-07	1.73135e-05	Pro-invasive
DPYSL2	1808	4.59088	5.70308	-1.1122	2.47692e-07	1.77885e-05	Indolence
USP2	9099	0.707907	1.42334	-0.715432	2.57337e-07	1.83868e-05	Indolence
SLC16A7	9194	1.55868	2.8265	-1.26781	2.64776e-07	1.87303e-05	Indolence
BCRP3	644165	0.516398	1.4257	-0.909303	2.64865e-07	1.87303e-05	Indolence
RPUSD1	113000	3.77722	3.09448	0.682742	2.69384e-07	1.89772e-05	Pro-invasive
RGN	9104	1.81426	2.95881	-1.14455	2.72835e-07	1.91472e-05	Indolence
DAPK1	1612	3.76344	4.67869	-0.91525	2.75358e-07	1.9251e-05	Indolence
PENK	5179	0.707987	2.01899	-1.31101	2.80522e-07	1.94206e-05	Indolence
NUF2	83540	2.39393	1.12364	1.2703	2.79433e-07	1.94206e-05	Pro-invasive
CYBA	1535	8.34042	7.39408	0.946342	2.80939e-07	1.94206e-05	Pro-invasive
ORC6	23594	2.06847	1.05702	1.01146	2.91347e-07	1.99903e-05	Pro-invasive
WBSCR17	64409	1.07646	2.08461	-1.00816	2.95004e-07	2.01663e-05	Indolence
ENPP4	22875	3.44094	4.31045	-0.869508	3.05843e-07	2.06248e-05	Indolence
ZNF238	10472	3.59664	4.38411	-0.787473	3.05635e-07	2.06248e-05	Indolence
SLC25A37	51312	3.73787	2.87661	0.861261	3.09589e-07	2.06298e-05	Pro-invasive
ZFP3	124961	1.267	1.93372	-0.666717	3.08764e-07	2.06298e-05	Indolence
CNTFR	1271	0.290536	0.884549	-0.594012	3.20587e-07	2.12081e-05	Indolence
CYP4B1	1580	4.31925	6.79694	-2.47769	3.24633e-07	2.13519e-05	Indolence
PDK2	5164	2.83282	3.52549	-0.69267	3.25073e-07	2.13519e-05	Indolence
CDCA3	83461	2.48402	1.16754	1.31648	3.30249e-07	2.15385e-05	Pro-invasive
NDC80	10403	2.24602	1.12175	1.12427	3.33363e-07	2.16651e-05	Pro-invasive
ITGA9	3680	2.28639	3.53509	-1.2487	3.35864e-07	2.1751e-05	Indolence
TDRD10	126668	0.867277	1.81941	-0.952128	3.55276e-07	2.29277e-05	Indolence
SFRP2	6423	6.46744	3.91398	2.55346	3.6002e-07	2.30725e-05	Pro-invasive
SCN7A	6332	2.09847	3.52039	-1.42192	3.5958e-07	2.30725e-05	Indolence
CLIC5	53405	2.73374	4.29519	-1.56145	3.64298e-07	2.32343e-05	Indolence
KIF2C	11004	2.53499	1.1222	1.4128	3.66753e-07	2.32343e-05	Pro-invasive
SYT15	83849	1.60767	2.75482	-1.14716	3.67049e-07	2.32343e-05	Indolence
SHCBP1	79801	2.21352	1.1361	1.07742	3.6758e-07	2.32343e-05	Pro-invasive
BCHE	590	1.29563	2.39357	-1.09795	3.69192e-07	2.32565e-05	Indolence
RSPO2	340419	0.575231	1.40937	-0.834141	3.71195e-07	2.33032e-05	Indolence
COL18A1	80781	5.64708	4.47902	1.16807	3.95335e-07	2.44874e-05	Pro-invasive
HJURP	55355	1.95192	0.721236	1.23068	4.00229e-07	2.44874e-05	Pro-invasive
GTSE1	51512	1.82657	0.834489	0.992083	4.01998e-07	2.44874e-05	Pro-invasive
CCM2	83605	5.18381	4.42132	0.762491	3.95983e-07	2.44874e-05	Pro-invasive
NCAPH	23397	1.6363	0.822146	0.814157	4.00224e-07	2.44874e-05	Pro-invasive
L3MBTL4	91133	1.26585	1.86138	-0.595533	4.07253e-07	2.47259e-05	Indolence
TEF	7008	2.76581	3.70162	-0.935808	4.10921e-07	2.48668e-05	Indolence
NPR1	4881	2.00736	3.25938	-1.25202	4.23928e-07	2.55701e-05	Indolence
GATA6	2627	2.02739	2.97587	-0.948477	4.32399e-07	2.5996e-05	Indolence
CACNA1D	776	0.858621	1.60902	-0.750395	4.57573e-07	2.72433e-05	Indolence
PLAU	5328	6.12575	4.3338	1.79194	4.68961e-07	2.77515e-05	Pro-invasive
HOMER3	9454	4.36462	3.58958	0.775041	4.71898e-07	2.77641e-05	Pro-invasive
NFATC3	4775	2.03853	2.80029	-0.76176	4.77854e-07	2.79106e-05	Indolence
ANKRD6	22881	1.56385	2.18712	-0.62327	4.82704e-07	2.8105e-05	Indolence
SNX25	83891	3.43064	4.51907	-1.08844	4.9226e-07	2.85712e-05	Indolence
SCTR	6344	2.15318	3.95463	-1.80145	5.1271e-07	2.95722e-05	Indolence
TMEM116	89894	2.20645	2.94369	-0.737236	5.11601e-07	2.95722e-05	Indolence
RNASE4	6038	4.23565	5.32253	-1.08688	5.18767e-07	2.98283e-05	Indolence
TMEM130	222865	1.76857	3.4549	-1.68633	5.223e-07	2.99382e-05	Indolence
PRSS12	8492	1.50022	3.19399	-1.69377	5.2589e-07	3.00506e-05	Indolence
ADAMTS8	11095	1.34742	2.63729	-1.28988	5.28288e-07	3.00945e-05	Indolence
THY1	7070	5.21033	3.96946	1.24087	5.36273e-07	3.03619e-05	Pro-invasive
ART4	420	0.680119	1.34434	-0.664217	5.39598e-07	3.04568e-05	Indolence
GPR87	53836	2.51979	0.7542	1.76559	5.45975e-07	3.07228e-05	Pro-invasive
SMOX	54498	2.64375	1.80175	0.842004	5.55843e-07	3.1183e-05	Pro-invasive
TYMS	7298	3.88535	2.732	1.15335	5.62069e-07	3.14367e-05	Pro-invasive
PXMP4	11264	2.39984	3.29049	-0.89065	5.88363e-07	3.27091e-05	Indolence
PCDHAC2	56134	0.792314	1.84789	-1.05558	5.98723e-07	3.30857e-05	Indolence
KCNJ15	3772	2.79735	4.72634	-1.929	6.19311e-07	3.3506e-05	Indolence
SLC7A5	8140	4.34527	2.98091	1.36436	6.17391e-07	3.3506e-05	Pro-invasive
CAT	10249	5.24058	6.09019	-0.849608	6.18665e-07	3.3506e-05	Indolence
MOSC2	54996	3.11126	3.99933	-0.88807	6.1305e-07	3.3506e-05	Indolence
C14orf80	283643	2.93774	2.17034	0.767399	6.21171e-07	3.3506e-05	Pro-invasive
RANBP3L	202151	0.508561	1.12296	-0.6144	6.26298e-07	3.3506e-05	Indolence
PDE8A	5151	2.80886	3.43906	-0.630195	6.18856e-07	3.3506e-05	Indolence
FANCI	55215	2.49824	1.64759	0.85065	6.41045e-07	3.41958e-05	Pro-invasive
PLA2G4F	255189	1.68359	3.02027	-1.33668	6.49861e-07	3.43824e-05	Indolence
NIPAL3	57185	3.16339	3.96298	-0.799585	6.4799e-07	3.43824e-05	Indolence
ROS1	6098	3.00728	4.52519	-1.51791	6.5347e-07	3.44603e-05	Indolence
CYS1	192668	1.35121	2.50106	-1.14985	6.65815e-07	3.50112e-05	Indolence
ITPR3	3710	4.4922	5.36891	-0.876715	6.73746e-07	3.53276e-05	Indolence
COL1A1	1277	8.97675	6.66392	2.31283	6.79502e-07	3.55285e-05	Pro-invasive
CTHRC1	115908	6.07908	4.24063	1.83846	6.83151e-07	3.56184e-05	Pro-invasive
PHACTR2	9749	2.49979	3.25591	-0.756116	6.92936e-07	3.59256e-05	Indolence
GPR160	26996	3.79175	5.10426	-1.3125	7.04916e-07	3.62976e-05	Indolence
DLGAP5	9787	2.28306	1.0212	1.26186	7.06011e-07	3.62976e-05	Pro-invasive
C1orf21	81563	1.96352	2.84894	-0.88542	7.05853e-07	3.62976e-05	Indolence
MAGI3	260425	2.65816	3.62055	-0.962383	7.16737e-07	3.67467e-05	Indolence
THRB	7068	1.06855	1.66249	-0.59394	7.23728e-07	3.70023e-05	Indolence
LTBP2	4054	4.63586	5.71101	-1.07514	7.30661e-07	3.72536e-05	Indolence
TPPP	11076	1.69793	2.78644	-1.08851	7.4104e-07	3.74723e-05	Indolence
UBE2C	11065	4.68415	2.72485	1.95931	7.43895e-07	3.75138e-05	Pro-invasive
RUVBL2	10856	5.15542	4.54741	0.60801	7.48726e-07	3.76546e-05	Pro-invasive
FAM189A2	9413	1.92805	3.1879	-1.25985	7.54646e-07	3.78492e-05	Indolence
MCM5	4174	4.41798	3.72215	0.69583	7.57105e-07	3.78696e-05	Pro-invasive
RGS13	64407	1.0333	1.89267	-0.859371	7.91128e-07	3.94645e-05	Indolence
P4HA3	283208	1.89574	0.968365	0.927377	7.9664e-07	3.96323e-05	Pro-invasive
SLC12A8	84561	2.74591	1.82206	0.923857	8.32175e-07	4.09585e-05	Pro-invasive
SPATA6	54558	1.48289	2.20812	-0.725232	8.34797e-07	4.09783e-05	Indolence
TRAM1	23471	6.34297	7.15504	-0.812072	8.50828e-07	4.16545e-05	Indolence
CENPW	387103	3.49046	2.43415	1.05631	8.62537e-07	4.19877e-05	Pro-invasive
EXO1	9156	1.5499	0.586841	0.963063	8.66371e-07	4.19877e-05	Pro-invasive
ALDH5A1	7915	2.71583	3.49106	-0.775234	8.66734e-07	4.19877e-05	Indolence
DMD	1756	1.69422	2.42587	-0.731644	8.64139e-07	4.19877e-05	Indolence
MAMDC2	256691	2.26901	3.81719	-1.54818	8.69227e-07	4.19982e-05	Indolence
MOV10	4343	3.92793	3.30781	0.620112	8.7445e-07	4.21403e-05	Pro-invasive
RBMS3	27303	1.71459	2.50142	-0.78683	8.79859e-07	4.22905e-05	Indolence
SLC2A5	6518	2.38414	1.18902	1.19512	8.87087e-07	4.25272e-05	Pro-invasive
AQP4	361	3.55522	5.57078	-2.01556	9.04024e-07	4.31152e-05	Indolence
CDK1	983	3.73727	2.57567	1.1616	9.18224e-07	4.35903e-05	Pro-invasive
C16orf59	80178	1.91127	0.95568	0.95559	9.21656e-07	4.3618e-05	Pro-invasive
PGCP	10404	4.03917	4.75666	-0.717491	9.2572e-07	4.36983e-05	Indolence
ADH1A	124	0.509417	1.25597	-0.746558	9.31386e-07	4.38536e-05	Indolence
ALDOA	226	9.1329	8.19438	0.938524	9.3397e-07	4.38633e-05	Pro-invasive
BAAT	570	0.63401	2.30566	-1.67165	9.37458e-07	4.39154e-05	Indolence
IGFALS	3483	0.477697	1.24016	-0.762463	9.444e-07	4.40172e-05	Indolence
SLC15A2	6565	2.09859	3.27417	-1.17557	9.5381e-07	4.42323e-05	Indolence
GJB3	2707	2.13146	0.609553	1.52191	9.83037e-07	4.4841e-05	Pro-invasive
CYB5A	1528	6.87885	8.13473	-1.25588	9.81842e-07	4.4841e-05	Indolence
FAT4	79633	1.06696	1.80311	-0.736155	9.80259e-07	4.4841e-05	Indolence
CECR2	27443	0.56058	1.239	-0.678421	9.71989e-07	4.4841e-05	Indolence
UBE2T	29089	3.70473	2.48114	1.22359	9.87234e-07	4.48802e-05	Pro-invasive
DUOX1	53905	2.02104	3.35153	-1.33049	9.95987e-07	4.51669e-05	Indolence
CDC25C	995	1.27152	0.438556	0.832967	1.00311e-06	4.53782e-05	Pro-invasive
DTL	51514	1.97941	1.00842	0.970985	1.00769e-06	4.54743e-05	Pro-invasive
CENPM	79019	2.9625	1.97041	0.992083	1.01101e-06	4.55129e-05	Pro-invasive
APOH	350	1.0553	2.97086	-1.91556	1.02387e-06	4.58679e-05	Indolence
IQGAP3	128239	2.07754	0.909515	1.16802	1.05081e-06	4.69606e-05	Pro-invasive
TOMM40	10452	4.62075	4.02613	0.594621	1.0567e-06	4.71098e-05	Pro-invasive
C9orf140	89958	2.02652	0.959973	1.06655	1.07283e-06	4.76863e-05	Pro-invasive
PION	54103	3.24931	4.03085	-0.78154	1.07688e-06	4.76863e-05	Indolence
ATAD3A	55210	3.57457	2.96473	0.609843	1.07738e-06	4.76863e-05	Pro-invasive
FAM150A	389658	0.812518	1.95202	-1.13951	1.10479e-06	4.87824e-05	Indolence
CTDSPL	10217	3.48509	4.31196	-0.826864	1.13131e-06	4.97156e-05	Indolence
SULF1	23213	5.39178	3.349	2.04278	1.14768e-06	5.03155e-05	Pro-invasive
OSBPL1A	114876	3.49909	4.2064	-0.707309	1.1585e-06	5.05496e-05	Indolence
ADH1B	125	4.59	6.5977	-2.0077	1.16948e-06	5.07884e-05	Indolence
MMP14	4323	6.87374	5.46965	1.40409	1.18901e-06	5.15152e-05	Pro-invasive
MAD2L1	4085	3.43223	2.19744	1.23479	1.21258e-06	5.22909e-05	Pro-invasive
INMT	11185	3.74369	5.42269	-1.67899	1.21875e-06	5.24345e-05	Indolence
RAD54L	8438	1.36942	0.626034	0.743388	1.22669e-06	5.26535e-05	Pro-invasive
CCNA2	890	2.79285	1.62093	1.17192	1.24346e-06	5.31246e-05	Pro-invasive
UBL3	5412	4.29136	4.95546	-0.664095	1.2463e-06	5.31246e-05	Indolence
MXD3	83463	2.60317	1.89927	0.703906	1.26666e-06	5.37443e-05	Pro-invasive
FHL1	27259	4.22192	5.60418	-1.38226	1.27282e-06	5.37584e-05	Indolence
SCUBE2	57758	1.63585	3.04784	-1.41199	1.28252e-06	5.37988e-05	Indolence
LEPREL4	10609	3.64305	2.73024	0.912813	1.27989e-06	5.37988e-05	Pro-invasive
NR3C2	4306	1.91151	2.81313	-0.90162	1.29598e-06	5.42401e-05	Indolence
C17orf62	79415	5.66771	5.05571	0.611998	1.2992e-06	5.4252e-05	Pro-invasive
IRX1	79192	0.418264	1.46425	-1.04599	1.32914e-06	5.52069e-05	Indolence
ANO5	203859	0.682152	1.32605	-0.643902	1.33104e-06	5.52069e-05	Indolence
IRX2	153572	2.4715	4.47514	-2.00364	1.33457e-06	5.52289e-05	Indolence
PLIN3	10226	5.11122	4.49553	0.615684	1.34233e-06	5.54258e-05	Pro-invasive
CBX7	23492	3.33753	4.1228	-0.785268	1.34936e-06	5.55918e-05	Indolence
LOC285441	285441	0.277394	1.00597	-0.72858	1.35873e-06	5.58531e-05	Indolence
NME1	6023	6.45104	5.5123	0.938741	1.3935e-06	5.70283e-05	Pro-invasive
ATOX1	475	5.91561	5.29481	0.6208	1.39949e-06	5.71467e-05	Pro-invasive
KPNA2	3838	5.1559	4.06483	1.09107	1.41136e-06	5.74927e-05	Pro-invasive
TTC33	23548	2.03655	2.6409	-0.604353	1.42388e-06	5.77595e-05	Indolence
COL3A1	1281	9.20551	7.11811	2.0874	1.42859e-06	5.78234e-05	Pro-invasive
NKD1	85407	0.771517	1.44668	-0.675164	1.43703e-06	5.79111e-05	Indolence
TLR5	7100	1.6453	2.26327	-0.61797	1.43503e-06	5.79111e-05	Indolence
GDF10	2662	1.11846	2.1947	-1.07624	1.4433e-06	5.80372e-05	Indolence
KLC4	89953	3.62455	4.23342	-0.608869	1.49829e-06	5.97276e-05	Indolence
PTPN13	5783	2.97273	4.46381	-1.49109	1.52752e-06	6.06312e-05	Indolence
ACSS1	84532	3.27788	4.01185	-0.733965	1.53086e-06	6.06331e-05	Indolence
PLAUR	5329	5.89606	4.51681	1.37925	1.54738e-06	6.10257e-05	Pro-invasive
SKA1	220134	1.31242	0.579129	0.733288	1.57577e-06	6.20127e-05	Pro-invasive
SYDE2	84144	1.15254	1.95942	-0.806885	1.60271e-06	6.26722e-05	Indolence
ATP8A1	10396	2.79312	3.73837	-0.945259	1.65606e-06	6.42142e-05	Indolence
CDCA8	55143	2.36495	1.36026	1.00469	1.65538e-06	6.42142e-05	Pro-invasive
PRC1	9055	2.99221	1.91142	1.08079	1.66497e-06	6.44241e-05	Pro-invasive
SFTA1P	207107	3.44178	5.53052	-2.08874	1.67695e-06	6.47518e-05	Indolence
CENPK	64105	2.21305	1.31061	0.902445	1.6921e-06	6.48945e-05	Pro-invasive
FAM45B	55855	2.95975	2.20938	0.750369	1.6947e-06	6.48945e-05	Pro-invasive
KIAA0664L3	100132341	1.55667	2.27795	-0.721281	1.68584e-06	6.48945e-05	Indolence
MAGEH1	28986	3.87776	4.67239	-0.794626	1.70097e-06	6.49997e-05	Indolence
MELK	9833	2.58441	1.11943	1.46498	1.72812e-06	6.57649e-05	Pro-invasive
CDKL2	8999	1.6746	2.89452	-1.21992	1.74425e-06	6.61062e-05	Indolence
RECQL4	9401	2.5194	1.43736	1.08204	1.80338e-06	6.80673e-05	Pro-invasive
FZD5	7855	2.50235	3.31889	-0.816542	1.82443e-06	6.83031e-05	Indolence
TBX4	9496	2.05009	3.25999	-1.2099	1.8634e-06	6.96109e-05	Indolence
TRAIP	10293	1.46376	0.869661	0.594096	1.8669e-06	6.96109e-05	Pro-invasive
CCNE1	898	1.85923	1.00213	0.857095	1.90877e-06	7.08855e-05	Pro-invasive
MYOZ1	58529	0.726341	1.40148	-0.675137	1.90672e-06	7.08855e-05	Indolence
TFPT	29844	3.56455	2.97828	0.586272	1.92432e-06	7.11905e-05	Pro-invasive
C8orf34	116328	0.759726	1.51279	-0.753065	1.93678e-06	7.14943e-05	Indolence
CPA3	51200	3.88185	5.47804	-1.59619	2.01687e-06	7.37216e-05	Indolence
RTN4RL1	146760	0.858428	1.75646	-0.898033	2.00664e-06	7.37216e-05	Indolence
WASF3	10810	1.45049	2.30139	-0.850899	2.02108e-06	7.37216e-05	Indolence
SYNPO	11346	4.44768	5.19891	-0.751238	2.02064e-06	7.37216e-05	Indolence
PLXNA2	5362	2.35402	3.26245	-0.908431	2.03065e-06	7.3779e-05	Indolence
ZSWIM5	57643	0.874668	1.56651	-0.691843	2.02965e-06	7.3779e-05	Indolence
NPHP1	4867	1.426	2.03457	-0.608576	2.0523e-06	7.44192e-05	Indolence
SKA3	221150	1.34975	0.524534	0.825217	2.05852e-06	7.44984e-05	Pro-invasive
RERG	85004	2.52401	3.39818	-0.874168	2.14789e-06	7.72781e-05	Indolence
MTSS1	9788	2.89616	3.96232	-1.06616	2.15215e-06	7.72808e-05	Indolence
ABCA8	10351	1.60726	2.69194	-1.08468	2.15798e-06	7.73393e-05	Indolence
PIGR	5284	6.0025	8.64731	-2.6448	2.17433e-06	7.77744e-05	Indolence
S100A2	6273	3.98919	1.86215	2.12704	2.18607e-06	7.79158e-05	Pro-invasive
TNFRSF6B	8771	3.41591	1.67898	1.73692	2.1876e-06	7.79158e-05	Pro-invasive
CERS2	29956	5.7227	6.53094	-0.808246	2.19899e-06	7.79158e-05	Indolence
MRPL12	6182	5.70279	4.93524	0.767556	2.19414e-06	7.79158e-05	Pro-invasive
NARF	51444	4.97723	4.34028	0.636945	2.24123e-06	7.92458e-05	Pro-invasive
ZNF429	353088	1.82977	2.57541	-0.745642	2.25081e-06	7.94327e-05	Indolence
RGL1	64333	3.23869	4.00142	-0.762725	2.25651e-06	7.94818e-05	Indolence
ZNF704	619279	1.54949	2.39067	-0.841172	2.26633e-06	7.96757e-05	Indolence
IFT57	55081	4.38796	5.32953	-0.941569	2.30632e-06	8.04683e-05	Indolence
NRXN3	9369	0.66062	1.34596	-0.685344	2.30341e-06	8.04683e-05	Indolence
LRP6	4040	2.27472	2.92552	-0.6508	2.32481e-06	8.09603e-05	Indolence
PLEKHN1	84069	1.99557	1.29861	0.696962	2.38089e-06	8.27571e-05	Pro-invasive
CYP4X1	260293	1.98225	3.29034	-1.30808	2.39176e-06	8.29788e-05	Indolence
PFKP	5214	5.48994	4.16206	1.32789	2.39774e-06	8.30303e-05	Pro-invasive
WWC2	80014	2.25844	3.19972	-0.941285	2.47333e-06	8.53274e-05	Indolence
TMEM220	388335	1.19648	1.79984	-0.603361	2.51064e-06	8.60716e-05	Indolence
TTC39A	22996	2.77161	3.93468	-1.16307	2.53095e-06	8.6507e-05	Indolence
PSMG3	84262	5.45078	4.42028	1.0305	2.53736e-06	8.65657e-05	Pro-invasive
PLA2G1B	5319	1.75609	3.59758	-1.84149	2.5775e-06	8.77729e-05	Indolence
LZTS1	11178	1.90139	1.20275	0.698635	2.59343e-06	8.81528e-05	Pro-invasive
SULF2	55959	3.97953	2.78874	1.19079	2.6048e-06	8.82002e-05	Pro-invasive
NCAPG	64151	1.84197	0.778107	1.06387	2.59962e-06	8.82002e-05	Pro-invasive
UNC13B	10497	3.89954	4.76598	-0.866439	2.6112e-06	8.82002e-05	Indolence
CHST1	8534	1.66134	0.98155	0.679791	2.61394e-06	8.82002e-05	Pro-invasive
SLC22A3	6581	2.26875	3.59022	-1.32148	2.65372e-06	8.87314e-05	Indolence
TLR2	7097	3.65935	4.5578	-0.898452	2.65093e-06	8.87314e-05	Indolence
EPB41L5	57669	3.03622	3.92653	-0.890311	2.63845e-06	8.87314e-05	Indolence
CDCA2	157313	1.21949	0.483435	0.736055	2.65282e-06	8.87314e-05	Pro-invasive
MAN1C1	57134	2.50985	3.31232	-0.802474	2.67499e-06	8.91195e-05	Indolence
RHOC	389	6.84741	6.20114	0.64627	2.67136e-06	8.91195e-05	Pro-invasive
ST7	93655	3.48871	4.1764	-0.687687	2.70413e-06	8.97666e-05	Indolence
SOX13	9580	2.56751	3.40117	-0.833661	2.7542e-06	9.12645e-05	Indolence
GALNT14	79623	2.52704	1.07708	1.44996	2.77265e-06	9.13333e-05	Pro-invasive
PFKFB2	5208	2.82037	3.62249	-0.802122	2.77607e-06	9.13333e-05	Indolence
CRIM1	51232	3.97155	4.82383	-0.852281	2.78797e-06	9.13988e-05	Indolence
CDCA4	55038	3.06082	2.3598	0.701019	2.81793e-06	9.18915e-05	Pro-invasive
C17orf53	78995	1.13256	0.518038	0.614517	2.8161e-06	9.18915e-05	Pro-invasive
MCM10	55388	1.21019	0.426762	0.783425	2.82492e-06	9.19569e-05	Pro-invasive
CENPA	1058	1.70539	0.687682	1.01771	2.84102e-06	9.23182e-05	Pro-invasive
SHH	6469	0.628094	1.45424	-0.826144	2.8829e-06	9.35144e-05	Indolence
FGFR2	2263	2.44268	3.42767	-0.984986	2.88896e-06	9.35466e-05	Indolence
APOL2	23780	4.48422	3.69017	0.794052	2.90548e-06	9.37524e-05	Pro-invasive
C16orf89	146556	5.5664	7.96638	-2.39999	2.92238e-06	9.39191e-05	Indolence
EGLN3	112399	3.55753	2.09441	1.46312	2.93067e-06	9.39191e-05	Pro-invasive
AXIN2	8313	2.51031	3.2863	-0.775993	2.92779e-06	9.39191e-05	Indolence
DIXDC1	85458	1.90415	2.49586	-0.591707	2.931e-06	9.39191e-05	Indolence
SLIRP	81892	6.29789	5.64911	0.648788	2.94136e-06	9.40879e-05	Pro-invasive
FXYD1	5348	2.93497	4.17257	-1.2376	2.96522e-06	9.45997e-05	Indolence
C1orf116	79098	4.56627	6.22716	-1.66089	3.04573e-06	9.69224e-05	Indolence
SLC25A23	79085	3.86335	4.54176	-0.678404	3.07938e-06	9.78247e-05	Indolence
CPAMD8	27151	1.58862	2.81667	-1.22805	3.18583e-06	0.000100514	Indolence
TGFBR3	7049	2.05554	2.97304	-0.917496	3.18106e-06	0.000100514	Indolence
HTRA3	94031	4.87575	3.40492	1.47083	3.23468e-06	0.000101535	Pro-invasive
CDKN3	1033	2.9142	1.65725	1.25695	3.29148e-06	0.000103142	Pro-invasive
TYMP	1890	7.0742	5.92569	1.14851	3.35902e-06	0.000104373	Pro-invasive
C1orf186	440712	1.27615	2.04226	-0.766112	3.45405e-06	0.000106608	Indolence
TNFRSF19	55504	2.66228	3.77991	-1.11763	3.46147e-06	0.000106658	Indolence
ABI3BP	25890	3.12161	4.11646	-0.994851	3.47769e-06	0.000106979	Indolence
IMPDH1	727833	4.83862	4.18013	0.658493	3.50494e-06	0.000107638	Pro-invasive
NFIA	4774	2.00174	2.71531	-0.713578	3.51127e-06	0.000107654	Indolence
ASAP3	55616	2.56636	3.30143	-0.735078	3.55571e-06	0.000108835	Indolence
TMEM158	25907	1.7459	0.565193	1.18071	3.58262e-06	0.000109478	Pro-invasive
TMEM50B	757	4.39248	4.99228	-0.599793	3.73474e-06	0.000113749	Indolence
PRR11	55771	1.9264	1.00919	0.917214	3.78575e-06	0.000114735	Pro-invasive
FRMD4B	23150	2.77346	3.4322	-0.658746	3.78121e-06	0.000114735	Indolence
SLC34A2	10568	7.53298	9.625	-2.09201	3.88249e-06	0.00011709	Indolence
ASF1B	55723	3.0062	1.98974	1.01646	3.88026e-06	0.00011709	Pro-invasive
BUB1B	701	1.92958	0.948134	0.981448	3.88949e-06	0.00011711	Pro-invasive
CRYM	1428	2.72019	5.25463	-2.53444	3.97436e-06	0.00011911	Indolence
AK4	205	2.42889	1.06342	1.36546	3.97527e-06	0.00011911	Pro-invasive
COL11A1	1301	3.0181	0.588788	2.42931	4.19091e-06	0.000124164	Pro-invasive
LOC100132707	NA	1.78357	2.38612	-0.602549	4.19105e-06	0.000124164	Indolence
SELENBP1	8991	5.80044	7.2786	-1.47816	4.21881e-06	0.000124425	Indolence
SPAG4	6676	2.84374	1.63701	1.20673	4.22007e-06	0.000124425	Pro-invasive
LOC541471	NA	4.36472	3.45279	0.911922	4.21212e-06	0.000124425	Pro-invasive
FUCA1	2517	5.51729	6.16398	-0.64669	4.23085e-06	0.000124544	Indolence
KIF18B	146909	1.34084	0.497649	0.843186	4.25797e-06	0.000125142	Pro-invasive
GLS2	27165	1.38045	2.51401	-1.13355	4.29612e-06	0.000126063	Indolence
EIF4EBP1	1978	5.01662	4.15192	0.864706	4.31598e-06	0.000126445	Pro-invasive
CAMK1D	57118	2.54356	3.60002	-1.05646	4.38531e-06	0.000127665	Indolence
CPXM1	56265	3.15972	1.82722	1.3325	4.45465e-06	0.000129073	Pro-invasive
EPHX4	253152	1.86087	0.755025	1.10584	4.46757e-06	0.000129244	Pro-invasive
MGP	4256	7.15425	8.15609	-1.00183	4.71468e-06	0.000135755	Indolence
RBL2	5934	4.36545	5.05015	-0.684695	4.73281e-06	0.000136065	Indolence
NTN4	59277	3.857	4.83716	-0.980152	4.87261e-06	0.000139247	Indolence
ZDHHC1	29800	2.30024	3.06333	-0.763096	4.86383e-06	0.000139247	Indolence
PPP1R9A	55607	1.4219	2.15889	-0.736994	4.87369e-06	0.000139247	Indolence
ACSM3	6296	2.51264	3.63138	-1.11875	4.89e-06	0.000139323	Indolence
TIMP1	7076	9.14857	8.21572	0.932853	4.89144e-06	0.000139323	Pro-invasive
FER1L4	80307	2.03403	0.945979	1.08805	4.93609e-06	0.000140043	Pro-invasive
PAQR5	54852	1.38568	2.29103	-0.905343	4.93949e-06	0.000140043	Indolence
FAM54A	113115	1.4928	0.828049	0.664749	4.93733e-06	0.000140043	Pro-invasive
THBS2	7058	5.37621	3.69435	1.68186	5.0744e-06	0.00014283	Pro-invasive
ZNF385B	151126	2.05223	3.61515	-1.56292	5.083e-06	0.00014283	Indolence
DLC1	10395	3.67046	4.88638	-1.21592	5.09785e-06	0.00014283	Indolence
CRLS1	54675	3.69023	4.54868	-0.858448	5.10442e-06	0.00014283	Indolence
GPR115	221393	1.24404	0.230497	1.01354	5.05505e-06	0.00014283	Pro-invasive
LMBRD1	55788	4.88073	5.49681	-0.616081	5.10742e-06	0.00014283	Indolence
PIF1	80119	1.11566	0.485982	0.629678	5.0498e-06	0.00014283	Pro-invasive
FRAS1	80144	0.635071	1.26168	-0.626606	5.13968e-06	0.000143515	Indolence
SH3PXD2B	285590	3.25775	2.38355	0.874207	5.23198e-06	0.000145432	Pro-invasive
GDF15	9518	5.24524	7.28937	-2.04413	5.24474e-06	0.000145567	Indolence
GARS	2618	5.37876	4.7267	0.652057	5.30942e-06	0.00014692	Pro-invasive
SHC3	53358	0.913023	1.60089	-0.687865	5.33952e-06	0.000147532	Indolence
NUSAP1	51203	3.27079	2.23737	1.03342	5.34874e-06	0.000147566	Pro-invasive
SLC39A8	64116	5.21529	6.36252	-1.14723	5.50723e-06	0.000151036	Indolence
CEACAM8	1088	0.186433	1.00739	-0.820961	5.55094e-06	0.000152008	Indolence
MARVELD2	153562	2.55153	3.48051	-0.928979	5.68941e-06	0.000154653	Indolence
OCLN	100506658	3.46048	4.75073	-1.29024	5.71625e-06	0.000154787	Indolence
MAOB	4129	2.93396	3.91176	-0.977801	5.73626e-06	0.000154787	Indolence
C10orf55	414236	1.47445	0.66958	0.804871	5.72478e-06	0.000154787	Pro-invasive
NFAT5	10725	2.40318	3.09714	-0.693962	5.72165e-06	0.000154787	Indolence
FBXW11	23291	3.86273	4.45009	-0.587363	5.72981e-06	0.000154787	Indolence
CEP55	55165	2.83495	1.4502	1.38475	5.87171e-06	0.000157064	Pro-invasive
C1orf198	84886	4.78012	5.52482	-0.744698	5.92177e-06	0.000158174	Indolence
VCAN	1462	4.76245	3.36173	1.40072	5.94752e-06	0.000158632	Pro-invasive
PCDH20	64881	1.37339	2.76912	-1.39573	6.03028e-06	0.000160264	Indolence
ANLN	54443	3.01695	1.56149	1.45546	6.06105e-06	0.000160362	Pro-invasive
CENPF	1063	2.19002	1.0424	1.14762	6.06453e-06	0.000160362	Pro-invasive
LOC100506990	100506990	1.6121	2.32058	-0.708484	6.07343e-06	0.000160368	Indolence
CD47	961	5.24974	5.87361	-0.623867	6.09019e-06	0.000160581	Indolence
KIF23	9493	2.16873	1.18379	0.984938	6.11955e-06	0.000160895	Pro-invasive
CYBRD1	79901	5.24399	6.24524	-1.00126	6.13716e-06	0.00016111	Indolence
KANK2	25959	4.12584	4.84633	-0.720492	6.20416e-06	0.000162426	Indolence
TWIST1	7291	1.45845	0.339493	1.11896	6.22074e-06	0.000162484	Pro-invasive
SPHK1	8877	3.56575	2.1533	1.41245	6.24977e-06	0.000162697	Pro-invasive
CYP24A1	1591	3.74619	0.911244	2.83494	6.27682e-06	0.000162941	Pro-invasive
TOX3	27324	1.78879	3.33817	-1.54939	6.39796e-06	0.000165157	Indolence
HMGN3	9324	6.32009	6.94398	-0.623895	6.42018e-06	0.000165499	Indolence
S100A9	6280	8.20676	6.33037	1.87638	6.4476e-06	0.000165743	Pro-invasive
KLHDC2	23588	4.77359	5.3987	-0.625113	6.4465e-06	0.000165743	Indolence
KIF4A	24137	1.95844	0.75443	1.20401	6.4916e-06	0.000166642	Pro-invasive
TDO2	6999	2.7778	1.56492	1.21288	6.61807e-06	0.000169417	Pro-invasive
TMEM164	84187	3.25979	4.14165	-0.88186	6.67795e-06	0.000170242	Indolence
RBMS2	5939	3.23401	3.8443	-0.610299	6.69312e-06	0.000170393	Indolence
ADAMTS14	140766	1.48671	0.702445	0.784265	6.76244e-06	0.000171921	Pro-invasive
C7orf58	79974	1.96379	2.80276	-0.838966	6.85089e-06	0.000173453	Indolence
HAS3	3038	2.54576	4.4127	-1.86694	6.86531e-06	0.000173579	Indolence
OLFM1	10439	2.20052	3.31196	-1.11144	7.14127e-06	0.000179329	Indolence
SDPR	8436	3.86445	5.09871	-1.23426	7.16038e-06	0.000179564	Indolence
PARD6B	84612	2.08239	2.83939	-0.756992	7.18438e-06	0.000179921	Indolence
MYH11	4629	3.45903	4.66799	-1.20895	7.24905e-06	0.000181295	Indolence
ESCO2	157570	1.2534	0.667183	0.586214	7.2814e-06	0.000181858	Pro-invasive
THRA	7067	3.33488	4.07595	-0.741069	7.36752e-06	0.000183512	Indolence
GAB1	128869	2.04759	2.67275	-0.625161	7.36189e-06	0.000183512	Indolence
FOXA2	3170	2.61616	4.06299	-1.44683	7.53896e-06	0.000187025	Indolence
KIF20A	10112	2.15875	1.13482	1.02394	7.59291e-06	0.000187913	Pro-invasive
ANXA4	307	5.78249	6.62124	-0.838755	7.59511e-06	0.000187913	Indolence
DAPK2	23604	2.38403	3.28685	-0.902818	7.66688e-06	0.000189181	Indolence
FAM59A	64762	1.66882	2.31255	-0.643734	7.7801e-06	0.000191208	Indolence
SEC14L4	284904	1.03216	2.03796	-1.0058	7.90309e-06	0.000193973	Indolence
ERP27	121506	2.01041	3.41114	-1.40073	7.96933e-06	0.000195339	Indolence
CERS4	79603	3.53672	4.65979	-1.12307	8.0001e-06	0.000195833	Indolence
C11orf54	28970	3.65858	4.31007	-0.651486	8.03227e-06	0.00019636	Indolence
ZBED3	84327	1.0856	1.78557	-0.699962	8.23034e-06	0.000200406	Indolence
H2AFX	3014	4.26754	3.54828	0.719266	8.40254e-06	0.000204329	Pro-invasive
LRRC36	55282	0.547949	1.60509	-1.05714	8.43445e-06	0.000204835	Indolence
RAN	5901	7.67501	7.02562	0.649388	8.46084e-06	0.000205206	Pro-invasive
CHEK1	1111	2.36635	1.36563	1.00072	8.47625e-06	0.00020531	Pro-invasive
IFT80	57560	3.19015	3.7976	-0.60745	8.5004e-06	0.000205356	Indolence
PER3	8863	1.93394	2.89184	-0.957892	8.73695e-06	0.000210722	Indolence
PPIL6	285755	0.805805	1.5159	-0.710098	8.74534e-06	0.000210722	Indolence
MKI67	4288	2.1884	1.02811	1.16029	8.84958e-06	0.000212678	Pro-invasive
PDIK1L	149420	2.58338	3.21909	-0.635709	8.84384e-06	0.000212678	Indolence
DNALI1	7802	2.48392	3.79028	-1.30636	8.87118e-06	0.00021292	Indolence
RHOV	171177	3.15896	1.2885	1.87046	8.92718e-06	0.000213986	Pro-invasive
TMEM64	169200	2.62475	3.41725	-0.792507	8.94652e-06	0.000214171	Indolence
KNTC1	9735	2.23629	1.45331	0.782972	9.15383e-06	0.000218003	Pro-invasive
KIF11	3832	2.35748	1.35629	1.00118	9.25769e-06	0.000220192	Pro-invasive
EIF3B	8662	5.92528	5.30875	0.616526	9.38057e-06	0.000221971	Pro-invasive
UTRN	7402	3.22374	4.02995	-0.806203	9.46118e-06	0.000223306	Indolence
HMMR	3161	2.18591	1.23082	0.955091	9.61626e-06	0.000226387	Pro-invasive
ERBB4	2066	0.251522	0.875366	-0.623843	9.60616e-06	0.000226387	Indolence
CTF1	1489	1.54756	2.30222	-0.754656	9.63185e-06	0.000226465	Indolence
PVRL3	25945	2.05301	2.84141	-0.7884	9.76891e-06	0.000229104	Indolence
MTFP1	51537	3.69054	3.00068	0.689862	9.79793e-06	0.000229455	Pro-invasive
PHF19	26147	3.6087	2.90125	0.707454	9.8483e-06	0.000229851	Pro-invasive
LOC283070	283070	3.06019	4.24782	-1.18763	9.92793e-06	0.000231364	Indolence
FANCG	2189	2.58246	1.94573	0.636724	9.99232e-06	0.00023257	Pro-invasive
GPRIN2	9721	1.56056	2.47176	-0.911197	1.0123e-05	0.000235315	Indolence
ITPKA	3706	3.29188	0.77189	2.51999	1.01917e-05	0.000236614	Pro-invasive
PIAS1	8554	3.19732	3.83782	-0.640499	1.02613e-05	0.00023793	Indolence
MAP6	4135	1.20092	1.83847	-0.637553	1.0313e-05	0.00023883	Indolence
CYP2B7P1	1556	3.675	5.95583	-2.28083	1.04549e-05	0.000240732	Indolence
CD1C	911	1.65004	2.57487	-0.924826	1.04405e-05	0.000240732	Indolence
ACADSB	36	2.85308	3.73541	-0.882333	1.04533e-05	0.000240732	Indolence
TUBA4A	7277	5.61315	4.76851	0.844643	1.0533e-05	0.000241799	Pro-invasive
ARHGAP31	57514	2.56421	3.33391	-0.769695	1.05941e-05	0.000242901	Indolence
CACNA2D2	9254	2.5656	4.28865	-1.72305	1.06837e-05	0.000244347	Indolence
CYP2U1	113612	1.76551	2.37982	-0.614315	1.08858e-05	0.000248049	Indolence
TLE4	7091	2.12977	2.72109	-0.591315	1.13388e-05	0.000257101	Indolence
BMP3	651	1.72482	3.7319	-2.00708	1.15611e-05	0.000260748	Indolence
NAP1L2	4674	0.916226	1.55999	-0.643762	1.15367e-05	0.000260748	Indolence
CELF2	10659	3.2916	3.98149	-0.689885	1.15471e-05	0.000260748	Indolence
ESM1	11082	2.89278	1.70053	1.19225	1.15919e-05	0.000260916	Pro-invasive
GINS1	9837	2.10093	1.23504	0.865883	1.16993e-05	0.000263014	Pro-invasive
LMNB1	4001	4.37206	3.37833	0.993728	1.17446e-05	0.00026371	Pro-invasive
RASGRF1	5923	1.35141	2.4709	-1.11949	1.18581e-05	0.000265612	Indolence
PSME2	5721	7.63829	6.82865	0.809643	1.19139e-05	0.000266538	Pro-invasive
CASZ1	54897	1.99296	2.58955	-0.596591	1.19879e-05	0.000267224	Indolence
PPFIBP2	8495	2.78822	3.50871	-0.720492	1.22882e-05	0.000272928	Indolence
C5orf38	153571	1.72466	3.3294	-1.60474	1.23375e-05	0.000273657	Indolence
MANF	7873	6.34544	5.68409	0.66135	1.23506e-05	0.000273657	Pro-invasive
BMP1	649	3.66237	2.74623	0.916141	1.24101e-05	0.000274494	Pro-invasive
ATP9A	10079	3.36713	4.15542	-0.788281	1.26726e-05	0.000279449	Indolence
CAMK2D	817	3.49691	4.1944	-0.697483	1.27486e-05	0.000280789	Indolence
COL5A3	50509	2.60693	1.48337	1.12356	1.28573e-05	0.000281922	Pro-invasive
PTPN21	11099	2.01562	2.61951	-0.603891	1.28612e-05	0.000281922	Indolence
SLC16A11	162515	0.718462	1.32435	-0.605883	1.29619e-05	0.000283458	Indolence
CADPS2	93664	3.29993	4.03917	-0.73924	1.30416e-05	0.000284525	Indolence
COL5A2	1290	5.38664	3.73778	1.64886	1.30895e-05	0.000285043	Pro-invasive
TOP2A	7153	3.92625	2.47632	1.44993	1.31491e-05	0.000285857	Pro-invasive
FMO3	2328	2.67115	3.55907	-0.887921	1.33193e-05	0.000287862	Indolence
FAM118B	79607	3.14182	3.93162	-0.789794	1.32958e-05	0.000287862	Indolence
MAGI2	9863	0.846671	1.51276	-0.666087	1.3319e-05	0.000287862	Indolence
SHROOM3	57619	2.76892	3.50553	-0.736615	1.36346e-05	0.000292962	Indolence
IRAK1	3654	5.59376	4.91024	0.683522	1.36635e-05	0.000293241	Pro-invasive
FMN1	342184	1.29224	2.02023	-0.727986	1.37087e-05	0.000293528	Indolence
DUOXA1	90527	1.8261	2.89033	-1.06423	1.3841e-05	0.000295676	Indolence
POLR2H	5437	5.55048	4.91444	0.636039	1.38698e-05	0.000295948	Pro-invasive
IFT140	9742	2.51077	3.18097	-0.6702	1.39874e-05	0.000298113	Indolence
LOC255480	NA	1.50568	2.23854	-0.732854	1.40233e-05	0.000298533	Indolence
INPP5J	27124	1.16934	1.86582	-0.696486	1.42225e-05	0.000302425	Indolence
TPPP3	51673	4.5888	6.08306	-1.49425	1.4675e-05	0.000308845	Indolence
SGCA	6442	1.80747	2.86721	-1.05974	1.46713e-05	0.000308845	Indolence
ESYT3	83850	1.60388	2.69722	-1.09334	1.51697e-05	0.000317445	Indolence
TRIP13	9319	2.74477	1.52409	1.22069	1.52134e-05	0.000317529	Pro-invasive
GPM6A	2823	0.965502	1.78771	-0.82221	1.51928e-05	0.000317529	Indolence
TCP11L2	255394	2.22429	2.87768	-0.653383	1.52786e-05	0.000317529	Indolence
LOC339524	339524	1.79791	2.41905	-0.621137	1.5325e-05	0.000317813	Indolence
C18orf1	753	1.78235	2.4472	-0.664852	1.54472e-05	0.00031963	Indolence
ASAH1	427	7.56169	8.98383	-1.42214	1.55286e-05	0.000320953	Indolence
RIMKLA	284716	0.708135	1.39376	-0.68562	1.55507e-05	0.00032105	Indolence
CASD1	64921	3.24337	3.90255	-0.659181	1.56294e-05	0.000322315	Indolence
B3GNT8	374907	2.48582	3.67414	-1.18832	1.60348e-05	0.000329937	Indolence
C20orf24	55969	5.82098	5.05811	0.76287	1.60983e-05	0.000330876	Pro-invasive
ORC1	10166	1.41202	0.625581	0.786435	1.61661e-05	0.0003319	Pro-invasive
CHPF	79586	5.90352	5.0845	0.819024	1.62272e-05	0.000332785	Pro-invasive
PRELP	5549	3.62609	4.68102	-1.05493	1.62997e-05	0.0003329	Indolence
MBIP	51562	5.08833	6.10813	-1.01981	1.6323e-05	0.0003329	Indolence
TNS1	7145	4.42487	5.29954	-0.874669	1.62781e-05	0.0003329	Indolence
MCM6	4175	3.88803	3.06362	0.824414	1.62904e-05	0.0003329	Pro-invasive
CDC25A	993	1.08665	0.441471	0.645179	1.6319e-05	0.0003329	Pro-invasive
MDK	10305	8.10668	6.94376	1.16292	1.6391e-05	0.000333041	Pro-invasive
ZNF90	7643	0.429501	1.17425	-0.744748	1.6445e-05	0.000333041	Indolence
FAM82A1	151393	2.50538	3.23234	-0.726963	1.63707e-05	0.000333041	Indolence
ARHGEF2	9181	4.4751	5.15647	-0.681373	1.66458e-05	0.000335772	Indolence
PLXNB3	5365	2.32807	1.15526	1.17281	1.67671e-05	0.000337849	Pro-invasive
SLC29A1	2030	4.60272	5.26873	-0.666013	1.68573e-05	0.000338872	Indolence
WT1	7490	0.781834	0.0703943	0.711439	1.68557e-05	0.000338872	Pro-invasive
PAQR4	124222	3.52318	2.55729	0.965894	1.70051e-05	0.000340416	Pro-invasive
VPS13C	54832	3.12515	3.77697	-0.651821	1.70018e-05	0.000340416	Indolence
GPC3	2719	3.23159	4.64256	-1.41097	1.7118e-05	0.000341934	Indolence
FHL5	9457	1.51751	2.26685	-0.749334	1.74523e-05	0.000347858	Indolence
SLC20A2	6575	3.50941	4.20516	-0.695747	1.76014e-05	0.000350074	Indolence
LIMD1	8994	3.24012	3.84397	-0.603845	1.77983e-05	0.000353609	Indolence
HMGA1	3159	6.07079	5.08708	0.983706	1.79955e-05	0.00035676	Pro-invasive
PUS1	80324	3.48237	2.75185	0.730521	1.81253e-05	0.000358947	Pro-invasive
MFAP4	4239	5.75095	7.09529	-1.34434	1.82067e-05	0.000359786	Indolence
AURKA	6790	2.94338	1.87028	1.0731	1.89404e-05	0.000373485	Pro-invasive
ABCD3	5825	4.2348	4.87803	-0.643232	1.90875e-05	0.000375183	Indolence
XK	7504	0.851122	1.60449	-0.753367	1.9223e-05	0.000376643	Indolence
PPP1R3C	5507	2.03499	3.00238	-0.967385	1.93998e-05	0.000378766	Indolence
CD99	4267	7.16189	6.54228	0.61961	1.94927e-05	0.000379911	Pro-invasive
BUB1	699	2.46444	1.48116	0.983276	1.95757e-05	0.000381127	Pro-invasive
C9orf150	286343	2.78069	3.5107	-0.730009	1.98667e-05	0.000386385	Indolence
NBPF3	84224	1.44556	2.03478	-0.589221	2.01505e-05	0.000389442	Indolence
HAPLN3	145864	3.90703	2.89807	1.00896	2.07781e-05	0.000400732	Pro-invasive
C15orf48	84419	5.49243	3.86014	1.63229	2.08902e-05	0.000402054	Pro-invasive
ISG15	9636	6.74543	5.23125	1.51418	2.12011e-05	0.000406766	Pro-invasive
FBXO27	126433	1.07423	1.71393	-0.639698	2.14316e-05	0.000410335	Indolence
ABCA3	21	4.26708	5.50317	-1.2361	2.17238e-05	0.000414587	Indolence
BEX2	84707	3.34044	4.50902	-1.16858	2.17435e-05	0.000414587	Indolence
CKAP2L	150468	1.56531	0.725903	0.839406	2.18656e-05	0.000415626	Pro-invasive
NID2	22795	2.52276	1.57012	0.952644	2.20041e-05	0.000417829	Pro-invasive
FIGF	2277	1.77307	3.2681	-1.49503	2.20596e-05	0.000418022	Indolence
ALDH1A1	216	4.96247	6.06859	-1.10612	2.24695e-05	0.000425353	Indolence
ZNF219	51222	2.91821	3.78286	-0.864646	2.26376e-05	0.00042791	Indolence
COBLL1	22837	2.9641	3.61447	-0.650369	2.26822e-05	0.00042791	Indolence
TMEM176B	28959	6.6165	5.71183	0.904677	2.28049e-05	0.000429501	Pro-invasive
LOC100131726	NA	1.19318	0.284568	0.908615	2.299e-05	0.000432104	Pro-invasive
CD1E	913	1.71716	2.79008	-1.07293	2.31175e-05	0.000434059	Indolence
ZNF295	49854	2.00377	2.59188	-0.58811	2.32174e-05	0.00043505	Indolence
ESPL1	9700	1.29659	0.53301	0.763582	2.33972e-05	0.00043753	Pro-invasive
C19orf48	84798	4.30932	3.47392	0.835398	2.36454e-05	0.000439323	Pro-invasive
TMEM231	79583	2.05395	2.67419	-0.620231	2.36835e-05	0.000439323	Indolence
ZNF192	7745	1.9632	2.58805	-0.624848	2.36776e-05	0.000439323	Indolence
LOC100128881	NA	1.63758	0.979064	0.658512	2.36192e-05	0.000439323	Pro-invasive
MMP11	4320	5.00387	2.7172	2.28667	2.39045e-05	0.000442978	Pro-invasive
SNURF	8926	2.62237	4.49601	-1.87365	2.39643e-05	0.00044364	Indolence
OLFML2B	25903	3.71182	2.58031	1.13151	2.45935e-05	0.000453016	Pro-invasive
DLX3	1747	0.694098	1.54541	-0.85131	2.49073e-05	0.000456615	Indolence
SDC4	6385	7.08839	7.91177	-0.823389	2.49608e-05	0.000457045	Indolence
BRCA1	672	1.79941	1.13382	0.665589	2.51022e-05	0.000459178	Pro-invasive
KANK1	23189	2.51124	3.13072	-0.619483	2.53102e-05	0.000462067	Indolence
GPD1L	23171	3.94158	4.77128	-0.8297	2.54575e-05	0.000463839	Indolence
MND1	84057	1.87146	1.07814	0.793315	2.62073e-05	0.00047609	Pro-invasive
MMP1	4312	4.70788	1.71578	2.9921	2.63376e-05	0.000477517	Pro-invasive
EFHC2	80258	0.698829	1.43532	-0.736492	2.65427e-05	0.000480764	Indolence
OIP5	11339	1.69756	0.966338	0.731218	2.66814e-05	0.000481859	Pro-invasive
GPC4	2239	4.19377	5.5064	-1.31263	2.67736e-05	0.000482579	Indolence
ADAM12	8038	2.33794	0.887402	1.45054	2.7279e-05	0.0004896	Pro-invasive
FAM101A	144347	1.91318	0.600348	1.31283	2.7397e-05	0.000490655	Pro-invasive
CHFR	55743	3.66862	3.0721	0.596519	2.78929e-05	0.000497891	Pro-invasive
ADAMTSL2	9719	2.67143	3.56368	-0.892245	2.79625e-05	0.00049865	Indolence
RPL22L1	200916	3.51357	2.72409	0.789475	2.80277e-05	0.00049885	Pro-invasive
PDLIM7	9260	5.26786	4.60107	0.666784	2.80064e-05	0.00049885	Pro-invasive
ST3GAL6	10402	1.94105	2.63109	-0.690041	2.83011e-05	0.00050306	Indolence
SHMT2	6472	5.14959	4.54777	0.601816	2.83188e-05	0.00050306	Pro-invasive
MMP12	4321	3.69166	1.60653	2.08513	2.84238e-05	0.000503956	Pro-invasive
SEMA4B	10509	4.98766	4.2387	0.748955	2.84126e-05	0.000503956	Pro-invasive
COL4A4	1286	1.89975	2.57547	-0.675722	2.85037e-05	0.000504888	Indolence
COL1A2	1278	8.70028	7.12005	1.58023	2.8816e-05	0.000509442	Pro-invasive
USP54	159195	2.84584	3.65614	-0.810297	2.90418e-05	0.000511414	Indolence
CLSPN	63967	1.15841	0.486075	0.67233	2.90537e-05	0.000511414	Pro-invasive
WISP1	8840	2.74591	1.75497	0.990939	2.92279e-05	0.000513771	Pro-invasive
SLC47A1	55244	2.00542	3.012	-1.00658	3.00021e-05	0.000526879	Indolence
KIAA1244	57221	2.00953	3.03641	-1.02688	3.00837e-05	0.000527808	Indolence
EZH2	2146	2.79333	1.87976	0.913574	3.02446e-05	0.000529648	Pro-invasive
RFX2	5990	1.61034	2.40461	-0.794268	3.02459e-05	0.000529648	Indolence
SIGLEC6	946	0.815649	1.45842	-0.642769	3.07219e-05	0.000537474	Indolence
KCNN4	3783	4.26961	2.81149	1.45812	3.11911e-05	0.000544317	Pro-invasive
FKBP4	2288	4.31575	3.63098	0.684775	3.1305e-05	0.000545606	Pro-invasive
KIF14	9928	1.16394	0.435026	0.728913	3.1367e-05	0.00054617	Pro-invasive
DHCR24	1718	6.4327	7.27429	-0.841589	3.16865e-05	0.000549659	Indolence
CCDC68	80323	1.8471	2.69298	-0.84588	3.25032e-05	0.000561716	Indolence
LIMCH1	22998	4.38977	5.35899	-0.969215	3.27142e-05	0.000563777	Indolence
RFC4	5984	3.62696	2.78371	0.84325	3.26989e-05	0.000563777	Pro-invasive
ACSS2	55902	3.91521	4.5674	-0.652189	3.27053e-05	0.000563777	Indolence
DBN1	1627	4.87046	4.04477	0.825697	3.29219e-05	0.000566827	Pro-invasive
CHAF1A	10036	2.62628	1.96639	0.659891	3.29709e-05	0.000567143	Pro-invasive
IL4I1	259307	3.54836	2.38356	1.1648	3.33057e-05	0.000571457	Pro-invasive
STXBP1	6812	3.60761	4.62178	-1.01418	3.33146e-05	0.000571457	Indolence
LTBP4	8425	4.42634	5.25281	-0.82647	3.37034e-05	0.000577053	Indolence
AHNAK2	113146	2.42478	1.10302	1.32177	3.39313e-05	0.000580417	Pro-invasive
FKBP10	60681	4.9045	3.89835	1.00615	3.40006e-05	0.000581063	Pro-invasive
PALM3	342979	1.28173	2.5127	-1.23097	3.41462e-05	0.000582618	Indolence
ITPR2	3709	2.3283	2.97897	-0.650668	3.41833e-05	0.000582618	Indolence
ATF5	22809	4.29405	3.66004	0.634003	3.41862e-05	0.000582618	Pro-invasive
APOL1	8542	5.9611	4.94625	1.01486	3.42565e-05	0.000583277	Pro-invasive
E2F1	1869	2.75306	1.82543	0.927634	3.45589e-05	0.000586803	Pro-invasive
SLC6A8	6535	3.07959	2.04334	1.03625	3.4859e-05	0.000591353	Pro-invasive
PLSCR4	57088	3.46627	4.14753	-0.681261	3.49075e-05	0.000591633	Indolence
KAL1	3730	2.59503	3.51339	-0.918352	3.50885e-05	0.000594155	Indolence
METTL7A	25840	4.77307	5.38283	-0.609763	3.53088e-05	0.000597337	Indolence
CA10	56934	0.296603	1.30687	-1.01027	3.57004e-05	0.000602857	Indolence
PSMB10	5699	6.124	5.47504	0.648954	3.58882e-05	0.000605474	Pro-invasive
GRAMD2	196996	2.04699	3.24697	-1.19998	3.61012e-05	0.000608512	Indolence
ADA	100	2.69895	1.9167	0.78225	3.66892e-05	0.000616364	Pro-invasive
EPB41L4A	64097	1.50311	2.19635	-0.693234	3.6698e-05	0.000616364	Indolence
KIF15	56992	1.36204	0.593194	0.768846	3.67674e-05	0.000616923	Pro-invasive
TNFAIP6	7130	2.89289	1.75859	1.13431	3.71934e-05	0.00062181	Pro-invasive
MYO7A	4647	1.7406	1.07694	0.663661	3.72294e-05	0.00062185	Pro-invasive
CCDC167	154467	4.57557	3.96885	0.606718	3.73878e-05	0.00062393	Pro-invasive
RASSF9	9182	1.58145	2.56596	-0.984501	3.76256e-05	0.000626199	Indolence
LY6D	8581	2.53446	0.405212	2.12924	3.78596e-05	0.00062896	Pro-invasive
MIR671	768213	8.28131	4.84089	3.44042	3.81925e-05	0.00063335	Pro-invasive
HDC	51696	1.19197	1.89027	-0.698299	3.8167e-05	0.00063335	Indolence
ID4	3400	2.6457	3.67235	-1.02665	3.84951e-05	0.000637224	Indolence
FAM111B	374393	2.16634	1.17636	0.989989	3.87419e-05	0.000639588	Pro-invasive
RAD51AP1	10635	2.1516	1.3253	0.826295	3.88288e-05	0.000640449	Pro-invasive
SPRY1	10252	3.98264	4.85702	-0.874381	3.89243e-05	0.00064116	Indolence
TCF21	6943	3.1299	4.2338	-1.1039	3.94162e-05	0.000646671	Indolence
SMAD6	4091	2.33021	3.21831	-0.888101	3.97048e-05	0.00064856	Indolence
CTSL2	1515	0.971522	0.309422	0.662101	3.9707e-05	0.00064856	Pro-invasive
IGSF10	285313	1.12392	2.01468	-0.890756	3.9762e-05	0.000648884	Indolence
FAM46B	115572	1.31206	2.0074	-0.695346	4.06736e-05	0.00066168	Indolence
ENTPD3	956	1.97228	2.90928	-0.937005	4.08647e-05	0.000662776	Indolence
CMAHP	8418	3.27371	4.18393	-0.910226	4.09821e-05	0.000664097	Indolence
TBC1D24	57465	2.24677	2.94227	-0.695509	4.11081e-05	0.000664971	Indolence
CXADR	1525	3.40359	4.32646	-0.922866	4.13729e-05	0.000666494	Indolence
SGOL1	151648	1.08925	0.448246	0.641009	4.13828e-05	0.000666494	Pro-invasive
FMO2	2329	3.33019	4.30924	-0.979053	4.23517e-05	0.000679726	Indolence
CERCAM	51148	4.33998	3.33604	1.00395	4.30578e-05	0.000689261	Pro-invasive
TBX5	6910	1.89535	2.59799	-0.702644	4.31796e-05	0.000690611	Indolence
SEMA3F	6405	3.50275	2.61183	0.890921	4.33898e-05	0.000692396	Pro-invasive
MAGI1	154043	1.95569	2.6392	-0.683508	4.34412e-05	0.000692396	Indolence
DONSON	29980	2.72743	2.10979	0.617635	4.35201e-05	0.000693054	Pro-invasive
SCARA5	286133	1.23515	2.37344	-1.13828	4.36873e-05	0.000694518	Indolence
CASC1	55259	0.533279	1.20495	-0.671667	4.3795e-05	0.000695632	Indolence
GCNT2	2651	2.50646	3.12825	-0.621789	4.39742e-05	0.000696679	Indolence
LRRC31	79782	1.05048	2.57148	-1.521	4.43022e-05	0.000701275	Indolence
LPPR1	54886	1.07989	2.35999	-1.2801	4.45157e-05	0.000703448	Indolence
C8orf85	441376	0.682347	1.73124	-1.0489	4.61791e-05	0.000726002	Indolence
HLA-DMA	3108	6.7311	7.33861	-0.607513	4.63776e-05	0.000727883	Indolence
COL5A1	1289	5.50806	4.06177	1.44629	4.68732e-05	0.000733168	Pro-invasive
DGAT2	84649	1.87619	2.70844	-0.832257	4.68666e-05	0.000733168	Indolence
PNMA2	10687	2.22436	3.30451	-1.08015	4.7051e-05	0.000734705	Indolence
C11orf24	53838	4.26114	3.67328	0.587859	4.81945e-05	0.000749336	Pro-invasive
FAM158A	51016	3.24293	2.65678	0.586152	4.96571e-05	0.000766514	Pro-invasive
HSPB6	126393	2.36957	3.48757	-1.118	5.03341e-05	0.000775472	Indolence
SNTB1	6641	3.60016	4.34375	-0.743592	5.04453e-05	0.000776538	Indolence
HN1	100462977	6.30473	5.31081	0.993923	5.08479e-05	0.000781987	Pro-invasive
USP53	54532	2.94468	3.56054	-0.615867	5.0884e-05	0.000781987	Indolence
LYPD3	27076	2.36204	1.26617	1.09587	5.14097e-05	0.000787444	Pro-invasive
LAMB3	3914	6.37714	5.00703	1.3701	5.15546e-05	0.000789007	Pro-invasive
SRPX2	27286	3.65759	2.33258	1.32501	5.26976e-05	0.000803834	Pro-invasive
TPSAB1	7177	4.22586	5.42518	-1.19932	5.34875e-05	0.000813866	Indolence
MALL	7851	5.52496	6.89808	-1.37312	5.3853e-05	0.000818078	Indolence
TMEM108	66000	1.42444	2.20103	-0.77659	5.40123e-05	0.000819823	Indolence
TTK	7272	1.74734	0.828334	0.919006	5.4951e-05	0.000830655	Pro-invasive
STRA6	64220	1.91213	0.703221	1.20891	5.53481e-05	0.000834608	Pro-invasive
PGRMC1	10857	5.8105	6.49303	-0.682524	5.59361e-05	0.000842786	Indolence
LMOD1	25802	2.51331	3.17848	-0.665169	5.62013e-05	0.000845203	Indolence
ANK3	288	2.16218	2.91694	-0.754757	5.62339e-05	0.000845203	Indolence
ASPM	259266	1.53917	0.620423	0.918747	5.70048e-05	0.000854007	Pro-invasive
VAMP2	6844	4.55828	5.19937	-0.641089	5.75141e-05	0.000860242	Indolence
CITED2	10370	5.82684	6.73566	-0.90882	5.77752e-05	0.000863446	Indolence
SLCO4C1	353189	0.931073	1.87646	-0.945388	5.91113e-05	0.000879852	Indolence
GPRIN1	114787	1.48115	0.86326	0.617893	5.90778e-05	0.000879852	Pro-invasive
RAP1GAP	5909	3.82333	5.31844	-1.49511	5.93325e-05	0.000881723	Indolence
ELN	2006	4.74612	6.01198	-1.26586	6.003e-05	0.000891371	Indolence
INS	3630	0.337919	1.45177	-1.11386	6.02326e-05	0.000893098	Indolence
C17orf103	256302	1.9806	2.59982	-0.619219	6.14029e-05	0.000906651	Indolence
COL6A3	1293	6.62554	5.45013	1.1754	6.19541e-05	0.000911245	Pro-invasive
PARM1	25849	4.59763	5.67019	-1.07256	6.20112e-05	0.000911258	Indolence
ANGPT2	285	1.72124	1.09209	0.629144	6.21359e-05	0.000912364	Pro-invasive
PDE5A	8654	2.30313	3.06912	-0.765987	6.24536e-05	0.000914931	Indolence
HABP2	3026	1.84747	3.64207	-1.79461	6.25177e-05	0.000915059	Indolence
C3orf15	89876	0.570785	1.1562	-0.585417	6.26303e-05	0.00091595	Indolence
FMO5	2330	3.69861	5.31099	-1.61239	6.38723e-05	0.000928992	Indolence
ZFP106	64397	3.01676	3.61916	-0.602395	6.40629e-05	0.00093103	Indolence
NDNF	79625	4.27547	5.70199	-1.42651	6.41871e-05	0.000932102	Indolence
SYNPO2	171024	1.7028	2.41113	-0.708332	6.45318e-05	0.000935635	Indolence
COL7A1	1294	2.23162	0.762716	1.4689	6.47362e-05	0.000937862	Pro-invasive
STOM	2040	6.50173	7.17355	-0.671814	6.53705e-05	0.000944087	Indolence
IER5L	389792	2.5297	1.72465	0.805057	6.55952e-05	0.000946592	Pro-invasive
MCM3	4172	4.78892	4.16513	0.623793	6.5802e-05	0.000947797	Pro-invasive
KRT6A	3853	2.94576	0.169112	2.77665	6.68644e-05	0.000960401	Pro-invasive
HSPB7	27129	1.01006	1.61521	-0.605149	6.75382e-05	0.000967069	Indolence
SEMA6B	10501	2.42917	1.7425	0.686678	6.82393e-05	0.00097484	Pro-invasive
NEIL3	55247	1.32703	0.390565	0.936464	6.88868e-05	0.000982569	Pro-invasive
HNF1B	6928	2.64578	3.71141	-1.06563	6.92218e-05	0.000985063	Indolence
MEIS3	56917	2.10154	1.51627	0.585268	6.97832e-05	0.000991523	Pro-invasive
MYH10	4628	3.74732	4.4955	-0.748183	7.01134e-05	0.000994309	Indolence
RACGAP1	29127	3.19074	2.34835	0.842389	7.09655e-05	0.00100215	Pro-invasive
FAP	11146	3.98923	2.88145	1.10779	7.23307e-05	0.00101754	Pro-invasive
TPSB2	64499	3.59813	4.99855	-1.40041	7.26693e-05	0.0010208	Indolence
BMP5	653	2.08536	3.29416	-1.20881	7.26736e-05	0.0010208	Indolence
USP13	8975	2.07675	2.67116	-0.594405	7.32131e-05	0.0010276	Indolence
MCM7	4176	4.94519	4.35745	0.587734	7.3501e-05	0.00103086	Pro-invasive
VSIG2	23584	2.95948	4.63064	-1.67116	7.43172e-05	0.00104082	Indolence
C11orf52	91894	2.67367	3.68458	-1.01091	7.43239e-05	0.00104082	Indolence
WIF1	11197	2.42435	4.66306	-2.23871	7.68834e-05	0.00107097	Indolence
PITPNM3	83394	1.53545	2.33137	-0.795914	7.76749e-05	0.00107874	Indolence
ALDH6A1	4329	3.23149	3.96177	-0.730279	7.81093e-05	0.00108314	Indolence
KIAA1324	57535	1.8977	3.43693	-1.53923	7.85468e-05	0.00108839	Indolence
LRRC37A4	55073	1.23973	1.8268	-0.58707	8.05368e-05	0.00111096	Indolence
AOC3	8639	3.99824	4.94871	-0.950472	8.064e-05	0.00111156	Indolence
TMEM176A	55365	6.05925	5.10117	0.958081	8.17544e-05	0.00112329	Pro-invasive
KIF26B	55083	2.21361	1.38528	0.828331	8.23692e-05	0.00112949	Pro-invasive
ARNTL2	56938	2.92678	1.89118	1.0356	8.27883e-05	0.00113439	Pro-invasive
TTYH3	80727	5.09574	4.30066	0.795083	8.40404e-05	0.00114559	Pro-invasive
SHROOM4	57477	1.88247	2.66467	-0.782201	8.43053e-05	0.00114836	Indolence
COL6A2	1292	7.35871	6.26715	1.09156	8.47599e-05	0.0011503	Pro-invasive
HIP1	3092	3.32712	4.02999	-0.702861	8.53218e-05	0.00115623	Indolence
LRFN4	78999	3.11487	2.26777	0.847104	8.54011e-05	0.00115645	Pro-invasive
ICAM5	7087	1.90047	2.89239	-0.991915	8.58237e-05	0.00116047	Indolence
TMEM97	27346	3.10869	4.04737	-0.93868	8.64585e-05	0.00116735	Indolence
MCM2	4176	3.59283	2.64556	0.947275	8.70038e-05	0.00117214	Pro-invasive
LIMK1	3984	4.67945	4.03008	0.649367	8.75968e-05	0.00117708	Pro-invasive
AFF3	3899	0.896626	1.63247	-0.735845	8.94457e-05	0.00119457	Indolence
GJB1	2705	1.99809	3.69051	-1.69242	9.03515e-05	0.00120461	Indolence
GPR126	57211	2.53231	3.41165	-0.879341	9.03934e-05	0.00120461	Indolence
CDS1	11200	3.14038	3.82168	-0.681299	9.20601e-05	0.00122263	Indolence
SPRY2	10253	3.70776	4.39001	-0.682251	9.20348e-05	0.00122263	Indolence
MXRA5	25878	3.81183	2.49507	1.31676	9.21448e-05	0.00122266	Pro-invasive
TSPAN13	27075	6.48193	7.16913	-0.687196	9.24708e-05	0.00122434	Indolence
HINT3	135114	3.9658	4.56779	-0.601994	9.26125e-05	0.0012253	Indolence
FNIP2	57600	3.15609	4.18964	-1.03355	9.43908e-05	0.00124441	Indolence
E2F8	79733	1.27525	0.659073	0.616181	9.57223e-05	0.00125837	Pro-invasive
IFITM10	402778	2.07369	1.22967	0.844012	9.61676e-05	0.00126332	Pro-invasive
KIAA1199	57214	3.09949	2.03752	1.06198	9.63644e-05	0.00126411	Pro-invasive
SALL2	6297	1.38538	2.23332	-0.847939	9.7394e-05	0.00127489	Indolence
STEAP4	79689	4.5916	6.43309	-1.84149	9.76656e-05	0.00127664	Indolence
VOPP1	81552	5.66569	5.04215	0.62354	9.7639e-05	0.00127664	Pro-invasive
DYSF	8291	2.75281	2.11973	0.633076	9.86424e-05	0.00128667	Pro-invasive
CENPI	2491	1.14326	0.493837	0.649423	9.95221e-05	0.0012956	Pro-invasive
SFTA3	253970	5.38293	6.81931	-1.43637	9.97051e-05	0.00129587	Indolence
TMEM98	26022	4.93225	5.9248	-0.992552	9.97394e-05	0.00129587	Indolence
SPRED2	200734	3.57397	4.26017	-0.6862	0.000100652	0.00130275	Indolence
SEPX1	51734	5.4181	4.40484	1.01326	0.000100843	0.00130392	Pro-invasive
CD248	57124	3.84738	2.90201	0.945372	0.000100883	0.00130392	Pro-invasive
CKAP4	10970	5.3885	4.7844	0.604101	0.000101272	0.00130803	Pro-invasive
CENPE	1062	1.26181	0.578394	0.683411	0.000101712	0.0013128	Pro-invasive
PXDN	7837	4.28398	3.36543	0.918553	0.000102084	0.001316	Pro-invasive
RPS6KA3	6197	4.16796	4.84752	-0.679564	0.000102103	0.001316	Indolence
KCNK5	8645	3.28763	4.25439	-0.966759	0.0001023	0.00131761	Indolence
ECT2	1894	3.61105	2.69999	0.911058	0.00010359	0.00133125	Pro-invasive
MLF1IP	79682	2.78664	1.79036	0.996282	0.000105054	0.00134559	Pro-invasive
ARHGAP11A	9824	1.96457	1.22861	0.735967	0.0001057	0.00135198	Pro-invasive
ISG20	3669	5.29125	4.41834	0.872907	0.000108672	0.00138328	Pro-invasive
TCF7L1	83439	2.26306	2.89515	-0.632095	0.000109277	0.00138721	Indolence
C4orf32	132720	2.72938	3.33298	-0.603596	0.000109281	0.00138721	Indolence
SLC4A4	8671	1.59888	2.57537	-0.97649	0.000110942	0.0014025	Indolence
SNCG	6623	4.67186	2.64146	2.0304	0.000111625	0.00140921	Pro-invasive
PGM5	5239	1.88479	2.67313	-0.78834	0.000111618	0.00140921	Indolence
ARSD	414	3.72717	4.57874	-0.851571	0.000112098	0.00141238	Indolence
AGR3	155465	5.1659	7.24283	-2.07692	0.000115117	0.00144342	Indolence
PRRX2	51450	2.22662	1.0444	1.18222	0.000115569	0.0014481	Pro-invasive
ENPP5	59084	2.71261	3.57625	-0.863635	0.00011701	0.00145824	Indolence
TPBG	7162	3.68175	2.99229	0.689463	0.000116808	0.00145824	Pro-invasive
AKAP1	8165	4.11311	4.71993	-0.606822	0.000116969	0.00145824	Indolence
COL21A1	81578	1.39326	2.28262	-0.889359	0.000117764	0.00146566	Indolence
PCOLCE	5118	5.67291	4.91709	0.755824	0.000118114	0.00146902	Pro-invasive
HLA-A	3105	9.4719	8.56502	0.906881	0.000119126	0.00147663	Pro-invasive
MEGF9	1955	3.74083	4.61479	-0.873962	0.000120217	0.00148617	Indolence
FAM150B	285016	0.785417	1.58009	-0.794673	0.000120859	0.0014931	Indolence
TNNC1	7137	3.08438	4.29194	-1.20756	0.000122546	0.00151294	Indolence
RGAG4	340526	1.42783	2.02885	-0.601012	0.000122826	0.00151537	Indolence
HAMP	57817	2.31417	1.0282	1.28597	0.000123659	0.00152131	Pro-invasive
CILP	8483	2.52786	1.11728	1.41058	0.000124089	0.00152282	Pro-invasive
F10	83541	1.52919	2.17296	-0.643768	0.00012577	0.00153935	Indolence
DCDC2	51473	0.726472	1.42704	-0.70057	0.000125969	0.00153975	Indolence
ETV1	2115	2.75699	3.56869	-0.811699	0.000126677	0.00154634	Indolence
NCAPG2	54892	2.99256	2.21887	0.773688	0.000128416	0.00156241	Pro-invasive
IYD	389434	0.839177	2.06606	-1.22689	0.000129029	0.00156884	Indolence
GBP2	2634	5.5147	4.73718	0.777521	0.000129138	0.00156913	Pro-invasive
MYO9A	4649	1.54956	2.15966	-0.610097	0.000130676	0.0015826	Indolence
ANKRD29	147463	2.18956	3.10129	-0.911722	0.000130959	0.00158498	Indolence
EMP2	2013	5.12174	6.06565	-0.943903	0.000131327	0.00158841	Indolence
PRKCE	5581	2.09726	2.7036	-0.606333	0.000133102	0.00160619	Indolence
TGFBR2	7048	5.57112	6.16128	-0.590158	0.000136056	0.00163702	Indolence
SCT	6343	1.21505	0.465429	0.749625	0.000137809	0.0016539	Pro-invasive
RHBDF2	79651	3.7982	3.10766	0.690546	0.000138095	0.00165508	Pro-invasive
MUC15	143662	1.4436	2.67912	-1.23552	0.00013841	0.00165778	Indolence
LRRC17	10234	2.04842	1.33177	0.716647	0.000138582	0.00165876	Pro-invasive
CD207	50489	1.75493	3.33791	-1.58298	0.000138846	0.00166084	Indolence
CTSF	8722	4.2829	4.99235	-0.709455	0.000139508	0.00166273	Indolence
ZNF737	100129842	1.37254	1.96644	-0.593899	0.000140621	0.0016734	Indolence
OAS1	4938	5.30112	4.36332	0.937802	0.000141814	0.00168279	Pro-invasive
NEGR1	257194	1.05139	1.81275	-0.761357	0.000141771	0.00168279	Indolence
CGREF1	10669	1.72975	1.01533	0.714416	0.000141866	0.00168279	Pro-invasive
KRT16	3868	1.83251	0.30623	1.52628	0.000142148	0.00168505	Pro-invasive
NOTUM	147111	0.765022	1.48923	-0.724213	0.000144881	0.00170867	Indolence
UPP1	7378	4.71291	3.8368	0.876109	0.000145705	0.00171619	Pro-invasive
HIST2H2AC	8338	1.41671	0.79412	0.62259	0.000146	0.00171785	Pro-invasive
PSRC1	84722	1.99378	1.30834	0.685437	0.000146843	0.00172629	Pro-invasive
TNXB	7148	1.79704	2.63256	-0.835526	0.000147307	0.00172954	Indolence
HLA-DPA1	3113	8.18326	8.95943	-0.776171	0.000147596	0.00173005	Indolence
ITIH5	80760	1.92361	2.80646	-0.882857	0.000148507	0.00173591	Indolence
FAM40B	57464	1.52587	0.671421	0.854445	0.000148359	0.00173591	Pro-invasive
WNK1	65125	4.4956	5.14233	-0.646726	0.000149234	0.0017433	Indolence
STC2	8614	1.82303	0.991031	0.831998	0.000150147	0.00175174	Pro-invasive
TNFRSF4	7293	3.26637	2.46104	0.805328	0.000150512	0.00175379	Pro-invasive
AQP5	362	2.48021	4.80722	-2.327	0.000151434	0.00176274	Indolence
ABO	28	1.86089	2.99697	-1.13608	0.000151567	0.00176274	Indolence
TMPRSS11E	28983	1.92667	0.351558	1.57512	0.00015186	0.00176504	Pro-invasive
PLEKHG2	64857	2.76743	2.13165	0.635787	0.000152461	0.0017698	Pro-invasive
PTPRH	5794	1.75513	0.636411	1.11872	0.000152921	0.00177402	Pro-invasive
FHL2	2274	4.83816	3.83357	1.00458	0.000153094	0.0017749	Pro-invasive
RNASEH2A	10535	3.77783	3.14813	0.629702	0.000154306	0.00178581	Pro-invasive
ANG	283	3.04464	3.70171	-0.657068	0.000155705	0.00179728	Indolence
FAM81B	153643	0.918055	1.78106	-0.863003	0.000157118	0.00180906	Indolence
EPHX2	2053	2.27121	3.00377	-0.732554	0.000157583	0.00181328	Indolence
FCER1A	2205	2.28474	3.57708	-1.29234	0.000157773	0.00181434	Indolence
LOC286189	286189	1.72767	2.93832	-1.21065	0.000157973	0.00181551	Indolence
SH3RF1	57630	3.20361	3.93304	-0.729434	0.000158884	0.00182484	Indolence
IFI16	3428	5.90265	5.21987	0.682784	0.000159333	0.00182772	Pro-invasive
C11orf83	790955	3.18464	2.57895	0.60569	0.00016076	0.0018418	Pro-invasive
NPC2	10577	8.993	9.82401	-0.831012	0.000161262	0.00184527	Indolence
PLK4	10733	1.62235	0.972244	0.650104	0.000161878	0.00184888	Pro-invasive
GNAQ	2776	3.75108	4.60398	-0.852905	0.000163145	0.00185645	Indolence
SULT1A2	6799	2.22049	3.43416	-1.21367	0.000163828	0.00186079	Indolence
CASS4	57091	1.77263	2.48302	-0.710383	0.000163756	0.00186079	Indolence
SORL1	6653	2.98881	3.7476	-0.758791	0.000166053	0.00187911	Indolence
GNLY	10578	4.20177	2.65989	1.54188	0.000166476	0.00188275	Pro-invasive
FAM83D	81610	2.30715	1.43649	0.87066	0.000168978	0.0019054	Pro-invasive
KITLG	4254	3.98968	4.75793	-0.768256	0.000171687	0.00192986	Indolence
WFDC1	58189	1.73177	2.51552	-0.783751	0.000172531	0.00193817	Indolence
VWA2	340706	2.19558	3.22933	-1.03376	0.000174178	0.0019531	Indolence
MPP7	143098	3.19234	3.92626	-0.733913	0.000174797	0.00195886	Indolence
MIR221	407006	5.14909	1.10076	4.04833	0.00017515	0.00196127	Pro-invasive
GAL	51083	1.05046	0.161926	0.888535	0.00017732	0.00198116	Pro-invasive
ISLR	3671	5.18344	4.29911	0.884337	0.000178272	0.00198814	Pro-invasive
MEGF6	1953	3.331	4.05172	-0.72072	0.000178181	0.00198814	Indolence
TSKU	25987	4.28474	3.41534	0.869406	0.00017954	0.00199986	Pro-invasive
DPP4	1803	4.15964	5.34174	-1.1821	0.000180407	0.00200589	Indolence
S100A16	388697	7.23904	6.41439	0.82465	0.000182112	0.00201528	Pro-invasive
STAB1	23166	3.82956	3.09875	0.730808	0.000181992	0.00201528	Pro-invasive
RNF144B	255488	2.93192	3.57028	-0.638362	0.000183424	0.00202722	Indolence
PAMR1	25891	1.5153	2.17314	-0.657836	0.000183718	0.00202804	Indolence
ZNF608	57507	1.89408	2.51173	-0.617649	0.000185605	0.00204764	Indolence
HOXD1	3231	1.67651	3.16037	-1.48386	0.000186612	0.0020563	Indolence
MECOM	2122	3.6809	4.3385	-0.657593	0.000188262	0.00206954	Indolence
PTPRN2	5799	1.67008	2.56058	-0.8905	0.0001916	0.00210373	Indolence
TAP2	266629	4.94898	4.28388	0.665099	0.000191499	0.00210373	Pro-invasive
C13orf33	84935	2.43422	1.25762	1.1766	0.000192565	0.0021118	Pro-invasive
LRIG3	121227	3.40141	4.60266	-1.20125	0.000193162	0.00211459	Indolence
LNX2	222484	3.0562	3.76509	-0.708893	0.000194556	0.00212858	Indolence
PRICKLE4	29964	2.92761	3.6244	-0.69679	0.000195138	0.00213243	Indolence
NAGS	162417	1.514	2.27859	-0.764592	0.000195833	0.00213623	Indolence
ACADL	33	1.15738	1.97832	-0.820942	0.000196744	0.00214267	Indolence
CBX2	84733	1.90568	0.95761	0.948066	0.000197848	0.00215309	Pro-invasive
ITGA8	8516	2.08473	2.92259	-0.837866	0.000198985	0.00216166	Indolence
DKK3	27122	4.89485	5.69178	-0.796929	0.000198898	0.00216166	Indolence
FHDC1	85462	2.10164	2.78043	-0.678784	0.000200551	0.00217355	Indolence
CYP4V2	285440	2.87775	3.58534	-0.707593	0.00020098	0.00217591	Indolence
IVD	3712	3.71447	4.4024	-0.687929	0.000202433	0.00218753	Indolence
NPTX2	4885	1.23278	0.4227	0.810078	0.000206658	0.00222797	Pro-invasive
C1orf192	257177	2.11092	2.94027	-0.829348	0.000208533	0.00224425	Indolence
NELL1	4745	0.47906	2.05345	-1.57439	0.000208862	0.00224648	Indolence
UCN3	114131	0.623388	1.80058	-1.17719	0.000209853	0.00225321	Indolence
CCND3	896	5.55428	6.17786	-0.62358	0.000211233	0.00226144	Indolence
B3GNT3	10331	3.68538	2.51644	1.16894	0.000216884	0.00230139	Pro-invasive
SFTPD	6441	6.68527	8.08159	-1.39632	0.000217407	0.00230181	Indolence
GLS	27165	4.36017	5.38506	-1.02489	0.000217497	0.00230181	Indolence
C4orf19	55286	1.2498	2.00681	-0.757009	0.000224487	0.00236628	Indolence
MMP9	4318	5.353	3.72759	1.62541	0.00023222	0.00242838	Pro-invasive
BCAM	4059	5.85865	7.00842	-1.14977	0.000232983	0.00243498	Indolence
ELOVL6	79071	2.19532	1.14575	1.04957	0.000234409	0.00244489	Pro-invasive
GPX8	493869	3.30265	2.57598	0.726673	0.000234615	0.00244489	Pro-invasive
TMEM125	128218	4.78116	5.91334	-1.13218	0.000235542	0.002452	Indolence
FLJ42875	NA	1.24053	2.01637	-0.775844	0.000237405	0.00246615	Indolence
UST	10090	1.72941	2.35334	-0.623931	0.000237436	0.00246615	Indolence
WLS	79971	4.68361	5.41004	-0.726428	0.00023984	0.00248553	Indolence
STEAP1	26872	3.84663	2.76915	1.07748	0.000243348	0.00251342	Pro-invasive
BMI1	648	3.40381	4.19265	-0.788837	0.000245705	0.00253068	Indolence
RRM2B	50484	3.98472	4.65414	-0.669422	0.000245674	0.00253068	Indolence
MIR210HG	100506211	1.87662	1.04513	0.831486	0.000245907	0.00253135	Pro-invasive
C11orf16	56673	0.413754	1.01722	-0.60347	0.000249399	0.00256016	Indolence
A2M	2	8.02824	8.90975	-0.881507	0.000253271	0.00259557	Indolence
SLC44A3	126969	2.70318	3.47014	-0.76696	0.000253845	0.00259715	Indolence
LSAMP	4045	1.57355	2.22234	-0.648793	0.000254969	0.00260286	Indolence
LAG3	3902	2.0704	1.18988	0.880519	0.00025652	0.00261491	Pro-invasive
CYP39A1	51302	1.3979	2.07822	-0.680326	0.000256575	0.00261491	Indolence
FGFR3	2261	2.57402	3.82405	-1.25002	0.000258519	0.00262892	Indolence
CD300A	11314	3.25046	2.52886	0.721604	0.000260833	0.00264807	Pro-invasive
VDR	7421	4.00853	3.39189	0.616638	0.000264087	0.00267025	Pro-invasive
KLF15	28999	1.80638	2.78223	-0.975856	0.000266901	0.00268897	Indolence
C10orf107	219621	0.877152	1.79622	-0.919069	0.000267686	0.0026954	Indolence
GGTLC1	92086	2.90188	4.77486	-1.87298	0.00026825	0.00269961	Indolence
KIF13A	63971	2.98782	3.60642	-0.618592	0.00026964	0.00271012	Indolence
FNDC1	84624	2.42607	1.32358	1.10249	0.000270164	0.00271148	Pro-invasive
GSTM5	2949	1.47322	2.06305	-0.589835	0.00027113	0.00271822	Indolence
TGFB2	7042	1.83071	2.78793	-0.957222	0.000272052	0.00272598	Indolence
PRODH	5625	4.33693	5.89034	-1.55341	0.000272821	0.00273072	Indolence
BTG3	10950	5.23378	5.96676	-0.732983	0.000274313	0.00273972	Indolence
LMNB2	84823	4.1026	3.49241	0.610182	0.000275764	0.00274974	Pro-invasive
ICAM4	3386	2.69138	3.71458	-1.02319	0.000276204	0.00275265	Indolence
GPC6	10082	2.01863	1.0493	0.969331	0.000279198	0.0027735	Pro-invasive
HTR1D	3352	0.717711	0.112268	0.605443	0.000280528	0.00278521	Pro-invasive
FAM3C	10447	5.98779	5.26309	0.724703	0.000282426	0.00280104	Pro-invasive
FSCN1	6624	5.20387	4.21078	0.993091	0.000291724	0.00287472	Pro-invasive
RMI2	116028	3.1776	2.3855	0.792104	0.000294689	0.0028962	Pro-invasive
ABCC6	368	2.17359	2.91048	-0.736899	0.000297077	0.00291347	Indolence
LOC284578	284578	0.840552	1.52449	-0.683943	0.000298937	0.00292704	Indolence
DSCC1	79075	1.90306	1.22167	0.681388	0.000300083	0.00293515	Pro-invasive
COL6A1	1291	6.4894	5.46925	1.02015	0.00030075	0.00293932	Pro-invasive
ADRB1	153	0.962636	1.77685	-0.814211	0.000301236	0.0029402	Indolence
RGS10	6001	5.36198	4.68874	0.673241	0.000303284	0.00295569	Pro-invasive
SERPINE2	5270	4.11827	2.90949	1.20879	0.000314638	0.0030454	Pro-invasive
UCP2	7351	6.20715	5.60732	0.599827	0.000314654	0.0030454	Pro-invasive
SECTM1	6398	4.00117	3.29361	0.70756	0.000316506	0.00305851	Pro-invasive
RPL13AP17	399670	0.405068	1.84973	-1.44467	0.000318822	0.00307356	Indolence
NPNT	255743	4.17172	5.17268	-1.00095	0.000320308	0.00308394	Indolence
SLC46A3	283537	2.85215	3.44635	-0.594202	0.000321448	0.00309009	Indolence
TPM2	7169	6.47598	5.76381	0.712178	0.000322445	0.00309644	Pro-invasive
OSR1	130497	1.85154	2.47892	-0.627376	0.000322778	0.00309803	Indolence
PRSS16	10279	2.09357	2.79596	-0.702392	0.000323665	0.00310493	Indolence
RASSF3	283349	4.09197	4.78382	-0.691851	0.000324966	0.00311579	Indolence
PON3	5446	4.15816	5.41941	-1.26125	0.000325721	0.00311929	Indolence
EPAS1	2034	6.27095	7.0265	-0.755556	0.00032621	0.00312123	Indolence
FAM20C	56975	4.29375	3.54732	0.746433	0.000328121	0.00313254	Pro-invasive
NOSTRIN	115677	2.53928	3.48494	-0.945657	0.000332021	0.00316012	Indolence
FAM129A	116496	3.4077	4.28261	-0.874914	0.000335964	0.00318975	Indolence
ZNF486	90649	2.19953	3.52803	-1.3285	0.000339869	0.00321525	Indolence
NHSL1	57224	1.66287	2.27201	-0.609138	0.000341913	0.00323128	Indolence
PI15	51050	1.34849	0.525718	0.822771	0.000344641	0.00324743	Pro-invasive
NAPSA	9476	9.03191	10.366	-1.33407	0.000346405	0.00325871	Indolence
VEGFA	7422	5.84139	4.94989	0.8915	0.000347407	0.00326648	Pro-invasive
C1orf210	149466	3.10256	3.88884	-0.78628	0.000348587	0.00327423	Indolence
MRPS36	92259	3.49132	4.09461	-0.603285	0.000348844	0.00327498	Indolence
CA2	760	3.03006	3.9766	-0.946537	0.000352596	0.00330132	Indolence
APLP2	334	7.9241	8.64971	-0.725609	0.000361277	0.00337113	Indolence
HSPA7	3311	2.44243	1.7635	0.678933	0.000364019	0.00339157	Pro-invasive
SPTLC3	55304	2.08007	2.87157	-0.791502	0.000365492	0.00340186	Indolence
HELLS	3070	1.69026	0.995102	0.695158	0.000368236	0.0034205	Pro-invasive
CCDC48	79825	1.29929	1.91312	-0.613839	0.000368888	0.00342484	Indolence
LRRC15	131578	2.34493	1.07505	1.26988	0.000370671	0.0034362	Pro-invasive
BEX5	340542	1.77313	2.5748	-0.801662	0.000370576	0.0034362	Indolence
GALNTL4	374378	3.52555	4.20965	-0.684095	0.000371036	0.00343786	Indolence
MACF1	23499	3.72314	4.31248	-0.589345	0.000372504	0.00344454	Indolence
MCAM	4162	5.0439	4.19081	0.853089	0.000377048	0.00347785	Pro-invasive
SPRY4	81848	3.27997	3.99111	-0.711145	0.000377255	0.00347802	Indolence
CLDN1	9076	3.85728	4.6788	-0.821521	0.000378642	0.00348478	Indolence
SEMA3E	9723	0.80442	1.63975	-0.835329	0.000378881	0.00348478	Indolence
RCAN1	1827	4.0828	4.86748	-0.784677	0.00037867	0.00348478	Indolence
SPP1	30827	7.75658	5.60029	2.15629	0.000382094	0.00350389	Pro-invasive
PDLIM4	8572	3.0136	1.96568	1.04791	0.000382736	0.00350752	Pro-invasive
ADAMTS12	81792	1.98592	1.02489	0.961032	0.000386149	0.00353705	Pro-invasive
CLIC6	54102	4.39475	5.80451	-1.40975	0.000387992	0.00354864	Indolence
PRKAA1	5562	4.25033	4.85066	-0.600322	0.000392761	0.00358339	Indolence
PIP5K1B	8395	1.87242	2.60034	-0.727925	0.000393186	0.00358549	Indolence
GZMB	3002	3.85099	2.42693	1.42406	0.000395453	0.00360082	Pro-invasive
PAFAH1B3	5050	4.61594	3.90644	0.709495	0.000400414	0.00363524	Pro-invasive
CXCL17	284340	6.86958	8.05444	-1.18486	0.000405748	0.00366977	Indolence
HPGDS	27306	1.90088	2.75925	-0.85837	0.000405808	0.00366977	Indolence
HTATIP2	10553	5.50846	4.91625	0.592213	0.000406646	0.00367554	Pro-invasive
COLEC12	81035	3.93366	4.94966	-1.016	0.000409649	0.00369545	Indolence
MMP24	10893	2.71541	3.46345	-0.748035	0.000410893	0.00369818	Indolence
CPB2	1361	1.21472	2.74662	-1.5319	0.000414014	0.00371428	Indolence
IGFBP3	3486	6.75082	5.43558	1.31524	0.000414714	0.00371572	Pro-invasive
PID1	55022	2.56787	3.37653	-0.80867	0.000416464	0.00372778	Indolence
DOK4	55715	4.01458	4.92446	-0.909882	0.000416928	0.00372866	Indolence
PLEK2	26499	3.29861	2.6078	0.690813	0.000417075	0.00372866	Pro-invasive
SDS	51119	2.44838	1.47732	0.971054	0.000418388	0.00373594	Pro-invasive
ROMO1	140823	6.88124	6.17688	0.704358	0.000419149	0.00373912	Pro-invasive
TTR	7276	0.0496629	0.899429	-0.849766	0.000420368	0.00374818	Indolence
IL20RB	53833	1.85316	0.456038	1.39712	0.000420602	0.00374845	Pro-invasive
FOSL1	8061	2.36442	1.2033	1.16112	0.000422161	0.00375691	Pro-invasive
C4BPA	722	5.33326	7.23	-1.89674	0.000423114	0.00375851	Indolence
SERF2-C15ORF63	100529067	1.66227	3.34686	-1.68458	0.000425646	0.003777	Indolence
LBH	221491	5.69121	6.31735	-0.626139	0.000432536	0.00382343	Indolence
SCARA3	51435	2.59738	3.29939	-0.702006	0.000433829	0.00383302	Indolence
DDIT4	54541	6.5649	5.46996	1.09494	0.000435624	0.0038452	Pro-invasive
PKP3	11187	4.3506	3.68514	0.665453	0.000437994	0.00386242	Pro-invasive
C15orf63	25764	3.73161	2.17396	1.55764	0.000443247	0.00389386	Pro-invasive
SPOCK1	6695	1.70318	0.61768	1.0855	0.000444041	0.00389898	Pro-invasive
S100P	6286	6.69534	3.63796	3.05738	0.000446913	0.00391446	Pro-invasive
ANGPTL4	51129	3.96788	2.31508	1.6528	0.000449073	0.00392264	Pro-invasive
SNORA23	677808	0.127721	0.838414	-0.710693	0.000451513	0.00394023	Indolence
CAPN3	825	2.44825	3.08634	-0.638096	0.000451333	0.00394023	Indolence
ARHGEF4	50649	1.43473	0.609999	0.824736	0.000452886	0.00394847	Pro-invasive
IL6ST	3572	4.85853	5.71814	-0.859608	0.000454404	0.00395796	Indolence
CCNF	899	2.03	1.43401	0.595997	0.000454291	0.00395796	Pro-invasive
SLC22A23	63027	2.73519	3.51235	-0.777154	0.000457253	0.00397903	Indolence
FOLR1	2348	6.23698	7.95874	-1.72177	0.000459523	0.00399226	Indolence
SUSD4	55061	1.92703	2.92014	-0.993102	0.000459715	0.00399226	Indolence
FGFR4	2264	2.03652	3.04281	-1.00629	0.000467121	0.00402693	Indolence
CDC42EP2	10435	2.81442	2.15331	0.661112	0.000467525	0.00402801	Pro-invasive
NEDD4L	23327	3.22282	4.15121	-0.928394	0.000473643	0.00406739	Indolence
ETS2	2114	4.99572	5.82924	-0.833525	0.000473797	0.00406739	Indolence
SERPINF1	5176	6.60201	5.85984	0.74217	0.000476507	0.00407952	Pro-invasive
ERO1L	30001	5.37281	4.52187	0.85094	0.000480348	0.00410451	Pro-invasive
MYO5C	55930	3.07403	3.78705	-0.713016	0.000480568	0.00410451	Indolence
RARRES1	5918	4.73976	3.71313	1.02663	0.000481876	0.00411378	Pro-invasive
MMP15	4324	3.82331	4.54748	-0.724172	0.000483067	0.00411655	Indolence
TNFAIP2	7127	5.41803	4.63684	0.781189	0.000485599	0.00413028	Pro-invasive
RAB37	326624	1.95164	2.6035	-0.651865	0.000493355	0.00417396	Indolence
PGF	5228	2.64289	1.89765	0.745237	0.000494028	0.00417695	Pro-invasive
SAA1	6288	3.71893	1.70873	2.0102	0.000516965	0.0043371	Pro-invasive
PTPRG	5793	2.31301	2.94045	-0.627443	0.000519284	0.00435458	Indolence
HSD3B7	80270	4.06904	3.42676	0.64228	0.000522848	0.00437651	Pro-invasive
RCN3	57333	4.33628	3.42362	0.912665	0.000525356	0.00439277	Pro-invasive
CNTN6	27255	0.426534	1.03508	-0.608547	0.000526093	0.0043957	Indolence
AIM2	9447	2.93184	1.79048	1.14135	0.000528436	0.00440929	Pro-invasive
KRT4	3851	0.910336	1.88002	-0.969685	0.000532117	0.00443399	Indolence
PCDHAC1	56135	0.737751	1.42816	-0.690413	0.000534487	0.00444876	Indolence
GFRA3	2676	1.23318	2.58089	-1.34771	0.000535238	0.00445195	Indolence
EPSTI1	94240	4.39978	3.55567	0.84411	0.000544475	0.00451417	Pro-invasive
PLEKHO1	51177	5.26205	4.59417	0.667881	0.000547911	0.00453082	Pro-invasive
CTSK	1513	5.90311	4.88121	1.0219	0.000555085	0.00457943	Pro-invasive
PPAPDC1A	196051	1.17463	0.185795	0.988834	0.000555278	0.00457943	Pro-invasive
DUSP4	1846	3.36552	2.2573	1.10823	0.000560646	0.0046134	Pro-invasive
CFD	200576	5.04148	6.03829	-0.996802	0.000572589	0.00469701	Indolence
PAQR8	85315	2.15837	2.78242	-0.624046	0.000579373	0.00474002	Indolence
MAL2	114569	6.58795	7.4779	-0.889951	0.000586522	0.00479426	Indolence
TCN1	6947	2.16192	0.456624	1.7053	0.000593563	0.00483896	Pro-invasive
NEDD9	4739	4.75722	5.60701	-0.849792	0.000603403	0.00490058	Indolence
DEPDC1	55635	1.4617	0.567363	0.894336	0.000608084	0.00492687	Pro-invasive
SDSL	113675	3.37882	2.73821	0.640604	0.000609922	0.0049396	Pro-invasive
PFKFB4	5210	1.91519	1.2959	0.619288	0.000612566	0.00495574	Pro-invasive
GGCX	2677	3.29834	3.93275	-0.634413	0.000613818	0.00495809	Indolence
HIPK3	10114	3.71695	4.38848	-0.671529	0.000615606	0.00496602	Indolence
SPTBN1	6711	5.01107	5.61124	-0.600176	0.000619792	0.00498888	Indolence
EFHD1	80303	1.75486	2.73026	-0.975401	0.000630596	0.0050626	Indolence
CFB	629	6.05073	5.02102	1.02971	0.00063143	0.00506629	Pro-invasive
GALNT10	55568	4.19642	4.99281	-0.796392	0.000631605	0.00506629	Indolence
ABCA12	26154	1.24373	0.373594	0.870138	0.000634486	0.00508056	Pro-invasive
CACNB1	782	2.0797	2.75035	-0.670653	0.000637636	0.00509695	Indolence
LOC388152	388152	1.81518	2.44767	-0.632492	0.000639511	0.00510751	Indolence
MDFI	4188	3.59292	2.85627	0.736649	0.000642879	0.00513027	Pro-invasive
PLIN5	440503	1.12667	1.74048	-0.613803	0.000646285	0.00515047	Indolence
MFSD4	148808	2.92006	4.33002	-1.40995	0.00065057	0.00517567	Indolence
C11orf70	85016	1.525	2.31401	-0.789014	0.000657125	0.00522332	Indolence
DNAH5	1767	1.21848	1.85397	-0.635491	0.000662509	0.00525932	Indolence
CEBPA	1050	3.71249	4.54716	-0.834671	0.000670446	0.00531016	Indolence
RGNEF	64283	1.67877	2.37997	-0.701206	0.000672674	0.00532171	Indolence
TUBA1C	84790	5.75384	5.16502	0.588829	0.000679434	0.00536599	Pro-invasive
PAPSS2	9060	4.15895	4.90232	-0.74337	0.000682022	0.00538183	Indolence
TMEM45A	55076	3.79114	2.9607	0.830436	0.000689863	0.00542514	Pro-invasive
ASPHD2	57168	1.60952	1.00701	0.602509	0.000693289	0.00544744	Pro-invasive
TMEM37	140738	3.01607	3.74071	-0.724636	0.000694827	0.0054572	Indolence
SLC6A20	54716	0.559772	1.37369	-0.813914	0.000695726	0.00546194	Indolence
C9orf152	401546	2.34848	3.64173	-1.29325	0.000696757	0.00546771	Indolence
PRKCZ	5590	3.72755	4.44123	-0.713675	0.000704498	0.00551672	Indolence
RNASE1	6035	8.88136	10.1291	-1.24776	0.000705135	0.00551703	Indolence
SOD3	6649	4.30765	5.31981	-1.01216	0.000722913	0.00563463	Indolence
TLR3	7098	2.41025	3.07199	-0.661748	0.00072698	0.00565677	Indolence
C7	28834	5.07399	6.13139	-1.0574	0.000729256	0.00566384	Indolence
LGALS1	3956	8.83151	8.08114	0.750366	0.000739127	0.00571955	Pro-invasive
EPHA3	2042	1.29419	1.97164	-0.677446	0.000741834	0.00573368	Indolence
MMP17	4326	1.90365	1.09384	0.809806	0.00074576	0.0057592	Pro-invasive
CLDN18	51208	3.31359	5.06427	-1.75069	0.000780826	0.005975	Indolence
ABAT	18	1.94965	2.59916	-0.649507	0.000798654	0.00608117	Indolence
COL4A2	1284	6.26711	5.47576	0.79135	0.000800354	0.00608688	Pro-invasive
SNORD22	9304	7.16409	6.03923	1.12486	0.000808041	0.00612758	Pro-invasive
C7orf41	222166	2.6867	3.3476	-0.660901	0.000808973	0.0061292	Indolence
STAT1	6772	6.92947	5.98329	0.946178	0.000809618	0.00612925	Pro-invasive
IGSF3	3321	2.74214	3.41236	-0.670222	0.000813372	0.00615263	Indolence
PLLP	51090	3.53868	4.67522	-1.13655	0.000816828	0.00617624	Indolence
CDA	978	3.37965	1.8926	1.48705	0.000820365	0.00619283	Pro-invasive
LRRN4	164312	2.19741	3.46165	-1.26424	0.000823771	0.00621347	Indolence
SCIN	85477	3.00104	1.84858	1.15247	0.000836683	0.0062859	Pro-invasive
SERPINB5	5268	1.45265	0.194662	1.25799	0.000838237	0.00629428	Pro-invasive
IFI35	3430	5.02957	4.39379	0.635773	0.000843967	0.00632958	Pro-invasive
ZDHHC2	51201	3.10504	3.7117	-0.60666	0.00084449	0.00633093	Indolence
MIF	6280	7.83732	7.22721	0.610112	0.000853533	0.00638576	Pro-invasive
ENDOV	284131	2.96429	3.83499	-0.8707	0.000855474	0.00639509	Indolence
CA9	768	2.53861	0.797347	1.74127	0.000858511	0.00641006	Pro-invasive
MARCKSL1	65108	6.44002	5.8055	0.634519	0.000860319	0.00641946	Pro-invasive
CDH24	64403	2.01085	1.36704	0.643815	0.000860473	0.00641946	Pro-invasive
TMBIM4	51643	5.37278	6.07639	-0.703608	0.00086267	0.00642287	Indolence
C14orf132	56967	1.74032	2.46713	-0.726818	0.000877092	0.00650741	Indolence
RAB3IP	117177	1.73408	2.4186	-0.684514	0.000877197	0.00650741	Indolence
SDCBP2	27111	3.54339	2.30361	1.23979	0.000892246	0.00661097	Pro-invasive
SAA2	6289	2.39682	0.888274	1.50855	0.000894437	0.00661934	Pro-invasive
GCLC	2729	4.03329	2.87987	1.15342	0.000894161	0.00661934	Pro-invasive
LIPH	200879	3.80164	4.69975	-0.89811	0.000897057	0.00663281	Indolence
RGS4	5999	1.56533	0.973003	0.592332	0.000899544	0.00664647	Pro-invasive
NCOA2	10499	2.59706	3.22629	-0.62923	0.000900559	0.00665131	Indolence
C7orf57	136288	0.690438	1.34338	-0.652942	0.00090157	0.00665611	Indolence
NR2F1	7026	2.86456	3.52975	-0.665189	0.00090871	0.00669811	Indolence
TSPAN12	23554	3.72681	4.62739	-0.900573	0.000911265	0.00671158	Indolence
MFSD6L	162387	0.852591	1.62434	-0.771744	0.000913034	0.00671925	Indolence
P2RY6	5031	3.23388	2.22025	1.01363	0.00092521	0.0067845	Pro-invasive
SGMS2	166929	3.87477	4.66589	-0.791125	0.000925156	0.0067845	Indolence
TMEM159	57146	4.45498	5.18954	-0.734558	0.000925141	0.0067845	Indolence
NDUFA4L2	56901	3.86663	3.11157	0.755055	0.000926499	0.00678856	Pro-invasive
CTSL1	1514	6.76195	6.03611	0.725841	0.000926313	0.00678856	Pro-invasive
ProSAPiP1	NA	2.78694	3.44006	-0.653116	0.000934284	0.00684017	Indolence
UCK2	7371	2.37093	1.70556	0.665371	0.00093589	0.0068465	Pro-invasive
LOC284889	284889	5.1629	4.52558	0.63732	0.000937653	0.00685396	Pro-invasive
AKR7A3	22977	1.62974	0.49174	1.138	0.000947799	0.00690625	Pro-invasive
SLAIN1	122060	2.43058	3.08995	-0.659369	0.000953982	0.00694582	Indolence
LEPREL1	55214	2.99769	4.02079	-1.0231	0.00096591	0.00701764	Indolence
STK32B	55351	0.764708	1.5176	-0.752889	0.000969022	0.00703312	Indolence
PLA2G12B	84647	0.962614	1.88793	-0.92532	0.000975031	0.00707396	Indolence
SCGB3A2	117156	7.33299	10.1428	-2.80985	0.000977316	0.00708497	Indolence
SCGB3A1	92304	6.82901	9.21662	-2.38761	0.000977118	0.00708497	Indolence
MT1H	4496	1.57013	0.586404	0.983722	0.000983231	0.00711387	Pro-invasive
ADAMTS2	9509	3.20654	2.19751	1.00903	0.000985926	0.007125	Pro-invasive
PGC	5225	4.46778	6.8246	-2.35681	0.000989759	0.0071471	Indolence
CILP2	148113	1.72805	0.940136	0.787912	0.0010148	0.00727431	Pro-invasive
RAC3	8202	2.98444	2.30159	0.68285	0.00101526	0.00727431	Pro-invasive
KIAA1524	57650	1.59801	0.985752	0.612263	0.00101894	0.00729567	Pro-invasive
RASEF	158158	2.44428	3.26435	-0.820064	0.0010342	0.0073789	Indolence
SGOL2	151246	1.76798	1.1787	0.589277	0.00105546	0.00749541	Pro-invasive
ITGAE	3682	2.4947	1.90816	0.58654	0.00105788	0.00750396	Pro-invasive
WARS	7453	6.79677	5.94682	0.849951	0.0010959	0.00769671	Pro-invasive
IDO1	3620	4.33635	3.12064	1.21571	0.001121	0.00783131	Pro-invasive
MACROD2	140733	2.01366	3.17757	-1.16391	0.00112941	0.0078722	Indolence
RASL11B	65997	1.3139	2.02047	-0.70657	0.00114604	0.0079431	Indolence
C1QTNF1	114897	3.45459	2.82884	0.625758	0.00114671	0.00794473	Pro-invasive
CD55	1604	6.49815	7.39844	-0.900288	0.00115735	0.00799692	Indolence
EMILIN1	11117	5.35691	4.60176	0.755151	0.00116049	0.00800415	Pro-invasive
FAM176A	84141	3.28222	4.11986	-0.837641	0.00116424	0.00802108	Indolence
ITGB4	3691	4.73004	3.89616	0.833879	0.00117427	0.00807204	Pro-invasive
SLC4A11	83959	1.68671	1.03297	0.653732	0.00119952	0.00822725	Pro-invasive
CAV2	858	4.84012	5.64451	-0.804392	0.00120151	0.00823476	Indolence
NME2	4831	8.70225	8.09606	0.606195	0.00120497	0.00824934	Pro-invasive
CXCL16	58191	5.72733	6.33813	-0.610803	0.00121389	0.008295	Indolence
KCNE3	10008	2.65231	1.9912	0.661111	0.00122875	0.00835631	Pro-invasive
GSTM3	2947	2.21267	2.88104	-0.668365	0.00122984	0.00836064	Indolence
RAB27B	5874	2.78632	3.65494	-0.868614	0.00123521	0.00838791	Indolence
NEO1	4756	2.65976	3.25261	-0.592847	0.0012616	0.0085232	Indolence
TMEM163	81615	3.39045	4.24877	-0.858319	0.00126496	0.00853653	Indolence
H19	283120	4.42658	2.86813	1.55845	0.00127334	0.00856179	Pro-invasive
ADRA2A	150	1.71568	2.5441	-0.828417	0.00127791	0.00858308	Indolence
EGFL6	25975	3.77225	3.16219	0.61006	0.00128539	0.00862708	Pro-invasive
PEBP4	157310	3.81971	5.49905	-1.67933	0.00128632	0.00863015	Indolence
COL4A1	1282	6.37252	5.55726	0.815259	0.00129052	0.00864989	Pro-invasive
PPP1R14A	94274	3.6343	4.33561	-0.70131	0.00129392	0.0086591	Indolence
ARRDC3	57561	5.43601	6.05432	-0.618311	0.00130413	0.00871883	Indolence
TMEM132D	121256	0.307451	0.916074	-0.608623	0.00130514	0.00872155	Indolence
LRRK2	120892	3.51216	4.63709	-1.12494	0.00131085	0.00873952	Indolence
PSMB9	5698	6.15622	5.45234	0.703874	0.00130971	0.00873952	Pro-invasive
GFPT2	9945	2.7641	2.06299	0.701104	0.00131139	0.00873952	Pro-invasive
LGALS4	3960	0.760108	2.26863	-1.50853	0.00132946	0.00883611	Indolence
SAMD12	401474	1.72687	2.42062	-0.693751	0.00132921	0.00883611	Indolence
NME5	8382	1.56511	2.25438	-0.689274	0.001337	0.00886705	Indolence
UNC13D	201294	4.04807	3.31903	0.729044	0.00134381	0.00890261	Pro-invasive
SEMA7A	8482	3.13698	2.30582	0.831165	0.00134625	0.00891238	Pro-invasive
FGF13	2258	1.45202	2.26203	-0.810013	0.00135476	0.00895589	Indolence
MEF2B	100271849	1.93233	1.20411	0.728213	0.00135669	0.00896544	Pro-invasive
LAMP3	27074	4.56741	5.4589	-0.891484	0.00135838	0.00897018	Indolence
CRELD2	79174	5.41289	4.75121	0.661677	0.00135809	0.00897018	Pro-invasive
SLC16A14	151473	2.69355	1.3639	1.32964	0.00136714	0.00900287	Pro-invasive
PPP1R1C	151242	0.997922	1.64259	-0.644671	0.00137164	0.00902543	Indolence
LPL	4023	3.42273	4.49657	-1.07384	0.00137269	0.00902912	Indolence
GJB2	2706	3.27679	2.00209	1.2747	0.0013755	0.00903473	Pro-invasive
S100A3	6274	1.97036	1.22384	0.746521	0.00139115	0.00911484	Pro-invasive
SLC7A11	23657	2.13828	0.932792	1.20549	0.00140342	0.00915622	Pro-invasive
SPARC	6678	8.886	8.06165	0.824354	0.00141063	0.0091935	Pro-invasive
LOC100506385	100506385	1.26718	1.85612	-0.588946	0.00141362	0.00920975	Indolence
FGFBP1	9982	2.76051	1.36487	1.39565	0.00141718	0.00922967	Pro-invasive
CD83	9308	3.88801	4.50859	-0.62058	0.00142971	0.00928835	Indolence
GPC1	2817	4.27868	3.44345	0.835228	0.00143189	0.00929594	Pro-invasive
MFAP5	8076	1.56235	0.573354	0.988999	0.0014527	0.00938813	Pro-invasive
STYK1	55359	1.81064	1.20204	0.608597	0.00146262	0.00944564	Pro-invasive
KLHDC7B	113730	1.67296	0.885685	0.787276	0.0014985	0.00963348	Pro-invasive
SNAI2	6591	3.11432	2.2466	0.867715	0.00151784	0.0097105	Pro-invasive
EPYC	1833	0.745554	0.0844261	0.661127	0.00152554	0.00975301	Pro-invasive
PPP1R12B	4660	2.99612	3.61572	-0.619597	0.00152943	0.00977112	Indolence
TAP1	23541	6.20334	5.49033	0.713009	0.00154024	0.00982656	Pro-invasive
BATF	10538	4.00279	3.35011	0.652685	0.00154188	0.00983259	Pro-invasive
HMCN1	83872	1.55684	2.16561	-0.608773	0.00154398	0.00983681	Indolence
FOXJ1	2302	2.64552	3.86485	-1.21933	0.00154761	0.00985315	Indolence
GGH	8836	3.64217	2.91899	0.72318	0.00156463	0.00993749	Pro-invasive
RASSF10	644943	0.932706	1.53762	-0.604915	0.00157122	0.00996909	Indolence
MIAT	440823	1.66199	1.0184	0.643583	0.00157474	0.00998798	Pro-invasive
