# Supplementary material for: Integrative network analysis of early-stage lung adenocarcinoma identifies aurora kinase inhibition as interceptor of invasion and progression
Source: Nat Commun. 2022 Mar 24;13:1592. doi: 10.1038/s41467-022-29230-7 (PMC8948234; doi:10.1038/s41467-022-29230-7)
Supplement: Supplementary file 5 — Supplementary data 2 [file 41467_2022_29230_MOESM5_ESM.xlsx]

## Sheet: Sheet1
Supplementary Data 2. Enrichment test against GO terms using pro-invasive and indolent signatures
Using pro-invasive signatures
Geneset	Targets	Overlap	Oddratio	p-value	Overlap_gene
GO_MITOTIC_CELL_CYCLE	749	106	6.78451	1.37109e-44	UBE2C,PLK1,PTTG1,BUB1,GTSE1,NUSAP1,CEP55,ORC1,ORC6,PSMB10,CDCA8,DSCC1,CDC6,MCM4,CDT1,CDC20,CCNA2,CHFR,KIF20A,SKA3,ASPM,MCM3,FAM64A,MELK,CCNF,MCM7,NDC80,CDC25C,BIRC5,ANLN,FOXM1,PRC1,GINS2,KIFC1,GINS1,KNTC1,CCNE1,SKA1,RACGAP1,TYMS,CENPF,TUBA4A,NCAPH,E2F8,HELLS,TUBB3,CENPE,MAD2L1,AURKA,CLSPN,KIF2C,SPAG5,KIF23,NUF2,ZWINT,CHEK1,CDCA2,TOP2A,MYBL2,NCAPG,KIF14,NEK2,SPC24,MCM5,IQGAP3,MCM10,SPC25,DLGAP5,CD…
GO_CELL_CYCLE_PROCESS	1042	124	5.71546	2.87584e-44	MLF1IP,NCAPH,CENPF,RHOC,KNTC1,GINS1,RAD54L,DTL,PRC1,H2AFX,EZH2,SPAG5,CLSPN,MAD2L1,CENPE,TUBB3,HELLS,FAM64A,CGREF1,MCM3,ASPM,CHFR,CDC20,CDT1,CDC6,PSMB10,CDCA8,ORC6,BUB1,GTSE1,ORC1,UBE2C,FOXM1,CENPM,ANLN,BIRC5,MCM7,NDC80,MELK,MKI67,MCM6,CCNB1,PLK4,FAM83D,RAD51,CDC25A,CDC45,KIF18B,BUB1B,PKMYT1,OIP5,FANCI,CDK1,TRIP13,NEK2,SPC24,KIF14,CHEK1,ZWINT,AURKB,SGOL1,PSME2,ECT2,TTK,TUBA4A,TYMS,LEPREL4,RACGAP1,…
GO_CELL_CYCLE	1266	134	5.07165	2.85657e-42	DSCC1,PLK1,PTTG1,NUSAP1,CEP55,SKA3,KIF20A,CCNA2,LZTS1,MCM4,CCNF,CDC25C,BRCA1,GINS2,KIFC1,RACGAP1,LEPREL4,TYMS,TUBA4A,CCNE1,SKA1,AURKA,E2F8,KIF23,FAP,KIF2C,CENPI,NUF2,CENPK,MCM10,SPC25,DLGAP5,MND1,RRM2,CDCA2,TOP2A,NCAPG,MYBL2,IQGAP3,MCM5,CENPA,RAN,CDCA3,EIF4EBP1,PBK,HMMR,KIF11,UBE2S,CENPW,MCM2,EGFL6,NCAPG2,PSMB9,ESCO2,KIF15,FANCG,PSRC1,E2F1,SGOL2,CDCA5,TPX2,CCNB2,KIF4A,CDKN3,ESPL1,PSMB10,CDCA8,CDC…
GO_MITOTIC_NUCLEAR_DIVISION	352	69	9.41436	5.20942e-38	RAN,CCNF,NDC80,CDC25C,BIRC5,ANLN,PBK,KIF11,UBE2S,CDCA3,SGOL1,AURKB,UBE2C,PTTG1,PLK1,NUSAP1,BUB1,NUF2,CEP55,CDCA8,ZWINT,CDC6,DSCC1,CDCA2,CDC20,KIF14,NCAPG,MYBL2,NEK2,SPC24,SKA3,CHFR,CCNA2,ASPM,SPC25,DLGAP5,CDK1,FAM64A,HELLS,TUBB3,KIF15,OIP5,MAD2L1,CENPE,PKMYT1,AURKA,PSRC1,TPX2,CCNB2,KIF4A,KIF2C,BUB1B,ESPL1,SPAG5,KIF23,CDCA5,KIF18B,CDC25A,PRC1,FAM83D,CENPW,KIFC1,KNTC1,SKA1,RACGAP1,CCNB1,NCAPG2,NCAP…
GO_ORGANELLE_FISSION	470	78	7.78834	1.49923e-37	NCAPG2,LEPREL4,CCNB1,RACGAP1,NCAPH,CENPF,SKA1,KNTC1,KIFC1,RAD54L,CENPW,PRC1,RAD51,CDC25A,FAM83D,KIF23,SGOL2,CDCA5,KIF18B,TPX2,CCNB2,ESPL1,SPAG5,KIF4A,KIF2C,BUB1B,MAD2L1,CENPE,TUBB3,KIF15,OIP5,PSRC1,PKMYT1,AURKA,FAM54A,HELLS,ASPM,CHFR,SKA3,CCNA2,CDK1,TRIP13,FAM64A,DLGAP5,SPC25,CDC20,TOP2A,CDCA2,SPC24,NEK2,NCAPG,KIF14,MYBL2,CDCA8,CDC6,DSCC1,MTFP1,ZWINT,PLK1,PTTG1,UBE2C,CEP55,NUF2,BUB1,NUSAP1,CDCA3,…
GO_CHROMOSOME_SEGREGATION	258	57	10.7154	2.0766e-34	SKA1,KNTC1,ESCO2,NCAPH,MLF1IP,CENPF,LEPREL4,CCNB1,RACGAP1,FAM83D,PRC1,KIFC1,CENPW,ESPL1,SPAG5,KIF4A,KIF2C,BUB1B,SGOL2,CDCA5,KIF18B,KIF23,PSRC1,MAD2L1,CENPE,SPC24,NEK2,NCAPG,KIF14,CDC20,TOP2A,CDCA2,TRIP13,DLGAP5,SPC25,SKA3,CENPK,CEP55,NUF2,BUB1,NUSAP1,PLK1,PTTG1,CENPI,DSCC1,ZWINT,CDCA8,CENPM,KIF11,AURKB,SGOL1,CENPA,TTK,BRCA1,BIRC5,NDC80,HJURP
GO_CELL_DIVISION	450	69	6.95173	5.23008e-31	FAM83D,PRC1,CDC25A,TUBA1C,KIFC1,CENPW,SKA1,KNTC1,CCNE1,CENPF,NCAPH,RHOC,CCNB1,NCAPG2,RACGAP1,HELLS,PSRC1,AURKA,CENPE,MAD2L1,OIP5,SPAG5,ESPL1,BUB1B,KIF4A,KIF2C,TPX2,CCNB2,KIF18B,CDCA5,SGOL2,KIF23,BUB1,NUSAP1,CEP55,NUF2,PLK1,PTTG1,UBE2C,CDC6,ZWINT,CDCA8,NEK2,SPC24,NCAPG,KIF14,CDC20,CDCA2,TOP2A,FAM64A,CDK1,SPC25,ASPM,CCNA2,CHFR,KIF20A,SKA3,ECT2,RAN,ANLN,CDC25C,BIRC5,NDC80,CCNF,KIF11,UBE2S,AURKB,SGOL…
GO_SISTER_CHROMATID_SEGREGATION	171	45	13.2137	7.40468e-31	KIF23,SGOL1,AURKB,SGOL2,KIF18B,CDCA5,CENPM,KIF4A,KIF2C,BUB1B,ESPL1,SPAG5,NDC80,MAD2L1,CENPE,BIRC5,PSRC1,CENPA,RACGAP1,CENPK,CCNB1,DLGAP5,SPC25,NCAPH,MLF1IP,CENPF,TOP2A,KNTC1,CDC20,SKA1,KIF14,NCAPG,SPC24,NEK2,CDCA8,KIFC1,ZWINT,CENPI,DSCC1,PRC1,PLK1,NUF2,CEP55,NUSAP1,BUB1
GO_NUCLEAR_CHROMOSOME_SEGREGATION	214	49	11.0539	1.89539e-30	ZWINT,CENPI,DSCC1,CDCA8,KIFC1,FAM83D,NUF2,CEP55,NUSAP1,BUB1,PRC1,PLK1,PTTG1,DLGAP5,SPC25,NCAPH,MLF1IP,CENPF,TRIP13,RACGAP1,CENPK,CCNB1,LEPREL4,KIF14,NCAPG,SPC24,NEK2,TOP2A,KNTC1,CDC20,SKA1,BIRC5,PSRC1,NDC80,MAD2L1,CENPE,CENPA,SGOL1,SGOL2,AURKB,CDCA5,KIF18B,KIF23,KIF4A,KIF2C,BUB1B,ESPL1,SPAG5,CENPM
GO_CHROMOSOME	829	84	4.38339	1.13869e-24	ZWINT,CHEK1,RECQL4,CENPI,NUF2,TFPT,CBX2,SPC25,FEN1,CDK1,CENPK,MCM10,MYBL2,NCAPG,SPC24,MCM5,NEK2,STAT1,TOP2A,CDCA2,H2AFZ,HJURP,CENPA,SNAI2,RAN,ASF1B,SGOL1,AURKB,HIST2H2AC,CENPW,MCM2,CDC45,RAD51,MCM6,RFC4,CCNB1,PLK4,ESCO2,OIP5,HMGA1,PIF1,CDCA5,LOXL2,SGOL2,RUVBL2,E2F1,BUB1B,KIF4A,DSCC1,CDCA8,ORC1,BUB1,NUSAP1,ORC6,PLK1,THOC4,SKA3,MCM3,MCM4,BIRC5,CHAF1A,MCM7,NDC80,MKI67,BRCA1,CENPM,GINS1,GINS2,DTL,CEN…
GO_CHROMOSOMAL_REGION	317	51	7.12698	4.73134e-24	PIF1,HELLS,CENPE,MAD2L1,OIP5,AURKA,SPAG5,BUB1B,KIF2C,CDCA5,SGOL2,H2AFX,RAD51,MCM2,CENPW,SKA1,ESCO2,KNTC1,CCNB1,CENPF,MLF1IP,MCM6,MKI67,CENPA,HJURP,MCM7,NDC80,BIRC5,CENPM,AURKB,SGOL1,PLK1,NUF2,ORC1,BUB1,CDCA8,CHEK1,DSCC1,CENPI,ZWINT,MCM4,MCM5,SPC24,NEK2,MCM3,CENPK,SKA3,THOC4,CDK1,SPC25,FEN1
GO_CONDENSED_CHROMOSOME	187	39	9.61664	7.66318e-23	BUB1B,KIF2C,SPAG5,CENPM,SGOL1,H2AFX,CDCA5,AURKB,SGOL2,CENPA,MKI67,BRCA1,AURKA,BIRC5,CENPE,HJURP,NDC80,MAD2L1,NCAPG,SPC24,NEK2,TOP2A,KNTC1,SKA1,SPC25,CENPF,NCAPH,MLF1IP,CENPK,SKA3,LEPREL4,CCNB1,NUF2,BUB1,RAD51,PLK1,ZWINT,CHEK1,CENPW
GO_CHROMOSOME_CENTROMERIC_REGION	169	37	10.1959	1.65788e-22	OIP5,NDC80,MAD2L1,CENPE,HJURP,BIRC5,AURKA,MKI67,HELLS,CENPA,SGOL1,AURKB,SGOL2,CDCA5,CENPM,KIF2C,BUB1B,SPAG5,CDCA8,CENPW,ZWINT,CENPI,DSCC1,PLK1,NUF2,BUB1,SKA3,CENPK,CCNB1,SPC25,MLF1IP,CENPF,ESCO2,KNTC1,SKA1,SPC24,NEK2
GO_EXTRACELLULAR_MATRIX	393	54	5.93569	4.59935e-22	LAMB3,COL5A2,MMP11,COL1A1,COL11A1,CILP2,TIMP1,COL18A1,COL6A3,POSTN,EMILIN1,SPOCK1,GPC1,THBS2,CILP,GPC6,COL7A1,ADAMTS12,SERPINE2,COL1A2,COL6A2,MMP9,MMP17,COL4A2,ADAMTS14,CTHRC1,SFRP2,SERPINF1,HAPLN3,EPYC,LGALS1,PCOLCE,COL4A1,COL5A3,COL5A1,MFAP5,CD248,LOXL2,WISP1,ANGPTL4,COL3A1,NID2,PXDN,VCAN,PKM2,MMP14,EGFL6,ADAMTS2,COL6A1,BMP1,VEGFA,SPARC,MMP12,MMP1
GO_CONDENSED_CHROMOSOME_CENTROMERIC_REGION	98	29	15.0938	7.25034e-22	CENPA,NUF2,BUB1,PLK1,ZWINT,BIRC5,AURKA,CENPW,HJURP,CENPE,MAD2L1,NDC80,BUB1B,KIF2C,SPC24,SPAG5,NEK2,CENPM,KNTC1,SKA1,SGOL1,SPC25,CENPF,AURKB,SGOL2,MLF1IP,CENPK,SKA3,CCNB1
GO_EXTRACELLULAR_STRUCTURE_ORGANIZATION	290	46	6.94399	1.60334e-21	COL4A2,ADAMTS14,SH3PXD2B,SFRP2,COL7A1,ITGAE,COL6A2,COL1A2,MMP9,SERPINB5,ERO1L,COL5A2,LAMB3,CTSL2,MMP11,COL1A1,COL11A1,POSTN,COL6A3,COL18A1,TIMP1,CTSL1,MMP14,EGFL6,SULF2,COL6A1,BMP1,ADAMTS2,SPARC,ITGB4,MMP1,MMP12,COL3A1,VCAN,NID2,PXDN,CTSK,SPP1,SULF1,MFAP5,LOXL2,GREM1,WT1,COL4A1,COL5A1,COL5A3
GO_PROTEINACEOUS_EXTRACELLULAR_MATRIX	331	49	6.42751	1.60636e-21	COL11A1,COL1A1,MMP11,LAMB3,COL5A2,EMILIN1,SPOCK1,GPC1,TIMP1,CILP2,COL18A1,COL6A3,POSTN,GPC6,THBS2,CILP,ADAMTS12,COL7A1,MMP9,COL1A2,COL6A2,ADAMTS14,MMP17,COL4A2,CTHRC1,LGALS1,SERPINF1,EPYC,HAPLN3,COL5A3,COL5A1,COL4A1,LOXL2,MFAP5,CD248,PXDN,NID2,VCAN,COL3A1,ANGPTL4,WISP1,ADAMTS2,BMP1,COL6A1,EGFL6,MMP12,MMP1,VEGFA,SPARC
GO_CHROMOSOME_ORGANIZATION	938	84	3.80009	4.01177e-21	ZWINT,CHEK1,RECQL4,CENPI,CBX2,NUF2,PHF19,CENPK,DLGAP5,SPC25,FEN1,TRIP13,CDK1,TOP2A,H2AFZ,KIF14,NCAPG,MCM5,SPC24,NEK2,HJURP,ASF1B,CENPA,HIST2H2AC,SGOL1,AURKB,CENPW,MCM2,CDC45,RAD51,RFC4,NCAPG2,CCNB1,MCM6,OIP5,PSRC1,HMGA1,PIF1,RUVBL2,CDCA5,LOXL2,KIF18B,SGOL2,BUB1B,KIF4A,ESPL1,CDCA8,DSCC1,PTTG1,PLK1,CEP55,NUSAP1,BUB1,MCM3,MCM4,CDC20,MCM7,NDC80,BIRC5,CHAF1A,BRCA1,CENPM,GINS2,RAD54L,KIFC1,GINS1,PRC1,R…
GO_MITOTIC_SISTER_CHROMATID_SEGREGATION	88	27	15.8383	6.58165e-21	CDCA8,NDC80,MAD2L1,KIFC1,CENPE,ZWINT,PSRC1,DSCC1,PRC1,PLK1,CEP55,NUSAP1,RACGAP1,KIF23,CCNB1,DLGAP5,AURKB,NCAPH,KIF18B,CDCA5,KIF14,NCAPG,KIF2C,KIF4A,ESPL1,SPAG5,NEK2
GO_KINETOCHORE	116	29	11.9625	1.31593e-19	SKA1,KNTC1,CENPM,NEK2,SPAG5,SPC24,BUB1B,KIF2C,CCNB1,CENPK,SKA3,CENPF,MLF1IP,SGOL2,AURKB,SPC25,SGOL1,PLK1,BUB1,NUF2,CENPA,HJURP,CENPE,NDC80,MAD2L1,CENPW,CENPI,BIRC5,ZWINT
GO_DNA_REPLICATION	207	37	7.90356	2.55151e-19	MCM7,CDC25C,CHAF1A,RMI2,BRCA1,HMGA1,RNASEH2A,CLSPN,MCM2,EXO1,GINS2,RECQL4,DSCC1,CHEK1,CDC6,GINS1,CDC25A,CDC45,RAD51,DTL,ORC1,ORC6,MCM10,MCM3,RFC4,THOC4,CDK1,RRM2,MCM6,FEN1,KIAA0101,TOP2A,TYMP,CCNE1,MCM4,CDT1,MCM5
GO_CELL_CYCLE_PHASE_TRANSITION	250	40	6.94267	5.44727e-19	E2F1,CDCA5,CCNB2,TPX2,CDKN3,BUB1B,AURKA,PKMYT1,CCNB1,MCM6,TYMS,TUBA4A,CCNE1,PLK4,MCM2,CDC25A,CDC45,FOXM1,EIF4EBP1,UBE2S,HMMR,MCM7,CDC25C,BIRC5,MELK,MCM10,MCM3,CDK1,RRM2,MCM4,CDT1,NEK2,MCM5,IQGAP3,CHEK1,CDC6,UBE2C,PLK1,ORC1,ORC6
GO_DNA_METABOLIC_PROCESS	726	69	3.96928	8.74876e-19	HMGA1,FANCI,PIF1,FANCG,MC1R,RUVBL2,CDCA5,CDC25A,CDC45,RAD51,BATF,MCM2,ESCO2,KPNA2,RFC4,MCM6,ISG20,RAN,NME1,ISG15,RNASEH2A,TFPT,EXO1,NUDT1,RECQL4,CHEK1,TOP2A,MCM5,MCM10,NEIL3,FEN1,TRIP13,MND1,CDK1,RRM2,UHRF1,HELLS,TK1,CLSPN,UBE2T,EZH2,H2AFX,POLR2H,DTL,GINS2,RAD54L,GINS1,CCNE1,TYMP,KIAA0101,TYMS,CENPF,MKI67,RMI2,BRCA1,MCM7,CDC25C,CHAF1A,FOXM1,PTTG1,ORC1,ORC6,RAD51AP1,DSCC1,CDC6,CDT1,MCM4,THOC4,MCM3
GO_SISTER_CHROMATID_COHESION	109	27	11.7727	3.13679e-18	BUB1B,KIF2C,SPC24,CENPM,KNTC1,SKA1,CDC20,SGOL1,SPC25,CENPF,CDCA5,SGOL2,AURKB,MLF1IP,CENPK,CENPA,NUF2,BUB1,PLK1,ZWINT,BIRC5,DSCC1,CENPI,CDCA8,CENPE,MAD2L1,NDC80
GO_SPINDLE	282	41	6.20369	6.94449e-18	KIF23,KIF18B,TPX2,BUB1B,KIF4A,SPAG5,ESPL1,KIF15,CENPE,MAD2L1,AURKA,PSRC1,RACGAP1,CCNB1,CENPF,KNTC1,SKA1,POC1A,KIFC1,PRC1,FAM83D,SGOL1,AURKB,KIF11,BIRC5,TTK,SNCG,ECT2,KIF20A,SKA3,ASPM,DLGAP5,CDK1,CDC20,KIF14,NEK2,CDCA8,CKAP2L,CDC6,PLK1,NUSAP1
GO_MULTICELLULAR_ORGANISMAL_MACROMOLECULE_METABOLIC_PROCESS	76	23	15.412	7.53402e-18	COL3A1,COL5A2,COL7A1,COL1A1,COL11A1,MMP11,COL6A2,COL6A3,CTSK,COL4A1,COL18A1,COL1A2,MMP9,COL5A1,CTSL1,COL5A3,MMP14,COL4A2,COL6A1,ADAMTS2,ADAMTS14,MMP1,MMP12
GO_REGULATION_OF_CELL_CYCLE_PROCESS	528	55	4.30918	7.40963e-17	ATF5,PLK4,CCNB1,PSMB9,CDC45,FAM83D,TPX2,ESPL1,BUB1B,E2F1,CDCA5,FANCI,PSRC1,PKMYT1,NEK2,KIF14,CDK1,DLGAP5,CHEK1,KIF11,AURKB,ECT2,TTK,PSME2,KNTC1,RACGAP1,CENPF,CLSPN,SPAG5,EZH2,FAP,KIF23,E2F8,MAD2L1,CENPE,AURKA,CDC20,CDT1,CCNA2,MIF,PLK1,PTTG1,UBE2C,GTSE1,NUSAP1,BUB1,ORC1,PSMB10,CDC6,FOXM1,BRCA1,CCNF,ANLN,CDC25C,BIRC5
GO_REGULATION_OF_CELL_DIVISION	249	37	6.32252	1.44295e-16	VEGFA,KNTC1,CENPF,RACGAP1,CCNB1,BUB1B,ESPL1,CDCA5,KIF18B,KIF23,E2F8,MDK,PKMYT1,AURKA,MAD2L1,CENPE,KIF14,NEK2,SFRP2,CDC20,DLGAP5,ASPM,BUB1,NUSAP1,UBE2C,PLK1,PTTG1,CDC6,CHEK1,KIF11,AURKB,TTK,PGF,ECT2,BIRC5,CDC25C,ANLN
GO_MULTICELLULAR_ORGANISM_METABOLIC_PROCESS	89	23	12.3715	3.67049e-16	COL7A1,MMP11,COL1A1,COL11A1,COL5A2,COL3A1,CTSL1,COL5A3,MMP9,COL5A1,COL18A1,COL1A2,COL6A2,COL6A3,CTSK,COL4A1,ADAMTS2,ADAMTS14,COL6A1,MMP14,COL4A2,MMP1,MMP12
GO_EXTRACELLULAR_SPACE	1167	84	2.95622	2.47658e-15	LYPD3,EGFL6,SPARC,HAMP,SPP1,CFB,FGFBP1,TPI1,LGALS1,C1QTNF1,EPYC,MCAM,SFRP2,APOL1,COL7A1,C1QTNF6,COL1A2,SERPINE2,CILP,ALDOA,SPOCK1,S100A9,SEMA3F,STC2,CRELD2,COL3A1,ANGPTL4,SLC2A1,FAP,MTHFD2,DNAJC9,MMP9,SAA2,IGFBP3,CPXM1,SEMA4B,SAA1,TSKU,COL1A1,CTSL2,PGF,ANGPT2,TIMP1,COL18A1,SULF2,VEGFA,PXDN,STC1,CTSK,GREM1,LOXL2,SULF1,SCT,PCOLCE,CHEK1,PLAU,COL6A2,ADA,TCN1,SEMA7A,GNLY,SERPINB5,MOV10,LRRC17,GGH,FAM2…
GO_REGULATION_OF_CELL_CYCLE	909	71	3.18255	8.57227e-15	CCNB1,PSMB9,ATF5,PLK4,FOSL1,CDC25A,CDC45,FAM83D,E2F1,CDCA5,SPHK1,CCNB2,TPX2,CDKN3,BUB1B,ESPL1,PKMYT1,PSRC1,FANCI,DLGAP5,CDK1,TOP2A,KIF14,MYBL2,NEK2,ZWINT,CHEK1,PRR11,EIF4EBP1,AURKB,KIF11,PSME2,TTK,ECT2,RACGAP1,CENPF,CCNE1,KNTC1,KIAA0101,DTL,KIF23,EZH2,FAP,CLSPN,SPAG5,MAD2L1,CENPE,AURKA,E2F8,CHFR,CCNA2,ASPM,CGREF1,CDT1,CDC20,PSMB10,CDC6,UBE2C,MIF,PLK1,PTTG1,BUB1,NUSAP1,GTSE1,ORC1,FOXM1,CCNF,CDC25C…
GO_DNA_CONFORMATION_CHANGE	242	34	5.88694	1.397e-14	CDCA5,H2AFX,RUVBL2,PIF1,HELLS,HMGA1,OIP5,NCAPH,MLF1IP,MCM6,NCAPG2,CCNB1,RAD51,CDC45,GINS1,MCM2,GINS2,CENPW,CENPM,CENPA,ASF1B,CHAF1A,MCM7,HJURP,MCM5,NCAPG,MCM4,TOP2A,CDK1,MCM3,CENPK,NUSAP1,CENPI,RECQL4
GO_CELL_CYCLE_G1_S_PHASE_TRANSITION	109	23	9.48464	4.24573e-14	PKMYT1,CDC6,MCM7,MCM2,ORC6,ORC1,CDC25A,CDC45,MCM6,TYMS,CDK1,EIF4EBP1,RRM2,CDCA5,MCM3,E2F1,MCM10,CDKN3,IQGAP3,MCM5,CDT1,MCM4,CCNE1
GO_REGULATION_OF_CHROMOSOME_SEGREGATION	82	20	11.3832	1.05254e-13	AURKB,CDCA5,CENPF,DLGAP5,CCNB1,RACGAP1,ESPL1,SPAG5,NEK2,KIF2C,BUB1B,CDC6,MAD2L1,CENPE,ECT2,BUB1,TTK,PLK1,PTTG1,UBE2C
GO_CELL_CYCLE_CHECKPOINT	191	29	6.39855	1.68687e-13	ZWINT,CDC6,CHEK1,GTSE1,DTL,BUB1,CDC45,PLK1,CDK1,CENPF,CHFR,CCNA2,CCNB1,CDT1,TOP2A,KNTC1,AURKA,BIRC5,CDC25C,FANCG,MAD2L1,TTK,BRCA1,FANCI,H2AFX,AURKB,E2F1,BUB1B,CLSPN
GO_COMPLEX_OF_COLLAGEN_TRIMERS	23	12	37.9908	2.5771e-13	COL3A1,COL4A1,COL6A3,COL4A2,COL1A2,COL5A2,COL11A1,COL1A1,COL5A1,COL6A1,COL7A1,COL5A3
GO_REGULATION_OF_MICROTUBULE_BASED_PROCESS	235	31	5.44069	1.16435e-12	KIFC1,CHEK1,PLK1,PRC1,FKBP4,CCNB1,ASPM,RACGAP1,SKA3,SPC25,SKA1,ATF5,NEK2,PLK4,MYBL2,NDC80,CCNF,PSRC1,AURKA,BIRC5,BRCA1,RAN,ECT2,TTK,KIF23,AURKB,TPX2,KIF11,SPAG5,ESPL1,KIF4A
GO_REGULATION_OF_NUCLEAR_DIVISION	153	25	6.93801	1.50877e-12	CDCA5,KIF11,BUB1B,ESPL1,MAD2L1,CENPE,PKMYT1,CDC25C,BIRC5,AURKA,ANLN,TTK,CCNB1,DLGAP5,CENPF,KNTC1,CDC20,NEK2,CDC6,CHEK1,UBE2C,PTTG1,PLK1,NUSAP1,BUB1
GO_NUCLEAR_CHROMOSOME	493	46	3.74816	1.55931e-12	EZH2,H2AFX,AURKA,UHRF1,LEPREL4,GINS2,GINS1,NDC80,MCM7,CHAF1A,BIRC5,BRCA1,THOC4,MCM3,MCM4,PLK1,ORC6,ORC1,BUB1,RUVBL2,E2F1,CDCA5,BUB1B,PIF1,CCNB1,MCM6,ESCO2,MCM2,RAD51,CDC45,HIST2H2AC,SGOL1,AURKB,ASF1B,CENPA,SNAI2,MCM10,FEN1,CDK1,TOP2A,H2AFZ,STAT1,MCM5,NEK2,CHEK1,TFPT
GO_REGULATION_OF_MITOTIC_CELL_CYCLE	457	44	3.87161	1.6841e-12	KIF11,EIF4EBP1,TTK,CDC25C,BIRC5,PSME2,ANLN,KIF14,NEK2,TOP2A,CDC20,DLGAP5,CDK1,CCNA2,CHFR,BUB1,NUSAP1,GTSE1,UBE2C,PLK1,PTTG1,ZWINT,CHEK1,CDC6,PSMB10,BUB1B,ESPL1,SPHK1,TPX2,CLSPN,CDCA5,E2F1,EZH2,FANCI,AURKA,PKMYT1,PSRC1,CENPE,MAD2L1,KNTC1,PSMB9,CENPF,CCNB1,CDC45
GO_MICROTUBULE_CYTOSKELETON	1037	72	2.78799	1.85196e-12	AURKB,NME1,SGOL1,ECT2,SNCG,TTK,NEK2,KIF14,CDK1,CHEK1,CKAP2L,BUB1B,KIF18B,PLK4,POC1A,CCNB1,RAD51,CDC45,FAM83D,BIRC5,CDC20,MCM3,ASPM,GTSE1,CDCA8,CDC6,SPAG5,MAD2L1,CENPE,TUBB3,KNTC1,MLF1IP,CENPF,PRC1,DTL,KIF11,RAN,C15orf63,TOP2A,NCAPG,DLGAP5,TPX2,CCNB2,ESPL1,KIF4A,KIF15,PSRC1,ATF5,FKBP4,CDC42EP2,TACC3,MCM2,TUBA1C,SAA1,KIF26B,BRCA1,CCNF,KIF20A,SKA3,GAPDH,PLK1,NUSAP1,CEP55,SHMT2,KIF2C,KIF23,AURKA,SKA1…
GO_CONDENSED_CHROMOSOME_OUTER_KINETOCHORE	12	9	104.099	2.36336e-12	NDC80,PLK1,SKA1,BUB1,CENPE,CCNB1,CENPF,SKA3,BUB1B
GO_CYTOSKELETAL_PART	1279	82	2.58167	2.91958e-12	SGOL1,NME1,AURKB,TTK,SNCG,ECT2,MYO7A,CDK1,KIF14,NEK2,CKAP2L,CHEK1,STX1A,KIF18B,BUB1B,KRT6A,PDLIM7,CCNB1,POC1A,PLK4,CDC45,RAD51,FAM83D,BIRC5,ANLN,ASPM,MCM3,CDC20,CDCA8,CDC6,GTSE1,SPAG5,FSCN1,TUBB3,CENPE,MAD2L1,CENPF,MLF1IP,KNTC1,PRC1,DTL,KIF11,RAN,DLGAP5,TOP2A,NCAPG,RAC3,CCNB2,TPX2,KIF4A,ESPL1,KIF15,TPM2,PSRC1,FKBP4,ATF5,TUBA1C,KIF26B,SAA1,CCNF,KRT16,BRCA1,SKA3,KIF20A,SH3PXD2B,FAM101A,PLK1,LMNB2,C…
GO_MITOTIC_SPINDLE_ORGANIZATION	67	17	11.9388	3.7709e-12	NDC80,KIFC1,BIRC5,AURKA,PRC1,RAN,TTK,CCNB1,RACGAP1,KIF23,AURKB,SPC25,TPX2,KIF11,NEK2,KIF4A,MYBL2
GO_DNA_DEPENDENT_DNA_REPLICATION	98	20	9.04373	3.79853e-12	TOP2A,MCM4,CCNE1,MCM5,MCM10,MCM3,RFC4,THOC4,RNASEH2A,MCM6,FEN1,HMGA1,CDC45,RAD51,ORC1,MCM2,MCM7,GINS2,CDC6,GINS1
GO_DNA_REPLICATION_INITIATION	28	12	26.1076	5.09106e-12	ORC1,MCM5,CDC6,MCM6,MCM2,MCM10,MCM3,MCM7,CDC45,GINS2,CCNE1,MCM4
GO_EXTRACELLULAR_MATRIX_COMPONENT	123	22	7.70475	5.19279e-12	COL4A2,MFAP5,EGFL6,THBS2,LOXL2,COL6A1,SPARC,COL3A1,SERPINF1,LAMB3,COL5A2,COL1A1,COL11A1,COL7A1,NID2,COL6A3,COL4A1,COL1A2,TIMP1,COL18A1,COL5A1,COL5A3
GO_COLLAGEN_FIBRIL_ORGANIZATION	36	13	19.7189	8.95953e-12	LOXL2,COL1A1,COL11A1,MMP11,ADAMTS2,GREM1,ADAMTS14,COL3A1,COL5A2,SFRP2,COL5A1,COL5A3,COL1A2
GO_CELL_PROLIFERATION	621	51	3.26984	1.13605e-11	MIF,PLK1,BUB1,PSMB10,ASPM,KRT16,MKI67,MELK,MCM7,CDC25C,TRAIP,DTYMK,IGFBP3,TNFRSF4,IFI16,GINS1,DBN1,RACGAP1,IMPDH1,TYMS,CENPF,E2F8,UHRF1,HELLS,TK1,SERPINF1,KIF2C,FSCN1,FAP,FAM83A,KIF14,SFRP2,STAT1,MCM10,DLGAP5,DDIT4,ISG20,LRRC17,AURKB,CDC25A,TACC3,FAM83D,STC1,ATF5,MMP14,NCAPG2,TWIST1,KIF15,TPX2,BUB1B,LOXL2
GO_NEGATIVE_REGULATION_OF_CELLULAR_COMPONENT_ORGANIZATION	663	53	3.18133	1.21551e-11	SPP1,MMP14,CCNB1,FKBP4,THY1,LGALS1,PIF1,HMGA1,TWIST1,SEMA6B,TPX2,PPIF,ESPL1,KIF4A,BUB1B,CHEK1,SPC25,STAT1,NEK2,SFRP2,KIF14,MYBL2,POSTN,RAN,SEMA3F,TTK,SPOCK1,SCIN,SEMA7A,EIF4EBP1,AURKB,KIF11,KIFC1,PRC1,RACGAP1,CENPF,MAD2L1,AURKA,FAP,KIF23,SPAG5,LRRC15,PLK1,PTTG1,BUB1,ASPM,CD300A,NDC80,CCNF,BIRC5,BRCA1,PLXNB3,SEMA4B
GO_COLLAGEN_TRIMER	82	18	9.8879	1.24599e-11	C1QTNF1,COL5A2,COL3A1,COL1A1,COL11A1,COL7A1,COL1A2,COL18A1,COL6A3,COL4A1,COL6A2,COL5A3,EMILIN1,COL5A1,C1QTNF6,COL4A2,COL6A1,CTHRC1
GO_MIDBODY	130	22	7.20042	1.63443e-11	CDCA8,PRC1,PLK1,CEP55,RACGAP1,KIF20A,ASPM,CDK1,CENPF,KIF14,NEK2,CENPE,BIRC5,AURKA,PSRC1,RAN,ECT2,KIF23,AURKB,SLC2A1,KIF4A,SPAG5
GO_REGULATION_OF_MICROTUBULE_POLYMERIZATION_OR_DEPOLYMERIZATION	172	25	6.03549	2.16578e-11	KIF11,TPX2,KIF4A,SPAG5,ESPL1,KIF23,AURKB,TTK,RAN,NDC80,AURKA,BIRC5,PSRC1,SKA1,MYBL2,NEK2,SKA3,RACGAP1,FKBP4,CCNB1,ASPM,SPC25,PLK1,PRC1,KIFC1
GO_CELLULAR_RESPONSE_TO_DNA_DAMAGE_STIMULUS	705	54	3.03647	3.90504e-11	DTL,POLR2H,RAD54L,GINS2,KIAA0101,UHRF1,AURKA,CLSPN,UBE2T,H2AFX,MIF,PTTG1,PLK1,GTSE1,RAD51AP1,CCNA2,THOC4,RMI2,BRCA1,MCM7,CDC25C,CHAF1A,DDX39A,IFI16,FOXM1,BATF,CDC45,RAD51,EGLN3,ESCO2,CCNB1,RFC4,PIF1,FANCI,HMGA1,FANCG,MC1R,E2F1,RUVBL2,CDCA5,TFPT,EXO1,RECQL4,CHEK1,NUDT1,TOP2A,MCM10,TRIP13,DDIT4,CDK1,FEN1,NEIL3,ISG15,RNASEH2A
GO_SPINDLE_POLE	123	21	7.2653	3.98646e-11	NEK2,POC1A,SPAG5,TPX2,CDC20,KNTC1,KIF11,AURKB,CENPF,DLGAP5,SGOL1,CCNB1,ASPM,FAM83D,PRC1,PLK1,CDC6,PSRC1,CKAP2L,AURKA,MAD2L1
GO_SPINDLE_MICROTUBULE	57	15	12.497	3.99389e-11	SKA3,AURKB,PSRC1,CDK1,KIF18B,AURKA,BIRC5,PRC1,SKA1,PLK1,KNTC1,KIF11,SPAG5,NUSAP1,KIF4A
GO_PROTEIN_COMPLEX_SUBUNIT_ORGANIZATION	1448	86	2.37759	4.49817e-11	C1QTNF1,COL5A3,COL5A1,C11orf83,TPX2,KIF4A,ESPL1,CENPW,MCM2,CYBA,FKBP4,CDC42EP2,COL6A1,COL5A2,COL11A1,ALDOA,CENPA,RAN,SCIN,KIF11,UBE2S,CENPI,COL7A1,COL1A2,C1QTNF6,CENPK,MRPL12,SPC25,RRM2,MYBL2,SFRP2,AURKA,KIF23,SLC2A1,KIF2C,ANGPTL4,COL3A1,KIFC1,DBN1,RACGAP1,ADAMTS2,COL1A1,FAM101A,SHMT2,SH3PXD2B,OIP5,HMGA1,GREM1,LOXL2,KIF18B,RAD51,CCNB1,TMSB10,HJURP,ASF1B,TTK,ECT2,AURKB,COL6A2,ADAMTS14,CDK1,DDIT4,K…
GO_MICROTUBULE_CYTOSKELETON_ORGANIZATION	338	35	4.14651	4.63891e-11	NEK2,KIF14,MYBL2,CDK1,GAPDH,SPC25,ASPM,KIF20A,NUSAP1,PLK1,KIF11,AURKB,SGOL1,RAN,TTK,CENPA,BRCA1,BIRC5,NDC80,PLK4,KIAA0101,CCNB1,RACGAP1,TACC3,PRC1,KIFC1,ESPL1,SPAG5,KIF2C,KIF4A,TPX2,KIF18B,KIF23,PSRC1,AURKA
GO_MACROMOLECULAR_COMPLEX_BINDING	1319	80	2.41637	8.79622e-11	HLA-A,SHMT2,PLK1,MMP9,NUSAP1,KIF20A,GAPDH,LAMB3,CTSL2,BRCA1,KIF26B,PFKP,COL3A1,KIFC1,RACGAP1,KIAA0101,SKA1,CCNE1,STAB1,FAP,KIF23,KIF2C,LRRC15,CBX2,H2AFZ,TOP2A,SFRP2,MCM5,RAN,SNAI2,S100A9,CENPA,SCIN,KIF11,EGFL6,PSMB9,ATF5,SPARC,C1QTNF1,KIF15,PSRC1,COL5A1,COL5A3,CDCA5,KIF4A,ORC1,CDC20,CHAF1A,BIRC5,ESM1,CTSL1,APOL2,WISP1,PRC1,PKM2,CENPF,CENPE,UHRF1,EZH2,CLSPN,FSCN1,MEIS3,UBE2T,EXO1,MYO7A,KIF14,SEMA7…
GO_REGULATION_OF_CELL_CYCLE_PHASE_TRANSITION	312	33	4.23438	9.61358e-11	TTK,ANLN,PSME2,CDC25C,BIRC5,PLK1,UBE2C,GTSE1,BUB1,PSMB10,CDC6,CDC20,KIF14,CCNA2,CDK1,DLGAP5,FANCI,MAD2L1,CENPE,AURKA,CLSPN,ESPL1,BUB1B,EZH2,E2F1,CDCA5,CDC45,FAM83D,ATF5,KNTC1,CCNB1,CENPF,PSMB9
GO_MICROTUBULE_BASED_PROCESS	505	43	3.36586	1.65349e-10	SGOL1,AURKB,KIF11,CENPA,TTK,RAN,SPC25,DLGAP5,CDK1,MYBL2,KIF14,NEK2,KIF18B,KIF4A,ESPL1,TPX2,PSRC1,KIF15,CCNB1,PLK4,TUBA1C,TACC3,KIF26B,BIRC5,NDC80,BRCA1,GAPDH,KIF20A,ASPM,GTSE1,NUSAP1,PLK1,KIF23,KIF2C,SPAG5,AURKA,TUBB3,CENPE,TUBA4A,RACGAP1,KIAA0101,KIFC1,PRC1
GO_CONDENSED_NUCLEAR_CHROMOSOME_CENTROMERIC_REGION	17	9	38.949	2.29869e-10	BUB1,AURKB,SGOL1,BUB1B,AURKA,CENPA,PLK1,CCNB1,NDC80
GO_POSITIVE_REGULATION_OF_CELL_CYCLE	314	32	4.05352	4.81228e-10	ECT2,BRCA1,BIRC5,CDC25C,AURKB,EIF4EBP1,ORC1,NUSAP1,GTSE1,PLK1,MIF,UBE2C,CDC6,KIF14,CDK1,DLGAP5,E2F8,PSRC1,AURKA,MAD2L1,ESPL1,SPHK1,CDCA5,FAP,E2F1,KIF23,FAM83D,CDC45,FOSL1,PLK4,CCNB1,RACGAP1
GO_POSITIVE_REGULATION_OF_CELL_CYCLE_PROCESS	231	27	4.70159	5.50279e-10	BRCA1,E2F8,ECT2,MAD2L1,AURKA,BIRC5,CDC25C,ESPL1,FAP,E2F1,KIF23,AURKB,CDCA5,PLK1,UBE2C,CDC45,FAM83D,ORC1,NUSAP1,GTSE1,CDC6,PLK4,KIF14,CCNB1,RACGAP1,CDK1,DLGAP5
GO_MOVEMENT_OF_CELL_OR_SUBCELLULAR_COMPONENT	1203	73	2.39581	6.50899e-10	MDK,CENPE,TUBB3,FSCN1,FAM40B,VCAN,MMP1,RHOC,S100A2,PLXNB3,ANLN,GPC6,MIF,SRPX2,CTHRC1,ASPM,CERCAM,LOXL2,KIF18B,GREM1,FAM83D,DEPDC1B,MMP12,VEGFA,MMP14,GPC1,SERPINB5,SEMA7A,PLAU,ADAMTS12,KIF14,DDIT4,PLEKHO1,MYO7A,CDK1,STYK1,SLIRP,KIF2C,FAP,KIF23,KIFC1,ITGB4,RACGAP1,ANGPT2,KRT16,COL1A1,SEMA4B,SAA1,KIF26B,SAA2,MMP9,S100P,KIF20A,SLC16A3,COL5A1,TWIST1,EPYC,KIF15,TPM2,KIF4A,CD248,SEMA6B,SLC7A5,SLC7A11,S1…
GO_NEGATIVE_REGULATION_OF_ORGANELLE_ORGANIZATION	375	35	3.68791	7.95553e-10	KIF11,SCIN,AURKB,BRCA1,TTK,RAN,CCNF,NDC80,BIRC5,MYBL2,NEK2,ASPM,SPC25,PLK1,PTTG1,BUB1,CHEK1,TPX2,BUB1B,KIF4A,SPAG5,PPIF,ESPL1,KIF23,HMGA1,PIF1,TWIST1,MAD2L1,AURKA,RACGAP1,CCNB1,FKBP4,CENPF,PRC1,KIFC1
GO_NEGATIVE_REGULATION_OF_CELL_CYCLE_PROCESS	205	25	4.92045	9.88913e-10	AURKB,EZH2,E2F1,ESPL1,BUB1B,CLSPN,CDC25C,AURKA,MAD2L1,CCNF,TTK,BRCA1,FANCI,E2F8,CDK1,CENPF,CCNB1,CCNA2,ATF5,CHEK1,BUB1,GTSE1,MIF,PLK1,PTTG1
GO_CYTOSKELETON_ORGANIZATION	802	55	2.68602	1.54171e-09	CCNB1,THY1,CDC42EP2,TMSB10,SPAG4,PLK4,TACC3,KIF18B,TPX2,KRT6A,ESPL1,KIF4A,PDLIM7,PSRC1,CDK1,SPC25,NEK2,KIF14,MYBL2,LIMK1,RAC3,SCIN,AURKB,SGOL1,KIF11,ALDOA,RAN,S100A9,CENPA,TTK,RACGAP1,ITPKA,KIAA0101,KIFC1,DBN1,PRC1,KIF23,FSCN1,SPAG5,KIF2C,FAM40B,AURKA,ASPM,KIF20A,PLEK2,GAPDH,FAM101A,PLK1,NUSAP1,NDC80,SEPX1,ANLN,BIRC5,BRCA1,KRT16
GO_DNA_PACKAGING	164	22	5.46692	1.65978e-09	CHAF1A,HJURP,OIP5,CENPA,HELLS,ASF1B,HMGA1,CDCA5,H2AFX,CENPM,CENPI,MCM2,CENPW,NUSAP1,NCAPH,MLF1IP,CDK1,NCAPG2,CCNB1,CENPK,NCAPG,TOP2A
GO_REPRODUCTION	1099	67	2.39024	2.98548e-09	ASPM,APOL2,MKI67,RAD54L,H2AFX,TK1,SERPINF1,WT1,NEK2,CDK1,TRIP13,TFPT,PLAU,EXO1,SERPINB5,VDR,SGOL1,ADA,ASF1B,STRA6,VEGFA,PLK4,PAFAH1B3,MMP14,CCNB1,RAD51,STC1,GJB2,PLK1,PTTG1,MMP9,PGF,ANGPT2,CCNF,CDC25C,CTSL2,CCNE1,RACGAP1,LEPREL4,ADAMTS2,STC2,KIAA1524,KIFC1,E2F8,SLIRP,AURKA,TOP2A,SFRP2,MND1,SERPINE2,CBX2,UCP2,CENPI,GJB3,RAN,SPAG4,FKBP4,SPP1,FOSL1,SPHK1,MDFI,ESPL1,E2F1,SGOL2,IDO1,FANCG,EPYC
GO_REGULATION_OF_SISTER_CHROMATID_SEGREGATION	65	14	9.58287	3.15367e-09	CCNB1,DLGAP5,CENPF,CDCA5,BUB1B,ESPL1,CENPE,MAD2L1,CDC6,UBE2C,PLK1,PTTG1,TTK,BUB1
GO_REGULATION_OF_ORGANELLE_ORGANIZATION	1129	68	2.36056	3.67699e-09	FSCN1,SPAG5,CENPE,MAD2L1,UHRF1,CENPF,KNTC1,PRC1,BIRC5,ANLN,NDC80,ASPM,CDC20,CDC6,BUB1,UBE2C,RUVBL2,GZMB,BUB1B,PPIF,PKMYT1,HMGA1,CCNB1,PLK4,VEGFA,CDC45,CTSK,AURKB,TTK,ECT2,NEK2,CHEK1,KIF23,AURKA,RACGAP1,SKA1,KIFC1,CDC25C,CTSL2,CCNF,BRCA1,SKA3,MMP9,NUSAP1,PTTG1,PLK1,CDCA5,E2F1,KIF4A,ESPL1,TPX2,PSRC1,TWIST1,PIF1,CDC42EP2,FKBP4,ATF5,SCIN,KIF11,SNAI2,S100A9,RAN,SPC25,DLGAP5,MYBL2,LIMK1,PLAUR,PHF19
GO_CHROMOSOME_LOCALIZATION	56	13	10.5375	4.34894e-09	FAM83D,CEP55,KIF2C,KIF14,KIFC1,CCNB1,CENPE,CDCA8,PSRC1,CDCA5,CENPF,DLGAP5,BIRC5
GO_DNA_GEOMETRIC_CHANGE	80	15	8.06655	6.57212e-09	MCM7,MCM2,GINS2,RECQL4,GINS1,PIF1,RAD51,CDC45,HMGA1,MCM3,RUVBL2,MCM6,MCM4,TOP2A,MCM5
GO_CONDENSED_NUCLEAR_CHROMOSOME	80	15	8.06655	6.57212e-09	BUB1B,NEK2,H2AFX,SGOL1,AURKB,CCNB1,LEPREL4,CENPA,BUB1,RAD51,PLK1,BRCA1,AURKA,CHEK1,NDC80
GO_RESPONSE_TO_ABIOTIC_STIMULUS	959	60	2.43916	8.49013e-09	RAD51AP1,LDHA,CCNA2,PLOD2,COL1A1,BRCA1,COL18A1,ANGPT2,PGF,IFI16,COL3A1,ANGPTL4,IMPDH1,STC2,KIAA0101,GCLC,SLC2A1,UCP2,SERPINE2,FEN1,SFRP2,COL11A1,SNAI2,EIF4EBP1,PBK,CA9,EGLN3,CYBA,FOSL1,PSMB9,SPARC,FANCG,MC1R,TWIST1,E2F1,IRAK1,MKI67,RAD54L,PKM2,DTL,SERPINF1,H2AFX,CHEK1,STX1A,PLAU,DDIT4,POSTN,STRA6,ECT2,ERO1L,AURKB,ADA,STC1,CDC25A,RAD51,MMP14,CCNB1,VEGFA,RUVBL2,LOXL2
GO_NEGATIVE_REGULATION_OF_PROTEIN_COMPLEX_DISASSEMBLY	164	21	5.17167	9.09754e-09	KIF23,SCIN,AURKB,KIF11,TPX2,KIF4A,ESPL1,SPAG5,NDC80,BIRC5,AURKA,TTK,RAN,RACGAP1,CCNB1,ASPM,SPC25,MYBL2,NEK2,KIFC1,PRC1
GO_BANDED_COLLAGEN_FIBRIL	12	7	48.2971	1.02684e-08	COL5A1,COL1A1,COL11A1,COL3A1,COL1A2,COL5A3,COL5A2
GO_NEGATIVE_REGULATION_OF_CYTOSKELETON_ORGANIZATION	214	24	4.46338	1.14752e-08	NEK2,MYBL2,FKBP4,CCNB1,ASPM,RACGAP1,SPC25,PRC1,KIFC1,TPX2,KIF11,SPAG5,ESPL1,KIF4A,SCIN,KIF23,AURKB,BRCA1,RAN,TTK,NDC80,CCNF,BIRC5,AURKA
GO_MITOTIC_CELL_CYCLE_CHECKPOINT	137	19	5.65517	1.23735e-08	ZWINT,BUB1,GTSE1,PLK1,CDK1,CENPF,CCNB1,CHFR,CCNA2,TOP2A,KNTC1,AURKA,CDC25C,MAD2L1,TTK,FANCI,E2F1,BUB1B,CLSPN
GO_METAPHASE_PLATE_CONGRESSION	41	11	12.7391	1.32182e-08	CDCA5,CENPF,PSRC1,CDCA8,CENPE,CCNB1,KIFC1,KIF2C,KIF14,CEP55,FAM83D
GO_REGULATION_OF_CHROMOSOME_ORGANIZATION	268	27	3.97116	1.42846e-08	NEK2,DLGAP5,PLK1,PTTG1,UBE2C,PHF19,BUB1,CDC6,CHEK1,AURKB,BRCA1,SNAI2,TTK,VEGFA,CCNB1,CENPF,CDC45,ESPL1,BUB1B,RUVBL2,CDCA5,PIF1,UHRF1,HMGA1,TWIST1,MAD2L1,CENPE
GO_CELL_MOTILITY	787	52	2.56633	1.54813e-08	DDIT4,CDK1,PLEKHO1,STYK1,STAT1,ADAMTS12,PLAU,COL1A2,SEMA7A,SNAI2,SEMA3F,S100A9,SPOCK1,SLC7A11,MMP14,MMP12,VEGFA,FAM83D,SLC7A5,DEPDC1B,LOXL2,GREM1,CD248,SEMA6B,COL5A1,SLC16A3,TWIST1,ASPM,S100P,CTHRC1,SRPX2,MMP9,MIF,GPC6,SAA2,SEMA4B,SAA1,ANLN,COL1A1,ANGPT2,S100A2,PLXNB3,KRT16,RHOC,MMP1,ITGB4,VCAN,FAP,FSCN1,FAM40B,SLIRP,MDK
GO_DNA_HELICASE_ACTIVITY	52	12	10.4393	1.85156e-08	PIF1,CDC45,MCM4,MCM5,MCM2,MCM7,MCM3,GINS2,RUVBL2,RECQL4,GINS1,MCM6
GO_EXTRACELLULAR_MATRIX_STRUCTURAL_CONSTITUENT	63	13	9.05938	2.00739e-08	MFAP5,COL4A2,COL5A1,COL5A3,COL4A1,COL1A2,COL1A1,COL11A1,VCAN,PXDN,COL3A1,HAPLN3,COL5A2
GO_PROTEIN_COMPLEX_BINDING	887	56	2.45161	2.04152e-08	KIF4A,KIF18B,PCOLCE,COL5A3,COL5A1,C1QTNF1,KIF15,PSRC1,SPARC,THY1,MMP14,EGFL6,PSMB9,CTSK,FAM83D,NID2,KIF11,SEMA7A,SCIN,NME1,S100A9,RAN,H2AFZ,KIF14,SFRP2,MYO7A,CLSPN,LRRC15,KIF2C,FSCN1,KIF23,FAP,UHRF1,CENPE,CCNE1,SKA1,RACGAP1,PKM2,PRC1,KIFC1,WISP1,COL3A1,PFKP,KIF26B,ESM1,CTSL1,LAMB3,BIRC5,CTSL2,CDC20,KIF20A,GAPDH,PLK1,NUSAP1,MMP9,HLA-A
GO_REGULATION_OF_TRANSCRIPTION_INVOLVED_IN_G1_S_TRANSITION_OF_MITOTIC_CELL_CYCLE	26	9	18.3343	2.34909e-08	TYMS,ORC1,CDC6,CDK1,RRM2,CDC45,CCNE1,CDT1,E2F1
GO_SPINDLE_MIDZONE	26	9	18.3343	2.34909e-08	PLK1,CENPE,CDCA8,RACGAP1,AURKB,CDC6,AURKA,BUB1B,KIF14
GO_DNA_REPAIR	468	37	3.07189	2.35936e-08	CHAF1A,RMI2,BRCA1,RNASEH2A,ISG15,FOXM1,RAD51AP1,EXO1,CHEK1,RECQL4,NUDT1,PTTG1,TFPT,TRIP13,CDK1,NEIL3,FEN1,FANCG,MC1R,FANCI,PIF1,HMGA1,UHRF1,RUVBL2,CDCA5,H2AFX,CLSPN,UBE2T,RAD54L,GINS2,CDC45,RAD51,DTL,POLR2H,RFC4,KIAA0101,ESCO2
GO_ANAPHASE_PROMOTING_COMPLEX_DEPENDENT_CATABOLIC_PROCESS	76	14	7.87931	2.6657e-08	PSMB10,MAD2L1,PSME2,AURKA,UBE2C,PTTG1,PLK1,CCNB1,PSMB9,AURKB,CDK1,UBE2S,CDC20,BUB1B
GO_POSITIVE_REGULATION_OF_CELL_DIVISION	115	17	6.07611	2.75654e-08	BIRC5,AURKA,PGF,ECT2,MDK,AURKB,CDCA5,KIF23,ESPL1,CDC6,NUSAP1,UBE2C,PLK1,DLGAP5,RACGAP1,KIF14,VEGFA
GO_MICROTUBULE	392	33	3.27599	3.1152e-08	KIF26B,AURKB,SAA1,KIF11,BIRC5,CDK1,ASPM,KIF20A,SKA3,NEK2,KIF14,GTSE1,NUSAP1,PLK1,KIF18B,KIF23,SPAG5,KIF4A,KIF2C,TPX2,PSRC1,AURKA,CENPE,KIF15,TUBB3,TUBA4A,FKBP4,RACGAP1,SKA1,KNTC1,TUBA1C,KIFC1,PRC1
GO_REGULATION_OF_PROTEIN_COMPLEX_DISASSEMBLY	210	23	4.33799	3.6224e-08	AURKB,SCIN,KIF23,SPAG5,ESPL1,KIF4A,TPX2,KIF11,PSRC1,BIRC5,AURKA,NDC80,RAN,TTK,SPC25,ASPM,CCNB1,RACGAP1,NEK2,MYBL2,KIFC1,PLK1,PRC1
GO_CENTROMERE_COMPLEX_ASSEMBLY	45	11	11.2361	3.8302e-08	CENPA,CENPM,HELLS,CENPI,MLF1IP,CENPF,CENPW,OIP5,CENPK,CENPE,HJURP
GO_SUPRAMOLECULAR_FIBER	542	40	2.85726	4.20908e-08	NME1,AURKB,KIF11,CDK1,KIF14,NEK2,RAC3,KIF18B,TPX2,KIF4A,KRT6A,KIF15,PSRC1,FKBP4,TUBA1C,KIF26B,SAA1,BIRC5,KRT16,SKA3,KIF20A,ASPM,PLK1,LMNB2,NUSAP1,GTSE1,KIF23,NARF,KIF2C,SPAG5,TUBB3,CENPE,AURKA,RACGAP1,TUBA4A,KNTC1,SKA1,KIFC1,LMNB1,PRC1
GO_NEGATIVE_REGULATION_OF_MITOTIC_CELL_CYCLE	196	22	4.45419	4.61438e-08	TTK,FANCI,AURKA,CDC25C,MAD2L1,BUB1B,CLSPN,EZH2,E2F1,BUB1,GTSE1,PLK1,PTTG1,ZWINT,CHEK1,TOP2A,KNTC1,CDK1,CENPF,CHFR,CCNA2,CCNB1
GO_REGULATION_OF_CYTOSKELETON_ORGANIZATION	485	37	2.95247	5.93386e-08	KIF11,SCIN,AURKB,BRCA1,TTK,S100A9,ECT2,RAN,CCNF,NDC80,BIRC5,CTSL2,MYBL2,NEK2,SKA3,ASPM,SPC25,PLK1,LIMK1,CHEK1,TPX2,KIF4A,FSCN1,SPAG5,ESPL1,KIF23,AURKA,PSRC1,SKA1,ATF5,PLK4,RACGAP1,CCNB1,FKBP4,CDC42EP2,PRC1,KIFC1
GO_CYTOKINESIS	82	14	7.17997	7.29131e-08	ANLN,BIRC5,ECT2,NUSAP1,CEP55,PRC1,PLK1,AURKB,RHOC,RACGAP1,KIF20A,KIF23,ESPL1,KIF4A
GO_EXTRACELLULAR_MATRIX_DISASSEMBLY	71	13	7.80773	9.04759e-08	MMP12,MMP1,SH3PXD2B,BMP1,MMP14,SPP1,MMP9,CTSL1,CTSK,TIMP1,MMP11,CTSL2,LAMB3
GO_MITOTIC_SPINDLE_ASSEMBLY	39	10	11.958	9.80858e-08	BIRC5,AURKB,KIF23,RACGAP1,KIFC1,MYBL2,KIF4A,NEK2,KIF11,TPX2
GO_TUBULIN_BINDING	261	25	3.74124	1.31786e-07	NME1,KIF26B,KIF11,BIRC5,ALDOA,BRCA1,S100A9,KIF20A,GAPDH,KIF14,PLK1,NUSAP1,KIF23,KIF18B,KIF4A,KIF2C,KIF15,CENPE,PSRC1,RACGAP1,SKA1,ATF5,KIFC1,PRC1,FAM83D
GO_NEGATIVE_REGULATION_OF_CELL_CYCLE	418	33	3.05026	1.42199e-07	AURKB,CDC25C,CCNF,TTK,BRCA1,CGREF1,CDK1,CCNA2,CHFR,TOP2A,ZWINT,CHEK1,GTSE1,BUB1,UBE2C,PTTG1,PLK1,MIF,E2F1,EZH2,FAP,BUB1B,CDKN3,ESPL1,CLSPN,AURKA,MAD2L1,E2F8,FANCI,CENPF,CCNB1,KNTC1,ATF5
GO_MICROTUBULE_BINDING	192	21	4.31789	1.45586e-07	FAM83D,NUSAP1,PRC1,PLK1,KIFC1,KIF14,SKA1,GAPDH,RACGAP1,KIF20A,S100A9,PSRC1,BIRC5,CENPE,KIF15,KIF2C,KIF4A,KIF11,KIF26B,KIF18B,KIF23
GO_DNA_INTEGRITY_CHECKPOINT	144	18	5.00678	1.51795e-07	AURKA,CDC25C,BRCA1,FANCI,H2AFX,E2F1,CLSPN,CDC6,CHEK1,GTSE1,DTL,CDC45,PLK1,CDK1,CCNA2,CCNB1,CDT1,TOP2A
GO_ENDOPLASMIC_RETICULUM_LUMEN	194	21	4.26783	1.73764e-07	GPX8,COL6A2,COL1A2,P4HA3,COL7A1,COL3A1,PLAUR,COL6A1,COL4A2,FKBP10,COL5A1,CERCAM,COL5A3,COL4A1,COL6A3,COL18A1,COL11A1,COL1A1,COL5A2,ERO1L,RCN3
GO_LOCOMOTION	1045	60	2.21492	1.79581e-07	TNFRSF4,GPC6,ANLN,S100A2,PLXNB3,ASPM,CTHRC1,SRPX2,MIF,FSCN1,FAM40B,TUBB3,MDK,RHOC,MMP1,VCAN,SEMA7A,GPC1,CDK1,PLEKHO1,DDIT4,STYK1,ADAMTS12,PLAU,LOXL2,GREM1,MMP14,MMP12,VEGFA,FAM83D,DEPDC1B,KIF26B,SAA2,SEMA4B,SAA1,COL1A1,ANGPT2,KRT16,S100P,MMP9,FAP,SLIRP,ITGB4,TYMP,SEMA3F,SNAI2,S100A9,SPOCK1,STAT1,PLAUR,COL1A2,SEMA6B,CD248,EPYC,COL5A1,SLC16A3,TWIST1,SLC7A11,FOSL1,SLC7A5
GO_REGULATION_OF_CELL_PROLIFERATION	1405	74	2.04175	1.87698e-07	SNAI2,WARS,SCIN,SERPINE2,STAT1,IQGAP3,SFRP2,TWIST1,IDO1,CDKN3,SPHK1,CD248,E2F1,FGFBP1,CYBA,FOSL1,EGLN3,ATF5,SPARC,PGF,TIMP1,COL18A1,BRCA1,CTSL2,IGFBP3,HLA-A,SHMT2,CD300A,CCNA2,MARCKSL1,FAP,RARRES1,KIAA1524,TTK,NME1,VDR,ADA,SERPINB5,PLAU,CHEK1,ROMO1,KIF14,STYK1,CDK1,HMGA1,GREM1,SULF1,NME2,SHCBP1,MMP12,VEGFA,IL20RB,SULF2,CCNB1,PLXNB3,ESM1,BIRC5,GAL,FOXM1,TNFRSF4,ORC1,MIF,CDC6,CTHRC1,CDC20,IRAK1,CGR…
GO_KINESIN_COMPLEX	52	11	9.31657	1.90288e-07	KIF18B,KIF26B,KIF23,KIF20A,KIF15,CENPE,KIFC1,KIF2C,KIF4A,KIF14,KIF11
GO_MCM_COMPLEX	11	6	41.32	2.13042e-07	MCM4,MCM6,MCM3,MCM7,MCM2,MCM5
GO_PLATELET_DERIVED_GROWTH_FACTOR_BINDING	11	6	41.32	2.13042e-07	COL5A1,COL1A1,COL4A1,COL3A1,COL6A1,COL1A2
GO_MITOTIC_SPINDLE	54	11	8.88249	2.86407e-07	RACGAP1,KIF23,MAD2L1,CENPE,ASPM,AURKA,CDK1,ECT2,ESPL1,FAM83D,SPAG5
GO_SPINDLE_CHECKPOINT	25	8	16.2609	2.91007e-07	BUB1,CENPF,AURKB,BIRC5,BUB1B,TTK,PLK1,MAD2L1
GO_CELL_CYCLE_G2_M_PHASE_TRANSITION	135	17	5.04017	3.01614e-07	PKMYT1,CDC25C,BIRC5,AURKA,MELK,FOXM1,HMMR,TPX2,CCNB2,CHEK1,CDC25A,PLK1,TUBA4A,CDK1,CCNB1,PLK4,NEK2
GO_NEGATIVE_REGULATION_OF_CELL_DIVISION	55	11	8.68029	3.48905e-07	MAD2L1,ASPM,AURKB,CENPF,CHEK1,PTTG1,PLK1,E2F8,BUB1,TTK,BUB1B
GO_NEGATIVE_REGULATION_OF_CHROMOSOME_SEGREGATION	26	8	15.3576	4.09903e-07	MAD2L1,PLK1,PTTG1,ESPL1,CENPF,BUB1,TTK,BUB1B
GO_NUCLEOTIDE_PHOSPHORYLATION	56	11	8.48711	4.23153e-07	TPI1,PKM2,DTYMK,NME2,LDHA,AK4,PFKFB4,GAPDH,ALDOA,PFKP,NME1
GO_SPINDLE_ASSEMBLY	68	12	7.44821	4.31613e-07	ASPM,RACGAP1,KIF23,AURKB,TPX2,KIF11,NEK2,KIF4A,MYBL2,KIFC1,BIRC5,AURKA
GO_ADENYL_NUCLEOTIDE_BINDING	1437	74	1.98998	4.49688e-07	MCM2,FKBP4,RFC4,KIF15,PIF1,AK4,TPX2,SPHK1,KIF4A,LIMK1,ABCA12,TOP2A,MCM5,WARS,KIF11,UBE2S,PBK,KIFC1,GARS,UCK2,PFKFB4,GCLC,AURKA,KIF23,ATAD3A,KIF2C,PLK1,KIF20A,MCM4,PFKP,KIF26B,RAD51,NME2,MCM6,PLK4,PKMYT1,TAP1,RUVBL2,KIF18B,BUB1B,RECQL4,CHEK1,TRIP13,CDK1,MYO7A,STYK1,NEK2,KIF14,MOV10,TAP2,FAM20C,TTK,AURKB,NME1,RAD54L,PKM2,ITPKA,CENPE,OAS1,HELLS,TK1,HSPA7,UBE2T,CDC6,UBE2C,BUB1,ORC1,MCM3,IRAK1,MCM7,MK…
GO_CHROMOSOME_CONDENSATION	27	8	14.5507	5.6803e-07	NCAPG,NCAPH,CDK1,CDCA5,NUSAP1,TOP2A,NCAPG2,CCNB1
GO_RESPONSE_TO_OXYGEN_LEVELS	302	26	3.3259	5.99211e-07	TWIST1,LOXL2,E2F1,STC1,EGLN3,ANGPTL4,PKM2,STC2,MMP14,CCNB1,VEGFA,COL1A1,PLOD2,PGF,ANGPT2,POSTN,ADA,EIF4EBP1,ERO1L,CA9,UCP2,LDHA,PLAU,DDIT4,CCNA2,IRAK1
GO_NEGATIVE_REGULATION_OF_CELL_CYCLE_PHASE_TRANSITION	143	17	4.71921	6.91602e-07	GTSE1,BUB1,PLK1,CENPF,CDK1,CCNB1,CCNA2,ATF5,CDC25C,AURKA,MAD2L1,TTK,FANCI,E2F1,EZH2,BUB1B,CLSPN
GO_NEGATIVE_REGULATION_OF_MULTICELLULAR_ORGANISMAL_PROCESS	913	53	2.22421	7.10413e-07	SPP1,HAMP,STC1,CYBA,IL20RB,ATF5,SPARC,FKBP4,THY1,COL5A1,TWIST1,C1QTNF1,MC1R,IDO1,LGALS1,SCT,SEMA6B,SULF1,GREM1,SERPINE2,PLAU,PLAUR,ADAMTS12,STAT1,SFRP2,COL4A2,SEMA3F,SNAI2,SPOCK1,LRRC17,COL5A2,SEMA7A,ISG15,NME1,ADA,TMEM176A,COL3A1,STC2,STAB1,NOTCH3,WT1,SERPINF1,TMEM176B,EZH2,FAM101A,ASPM,LAG3,TIMP1,ANGPT2,TRAIP,GAL,SEMA4B,THBS2
GO_PROTEIN_HETEROTRIMERIZATION	13	6	29.5174	7.53628e-07	C1QTNF1,COL1A2,COL6A1,COL6A2,COL1A1,C1QTNF6
GO_CYTOSKELETON_DEPENDENT_CYTOKINESIS	38	9	10.7414	9.03397e-07	ANLN,AURKB,RACGAP1,KIF20A,KIF23,NUSAP1,CEP55,KIF4A,PLK1
GO_PYRIMIDINE_NUCLEOSIDE_BIOSYNTHETIC_PROCESS	29	8	13.1619	1.04436e-06	NME2,TK1,UPP1,TYMP,TYMS,CDA,NME1,UCK2
GO_PYRIMIDINE_CONTAINING_COMPOUND_BIOSYNTHETIC_PROCESS	39	9	10.3861	1.14499e-06	UCK2,TYMS,CDA,NME1,UPP1,TYMP,TK1,DTYMK,NME2
GO_OSSIFICATION	238	22	3.57933	1.36107e-06	TWIST1,SNAI2,COL1A1,COL11A1,COL5A2,PDLIM7,CYP24A1,LRRC17,IGFBP3,SEMA7A,MMP9,SPP1,CTSK,VCAN,STC1,FHL2,CTHRC1,SPARC,COL6A1,BMP1,THOC4,MMP14
GO_MITOTIC_CYTOKINESIS	30	8	12.5663	1.38879e-06	ANLN,CEP55,NUSAP1,KIF4A,PLK1,KIF20A,RACGAP1,KIF23
GO_POSITIVE_REGULATION_OF_MITOTIC_CELL_CYCLE	119	15	5.03002	1.4775e-06	CDC6,BIRC5,AURKA,MAD2L1,NUSAP1,PLK1,UBE2C,CDC45,CDK1,EIF4EBP1,CDCA5,DLGAP5,CCNB1,ESPL1,SPHK1
GO_RESPONSE_TO_ORGANIC_CYCLIC_COMPOUND	842	49	2.22002	1.78567e-06	STC1,CYBA,FOSL1,RAD51,SPP1,FKBP4,CCNB1,MMP14,SLC7A11,PSMB9,SPARC,P2RY6,MMP12,CYP24A1,LGALS1,GJB2,RUVBL2,SPHK1,PLAU,LY6D,CDK1,H2AFZ,FHL2,STAT1,POSTN,RAN,ADA,VDR,NME1,CA9,TYMS,STC2,CCNE1,WT1,SERPINF1,AURKA,MDK,TK1,EZH2,LDHA,CCNA2,CTSL2,COL1A1,BRCA1,MKI67,ANGPT2,FOXM1,GAL,DTYMK
GO_GROWTH_FACTOR_BINDING	121	15	4.9357	1.82942e-06	COL6A1,HTRA3,IGFBP3,RHBDF2,PXDN,COL1A1,WISP1,COL3A1,SRPX2,GPC1,COL5A1,FGFBP1,COL1A2,ESM1,COL4A1
GO_MULTI_MULTICELLULAR_ORGANISM_PROCESS	188	19	3.9382	1.9041e-06	TK1,PGF,ANGPT2,CTSL2,IDO1,EPYC,SPHK1,APOL2,VDR,GJB2,SPP1,MMP9,PLAU,SERPINE2,UCP2,FOSL1,STC1,STC2,FKBP4
GO_BASEMENT_MEMBRANE	92	13	5.72604	2.01467e-06	NID2,COL7A1,SERPINF1,LAMB3,COL5A1,COL18A1,TIMP1,COL4A1,LOXL2,THBS2,EGFL6,COL4A2,SPARC
GO_PROTEIN_COMPLEX_BIOGENESIS	1073	58	2.06534	2.04568e-06	COL6A2,CDK1,NEK2,HJURP,ECT2,ASF1B,AURKB,RAD51,CCNB1,OIP5,HMGA1,GREM1,UBE2C,MIF,ASPM,IRAK1,CHAF1A,BIRC5,ANLN,SEPX1,CENPM,CDA,MLF1IP,CENPF,KNTC1,OAS1,CENPE,TK1,H2AFX,CENPI,COL7A1,C1QTNF6,COL1A2,RRM2,CENPK,MYBL2,ALDOA,CENPA,UBE2S,KIF11,CYBA,CENPW,MCM2,COL6A1,FKBP4,C1QTNF1,C11orf83,KIF4A,TPX2,SHMT2,SH3PXD2B,COL1A1,ANGPTL4,KIFC1,RACGAP1,AURKA,SLC2A1,KIF23
GO_NUCLEOSIDE_DIPHOSPHATE_METABOLIC_PROCESS	79	12	6.22321	2.28381e-06	NME2,LDHA,PKM2,ALDOA,DTYMK,TPI1,NME1,RRM2,PFKP,GAPDH,PFKFB4,AK4
GO_G2_DNA_DAMAGE_CHECKPOINT	32	8	11.5221	2.37356e-06	CHEK1,CDK1,CCNA2,DTL,PLK1,BRCA1,CLSPN,FANCI
GO_REGULATION_OF_ANATOMICAL_STRUCTURE_MORPHOGENESIS	981	54	2.0984	2.77363e-06	CDC42EP2,PSMB9,SULF2,THY1,VEGFA,SPARC,SPP1,GREM1,SULF1,SEMA6B,SPHK1,EPYC,TWIST1,COL5A1,PLEKHO1,COL4A2,SFRP2,STAT1,LIMK1,ADAMTS12,PLAU,RAC3,ADA,VDR,WARS,SEMA7A,PSME2,ALDOA,COL5A2,SEMA3F,SNAI2,POSTN,ITPKA,HTATIP2,ANGPTL4,EZH2,FAM40B,SERPINF1,WT1,STAB1,LZTS1,CTHRC1,PSMB10,SRPX2,GPC6,UNC13D,THBS2,SEMA4B,GAL,COL1A1,PGF,ANGPT2,PLXNB3,BRCA1
GO_GLYCOSAMINOGLYCAN_BINDING	194	19	3.80205	3.04381e-06	THBS2,SAA1,HMMR,HAPLN3,EPYC,TNFAIP6,POSTN,STAB1,PCOLCE,MDK,COL5A1,COL5A3,PGF,VEGFA,WISP1,VCAN,SERPINE2,FGFBP1,KIAA1199
GO_NEGATIVE_REGULATION_OF_MITOTIC_NUCLEAR_DIVISION	33	8	11.0557	3.05544e-06	MAD2L1,CENPF,CHEK1,PLK1,PTTG1,TTK,BUB1B,BUB1
GO_VASCULATURE_DEVELOPMENT	460	32	2.64884	3.45415e-06	SPHK1,FAP,GREM1,LOXL2,E2F8,COL4A1,NOTCH3,COL5A1,WT1,VEGFA,TYMP,THY1,MMP14,HTATIP2,ANGPTL4,COL3A1,FOSL1,WARS,ESM1,COL18A1,PGF,STRA6,ANGPT2,COL1A1,MCAM,SFRP2,COL4A2,COL1A2,PLAU,SRPX2,TNFAIP2,CCM2
GO_MEIOTIC_CELL_CYCLE	162	17	4.09617	3.9507e-06	ESPL1,SGOL1,H2AFX,SGOL2,MKI67,AURKA,TOP2A,NEK2,LEPREL4,ASPM,MND1,TRIP13,RAD51,PTTG1,PLK1,EXO1,RAD54L
GO_DNA_RECOMBINATION	199	19	3.69558	4.43133e-06	RAD51,CDC45,BATF,TFPT,GINS2,EXO1,RAD54L,RAD51AP1,RECQL4,TOP2A,RFC4,FEN1,MND1,TRIP13,PIF1,BRCA1,RMI2,RUVBL2,H2AFX
GO_GLYCOSYL_COMPOUND_BIOSYNTHETIC_PROCESS	114	14	4.87501	4.50276e-06	ALDOA,NME2,TK1,PKM2,C11orf83,ADA,TYMS,NME1,CDA,AK4,IMPDH1,UCK2,TYMP,UPP1
GO_SINGLE_ORGANISM_CATABOLIC_PROCESS	896	50	2.1211	4.55162e-06	MMP9,LDHA,GAPDH,MMP11,COL1A1,PLOD2,CTSL1,COL18A1,COL6A3,PFKP,VCAN,COL3A1,PKM2,CDA,ADAMTS2,PFKFB4,MMP1,TYMP,UPP1,COL4A1,NUDT1,COL7A1,COL1A2,KIAA1199,COL6A2,ADAMTS14,COL4A2,TDO2,COL11A1,ALDOA,COL5A2,GPC1,SDS,ADA,HMMR,PXDN,NME2,FGFBP1,CTSK,COL6A1,PAFAH1B3,MMP14,MMP12,IDO1,CYP24A1,IL4I1,COL5A3,COL5A1,SPHK1,TPI1
GO_RESPONSE_TO_ALCOHOL	337	26	2.9458	4.61914e-06	CA9,VDR,NME1,EIF4EBP1,POSTN,BRCA1,COL1A1,GGH,H2AFZ,CDK1,CCNA2,GJB2,RUVBL2,EZH2,TK1,AURKA,SERPINF1,CYP24A1,CCNE1,SPARC,TYMS,STC2,SPP1,RAD51,FOSL1,STC1
GO_BLOOD_VESSEL_MORPHOGENESIS	358	27	2.87676	4.63568e-06	WARS,STRA6,ANGPT2,PGF,COL18A1,ESM1,COL4A2,SFRP2,MCAM,CCM2,TNFAIP2,SRPX2,PLAU,LOXL2,GREM1,FAP,WT1,NOTCH3,COL4A1,E2F8,HTATIP2,MMP14,THY1,VEGFA,TYMP,COL3A1,ANGPTL4
GO_HELICASE_ACTIVITY	149	16	4.19761	5.62287e-06	MCM5,MCM4,MCM6,MCM3,CDC45,GINS1,RECQL4,GINS2,RAD54L,MCM2,DDX39A,RUVBL2,HELLS,PIF1,MOV10,MCM7
GO_POSITIVE_REGULATION_OF_CELL_PROLIFERATION	754	44	2.21406	5.73901e-06	ADA,NME1,TTK,CDK1,KIF14,ROMO1,SFRP2,IQGAP3,STAT1,PLAU,GREM1,E2F1,CD248,SPHK1,TWIST1,CCNB1,MMP12,VEGFA,FOSL1,CYBA,NME2,FGFBP1,FOXM1,TNFRSF4,BIRC5,PGF,COL18A1,TIMP1,ESM1,PLXNB3,CCNA2,ASPM,CTHRC1,IRAK1,CDC20,SHMT2,HLA-A,CDC6,ORC1,MIF,NOTCH3,MARCKSL1,KIAA1524,PRC1
GO_NEGATIVE_REGULATION_OF_DEVELOPMENTAL_PROCESS	730	43	2.2345	5.82859e-06	SPOCK1,SNAI2,SEMA3F,POSTN,COL5A2,LRRC17,NME1,SEMA7A,ADAMTS12,STAT1,SFRP2,COL4A2,TWIST1,COL5A1,LGALS1,GREM1,SEMA6B,E2F1,SULF1,SPP1,ATF5,SPARC,THY1,FKBP4,ANGPT2,TIMP1,MMP11,SEMA4B,GAL,FOXM1,THBS2,MIF,FAM101A,ASPM,NOTCH3,STAB1,TMEM176B,SERPINF1,WT1,EZH2,TMEM176A,COL3A1,STC2
GO_PYRIMIDINE_CONTAINING_COMPOUND_SALVAGE	11	5	28.6418	7.39225e-06	TYMP,UPP1,CDA,TK1,UCK2
GO_REGULATION_OF_ATTACHMENT_OF_SPINDLE_MICROTUBULES_TO_KINETOCHORE	11	5	28.6418	7.39225e-06	ECT2,CCNB1,NEK2,SPAG5,RACGAP1
GO_MICROTUBULE_MOTOR_ACTIVITY	74	11	6.05643	7.47764e-06	KIF18B,KIF26B,KIF23,KIF20A,KIF14,KIF2C,KIF4A,KIF11,CENPE,KIFC1,KIF15
GO_REGULATION_OF_PROTEOLYSIS	665	40	2.27893	7.62215e-06	MMP14,CCNB1,PSMB9,VEGFA,EGLN3,CFB,BUB1B,ESPL1,PCOLCE,DLGAP5,CDK1,SFRP2,PLAUR,AIM2,COL7A1,PI15,SERPINE2,SERPINB5,PBK,PSME2,SPOCK1,TTK,S100A9,CENPF,SERPINF1,MAD2L1,AURKA,GCLC,CHFR,CDC20,PSMB10,UBE2C,PLK1,PTTG1,BUB1,MMP9,IFI16,BIRC5,TIMP1,COL6A3
GO_REGULATION_OF_CENTROSOME_CYCLE	37	8	9.53024	7.68541e-06	CCNF,CHEK1,AURKA,ATF5,BRCA1,KIF11,PLK4,NEK2
GO_REGULATION_OF_VASCULATURE_DEVELOPMENT	226	20	3.40051	7.90304e-06	HTATIP2,COL4A2,STAT1,SFRP2,VEGFA,SPARC,ANGPTL4,SRPX2,WARS,GREM1,THBS2,SULF1,SPHK1,SERPINF1,WT1,TWIST1,PGF,ANGPT2,STAB1,BRCA1
Using indolent signatures
Geneset	Targets	Overlap	Oddratio	p-value	Overlap_gene
GO_KIDNEY_EPITHELIUM_DEVELOPMENT	117	24	5.87125	1.4982e-10	MAGI2,WNT4,KLF15,FOXJ1,IRX1,WNT11,HNF1B,SHH,TCF21,CAT,SMAD6,FGFR2,MTSS1,PTCH1,GPC3,NPNT,FMN1,SDC4,ROBO2,IRX2,FAT4,OSR1,SMAD9,SPRY1
GO_UROGENITAL_SYSTEM_DEVELOPMENT	288	38	3.49096	8.35954e-10	IFT140,SPRY1,ROBO2,FAT4,ANGPT1,NPNT,PTCH1,IRX1,GPC3,FGFR2,TCF21,CAT,RGN,WNT11,FOXJ1,KLF15,WNT4,MAGI2,SMAD9,LRRK2,ID4,OSR1,CTSH,ITGA8,SMAD6,RRM2B,FRAS1,CA2,SDC4,COL4A3,IRX2,THRA,FMN1,MTSS1,COL4A4,HNF1B,SHH,GCNT4
GO_EXTRACELLULAR_MATRIX	393	45	2.98072	2.41962e-09	LEFTY2,LPL,ANG,MMP24,MGP,THSD4,VWA2,GPC4,HMCN1,SOD3,NTN4,PRELP,MMP15,ELN,MFAP4,COL4A4,SHH,MEGF9,ABI3BP,APOH,MAMDC2,FRAS1,COL4A3,ADAMTS8,COL21A1,KAL1,LTBP4,LTBP2,NDNF,FBLN5,NPNT,FGFR2,TPSAB1,FLRT3,TNXB,FREM2,WNT11,WNT4,ADAMTSL2,LEPREL1,TGFBR3,CDON,TGFB2,SFTPD,GPC3
GO_MESONEPHROS_DEVELOPMENT	85	19	6.51823	2.69413e-09	WNT11,FOXJ1,HNF1B,SHH,WNT4,FGFR2,PTCH1,CAT,TCF21,SMAD6,ROBO2,SDC4,FAT4,GPC3,FMN1,NPNT,SMAD9,SPRY1,OSR1
GO_INTRINSIC_COMPONENT_OF_PLASMA_MEMBRANE	1427	106	1.9002	1.9353e-08	ICAM4,AQP5,TSPAN13,SLC4A4,TMPRSS2,ADRB1,FGFR4,KCNJ15,SGMS2,ATP13A4,SCN4B,VAMP2,SLCO4C1,MMP15,SIGLEC6,PTPRG,EPHA3,FGFR3,CEACAM8,C5,VSIG2,CD1C,FLRT3,TLR3,SCARA5,CD55,BCAM,GGTLC1,LPPR1,GPC4,LIFR,HAS3,SLC18A2,ITPR3,KCNK5,SLC22A3,SDC4,TLR2,SHANK2,ADRB2,LRRN4,KIAA1324,C1orf130,IL6R,PCDHAC1,CNTFR,PCDHAC2,CD47,ZNRF3,TGFBR3,SORBS1,CDON,AQP4,CADM1,NPR1,ITGA9,SLC20A2,C7,ITGA8,ICAM5,GRIA1,SLC6A20,SLC22A23,F1…
GO_REGULATION_OF_TRANSMEMBRANE_RECEPTOR_PROTEIN_SERINE_THREONINE_KINASE_SIGNALING_PATHWAY	195	28	3.81901	2.23237e-08	BMP3,NPNT,CAV2,LTBP4,RASL11B,DKK3,C18orf1,PRDM16,SNX25,GDF10,ITGA8,NEO1,LEFTY2,TGFBR2,SMAD6,CHRDL1,TGFB2,GPC3,MECOM,BMP5,CITED2,TGFBR3,SHH,GATA6,FOLR1,MAGI2,ADAMTSL2,GDF15
GO_KIDNEY_MORPHOGENESIS	79	17	6.19257	3.37791e-08	GCNT4,WNT4,WNT11,IRX1,FOXJ1,SHH,HNF1B,TCF21,PTCH1,GPC3,NPNT,FMN1,FAT4,IRX2,OSR1,LRRK2,FRAS1
GO_NEPHRON_DEVELOPMENT	109	20	5.08805	3.74361e-08	TCF21,PTCH1,MTSS1,KLF15,WNT4,MAGI2,COL4A4,SHH,HNF1B,IRX1,WNT11,FOXJ1,OSR1,FMN1,ANGPT1,NPNT,GPC3,FAT4,IRX2,COL4A3
GO_SULFUR_COMPOUND_BINDING	223	29	3.40382	1.15408e-07	ACOXL,APOH,F11,ABI3BP,LIPH,TNXB,FGFR2,GPC3,ACADSB,TGFBR3,ALDH6A1,KAL1,FGFR4,ANG,LPL,FGF14,GSTM3,RSPO2,ADAMTS8,PTCH1,SCP2,PRELP,APLP2,NDNF,SOD3,IVD,LTBP2,ACADL,GPC4
GO_NEPHRON_EPITHELIUM_DEVELOPMENT	87	17	5.48217	1.51278e-07	WNT4,MAGI2,KLF15,FOXJ1,IRX1,WNT11,HNF1B,SHH,TCF21,MTSS1,PTCH1,GPC3,NPNT,FMN1,IRX2,FAT4,OSR1
GO_TUBE_DEVELOPMENT	530	50	2.39887	1.82206e-07	FGFR2,C8orf85,CAT,PLXNA2,SHROOM3,SFTPD,LRP6,IFT140,SPRY1,TBX4,FAT4,EPB41L5,MTSS1,GATA6,FOLR1,CITED2,SDC4,SEMA3E,IRX2,THRA,CECR2,TGFBR2,SMAD6,THRB,SMAD9,TCF21,EPAS1,FOXJ1,WNT11,ADAMTSL2,WNT4,CEBPA,DLC1,GPC3,TGFB2,PTCH1,RSPO2,IRX1,IFT57,ROBO2,NPNT,TBX5,HNF1B,SHH,SPRY2,SALL2,FMN1,CLDN18,OSR1,CTSH
GO_TISSUE_DEVELOPMENT	1382	100	1.83548	1.83413e-07	CLIC5,FMN1,KITLG,MMP15,IFT80,HNF1B,KRT4,CAMK2D,ETS2,DHCR24,CACNB4,ANXA4,DLC1,TGFB2,FLRT3,MAGI2,ADAMTSL2,WNT4,FGFR3,ROBO2,AXIN2,RSPO2,IRX1,CITED2,FRAS1,MYH11,HLF,SDC4,MTSS1,GATA6,FZD5,CECR2,OLFM1,MARVELD2,TGFBR3,SHROOM3,CDON,TYRP1,CAT,ZNF238,SPRY1,C16orf89,PGCP,EXPH5,EPB41L5,FAT4,ARRDC3,DLX3,CA2,SALL2,SPRY2,GAB1,TBX5,SHH,OSR1,ID4,CTSH,ITGA8,MYH10,USP13,DGAT2,BMP5,GPC3,ROS1,TCF21,WNT11,FOXJ1,IFT57,…
GO_APICAL_JUNCTION_COMPLEX	122	20	4.43607	2.5912e-07	MAGI1,FZD5,ANK3,PARD6B,NPHP1,PVRL3,OCLN,SYNPO,MPP7,CLDN18,MARVELD2,SHROOM3,SORBS1,CLDN1,CGNL1,PRKCZ,CXADR,ARHGEF2,MAGI2,MAGI3
GO_PROTEINACEOUS_EXTRACELLULAR_MATRIX	331	36	2.78822	3.48968e-07	ANG,MGP,THSD4,MMP24,VWA2,GPC4,PRELP,HMCN1,NTN4,ELN,MFAP4,ABI3BP,MAMDC2,SHH,COL4A4,MEGF9,FRAS1,COL4A3,COL21A1,ADAMTS8,KAL1,LTBP4,LTBP2,NPNT,NDNF,FBLN5,FLRT3,TNXB,ADAMTSL2,WNT4,FREM2,WNT11,LEPREL1,TGFBR3,GPC3,SFTPD
GO_PLASMA_MEMBRANE_REGION	837	68	2.05168	3.67361e-07	SYP,MARVELD2,ERBB4,WLS,SHROOM3,PRKCZ,MAL2,AQP4,KANK1,CADM1,ITGA9,ANK3,CNTFR,SPRY4,DPP4,SLC34A2,EPB41L5,SYNPO,DMD,OCLN,LRP6,ABCC6,SYNE1,MACF1,AKAP1,ProSAPiP1,SPTBN1,CXADR,TMEM231,SHANK2,ADRB2,ARHGEF2,SLC29A1,IL6R,FOLR1,UTRN,LRRK2,CAV2,ADRA2A,CNKSR2,PVRL3,DUOX1,SHROOM4,TGFBR2,EMP2,DLC1,CLDN1,FLRT3,SDPR,PLA2G4F,WWC1,CADPS2,ROBO2,PTCH1,MEGF11,CYBRD1,SPRY2,CA2,C1orf192,SLCO4C1,PRKAA1,CYS1,RAB27B,AQP5,…
GO_MEMBRANE_REGION	1034	79	1.92736	4.93461e-07	ROBO2,ANGPT1,CADPS2,PLA2G4F,CD55,FLRT3,DLC1,AQP5,SLC4A4,CYS1,RAB27B,SLCO4C1,CYBRD1,SYNE1,SYNPO,OCLN,EPB41L5,ANK3,CNTFR,DPP4,KANK1,CADM1,ITGA9,AQP4,MAL2,SORBS1,SHROOM3,MARVELD2,EMP2,UTRN,IL6R,ADRB2,ARHGEF2,TLR2,SHANK2,SDC4,TMEM231,SGCA,SPTBN1,MEGF11,PTCH1,WWC1,RTN4RL1,SDPR,CLDN1,GRIA1,SLC6A20,ITGA8,SHH,PRKAA1,C1orf192,SPRY2,CA2,MACF1,ABCC6,DMD,LRP6,SLC34A2,SPRY4,PRKCZ,SYP,ERBB4,WLS,TGFBR2,PVRL3,SH…
GO_METANEPHROS_DEVELOPMENT	75	15	5.63292	5.92152e-07	WNT4,SHH,FOXJ1,IRX1,TCF21,ITGA8,PTCH1,FMN1,GPC3,IRX2,ROBO2,CTSH,OSR1,FRAS1,SPRY1
GO_RECEPTOR_ACTIVITY	1076	81	1.89748	6.37265e-07	TNFRSF19,TSPAN12,ADRA2A,TGFBR2,GPR116,PVRL3,IL6ST,THRB,NRXN3,CXADR,PAQR5,THRA,FOLR1,CRIM1,PRSS12,FCER1A,PTPRN2,TLR5,SORL1,LRP6,ERBB4,PAQR8,HLA-DPA1,FGFR2,PLXNA2,NR2F1,CTSH,UNC13B,GRIA1,ITPR2,SCTR,GFRA1,NEO1,PTCH1,COLEC12,TRAM1,TAPT1,CRY2,PRG4,PIGR,CLDN1,ROS1,ZNF219,RTN4RL1,GPC4,FZD5,LIFR,GPR126,ITPR3,SDC4,ADRB2,TLR2,IL6R,RORA,DPP4,CNTFR,GPR160,CD47,CXCL16,TGFBR3,SCARA3,SUSD2,SLC20A2,CADM1,NPR1,NR…
GO_MUSCLE_STRUCTURE_DEVELOPMENT	401	40	2.53531	7.66381e-07	SGCA,JPH1,CXADR,HLF,FHL1,ETV1,MYOZ1,MYH11,RORA,GATA6,SHH,TBX5,CAMK2D,CAV2,UTRN,CACNB4,CTF1,SPAG9,ITGA8,MYH10,TNNC1,CDON,TGFBR3,NKD1,ZNF238,WNT4,LMOD1,EPAS1,TCF21,CAPN3,FGFR2,NPNT,CACNA2D2,CNTFR,XK,C16orf89,SYNE1,LARGE,USP2,DMD
GO_RECEPTOR_BINDING	1321	94	1.79335	9.3486e-07	KITLG,ICAM4,SCP2,ETS2,NR0B2,ADRB1,A2M,C5,GNAQ,TGFB2,INS,SPRED2,BAAT,FLRT3,MAGI2,WNT4,RASL11B,FIGF,LTBP4,ANGPT1,GFRA3,PIAS1,RSPO2,SNX25,RASGRF1,TLR2,SHANK2,MTSS1,ADRB2,IL6R,UTRN,ANG,LPL,LIFR,EMP2,CLIC6,TGFBR3,PLA2G1B,SORBS1,CAT,PLSCR4,CADM1,CNTFR,DPP4,DOK4,ZNRF3,TTR,ARRDC3,CXCL16,COL4A3,HMGN3,SCGB3A1,SHH,LEFTY2,ICAM5,BMP5,TCF21,WNT11,RERG,TNFSF15,CNTN6,UCN3,GFRA1,NPNT,ADAMTS8,PTCH1,GDF10,NRXN3,SHC…
GO_GLYCOSAMINOGLYCAN_BINDING	194	25	3.35572	1.01381e-06	LTBP2,LTBP4,SOD3,NDNF,APLP2,PRELP,FGF14,TGFBR2,ADAMTS8,RSPO2,PTCH1,ANG,LPL,KAL1,HABP2,FGFR4,TGFBR3,FGFR2,TNXB,TLR2,LIPH,SHH,ABI3BP,F11,APOH
GO_EPITHELIUM_DEVELOPMENT	865	68	1.97633	1.19815e-06	SHROOM3,ERBB4,MARVELD2,TYRP1,FGFR2,CAT,PLXNA2,FREM2,KLF15,IFT140,SPRY1,FAT4,TBX4,EXPH5,EPB41L5,LRP6,DLX3,CITED2,FRAS1,SEMA3E,SDC4,IRX2,THRA,MTSS1,FOLR1,GATA6,SMAD9,TNFRSF19,FZD5,CECR2,TGFBR2,GSTM3,SMAD6,THRB,DLC1,BMP5,ANXA4,GPC3,TGFB2,TCF21,FLRT3,ROS1,WNT11,FOXJ1,MAGI2,ADAMTSL2,WNT4,IFT57,ROBO2,AXIN2,NPNT,RSPO2,PTCH1,IRX1,CLIC5,SPRY2,GAB1,CA2,SALL2,FMN1,TBX5,SHH,HNF1B,KRT4,OSR1,ID4,CTSH,USP13
GO_ORGANIC_HYDROXY_COMPOUND_METABOLIC_PROCESS	443	42	2.39741	1.55159e-06	ACSS1,PRKAA1,GCNT4,ACSS2,CDS1,NPC2,BCHE,SGMS2,DHCR24,DGAT2,DUOX1,NR0B2,PFKFB2,CYP4V2,SULT1A2,SCP2,ACADL,CEBPA,NPR1,PLA2G4F,ALDH1A1,CYP39A1,CAT,BAAT,EPAS1,TGFB2,ADH1B,TYRP1,SLC44A3,ADH1A,PLA2G1B,INPP5J,MAOB,TTR,IYD,SORL1,BTBD9,PGCP,RNF180,OSBPL1A,CRYM,HDC
GO_PHENOL_CONTAINING_COMPOUND_METABOLIC_PROCESS	71	14	5.52741	1.67876e-06	SULT1A2,IYD,EPAS1,DUOX1,MAOB,GCNT4,NPR1,CRYM,HDC,RNF180,TYRP1,TGFB2,BTBD9,PGCP
GO_TISSUE_MORPHOGENESIS	508	46	2.28319	1.77127e-06	WNT4,WNT11,TCF21,FLRT3,GPC3,TGFB2,DLC1,IRX1,MEGF11,RSPO2,PTCH1,NPNT,IFT57,HNF1B,SHH,TBX5,FMN1,SPRY2,CA2,ITGA8,CTSH,ID4,OSR1,FREM2,FGFR2,TNNC1,CDON,TGFBR3,WLS,SHROOM3,LRP6,EPB41L5,TBX4,FAT4,SPRY1,GCNT4,FOLR1,MTSS1,SDC4,SEMA3E,IRX2,FRAS1,PVRL3,TGFBR2,TSPAN12,FZD5
GO_TRANSFORMING_GROWTH_FACTOR_BETA_RECEPTOR_BINDING	45	11	7.26289	2.37051e-06	LEFTY2,TGFBR2,BMP5,GDF15,RASL11B,SMAD6,TGFBR3,SNX25,BMP3,TGFB2,GDF10
GO_RENAL_TUBULE_DEVELOPMENT	73	14	5.34006	2.38026e-06	OSR1,IRX2,FAT4,GPC3,FMN1,NPNT,MTSS1,PTCH1,TCF21,IRX1,WNT11,SHH,HNF1B,WNT4
GO_EXTRACELLULAR_SPACE	1167	84	1.80581	2.38846e-06	BMP5,GPC3,PIGR,PON3,F11,WNT11,TCEB3,TNFSF15,UCN3,IGFALS,CPB2,GDF10,HABP2,BCHE,CA2,WFDC1,FAM184A,SCGB3A1,SHH,DKK3,PRELP,CTSH,LEFTY2,CPAMD8,SFTPD,TPSAB1,TNXB,C4BPA,PPFIBP2,LRIG3,SORL1,BMP3,FBLN5,CXADR,SEMA3E,GDF15,VWA2,LRRK2,STOM,SOD3,CTSF,CFD,IL6ST,CTF1,A2M,C5,INS,CPA3,TGFB2,FLRT3,WNT4,LIPH,SEPP1,LTBP4,FIGF,LTBP2,ANGPT1,ASAH1,CEACAM8,KITLG,SELENBP1,FRMD4B,ICAM4,C2orf40,ABCA3,TGFBR3,PLA2G1B,CAT,CNT…
GO_REGULATION_OF_SODIUM_ION_TRANSMEMBRANE_TRANSPORTER_ACTIVITY	37	10	8.30788	2.53832e-06	ANK3,SCN4B,UTRN,FXYD1,DMD,NEDD4L,PRKCE,GPD1L,STOM,CAMK2D
GO_REGULATION_OF_CELLULAR_RESPONSE_TO_GROWTH_FACTOR_STIMULUS	218	26	3.07187	2.71831e-06	FGFR2,WNT4,ADAMTSL2,FOLR1,GATA6,TGFBR3,SPRY2,CITED2,MECOM,GPC3,CHRDL1,SMAD6,DMD,TGFBR2,ITGA8,NEO1,SNX25,PRDM16,DKK3,C18orf1,FIGF,RASL11B,SPRY1,LTBP4,CAV2,NPNT
GO_REGULATION_OF_CELLULAR_RESPONSE_TO_TRANSFORMING_GROWTH_FACTOR_BETA_STIMULUS	96	16	4.50743	3.2278e-06	NPNT,CAV2,MECOM,DKK3,C18orf1,TGFBR3,LTBP4,CITED2,RASL11B,ADAMTSL2,PRDM16,FOLR1,SNX25,SMAD6,ITGA8,TGFBR2
GO_LIPID_HOMEOSTASIS	99	16	4.3436	4.88393e-06	RORA,ACOXL,CEBPA,PRKAA1,DGAT2,TMEM97,LPL,EPHX2,NPC2,MALL,ACADSB,INS,ACSM3,IVD,ACADL,MYLIP
GO_REGULATION_OF_TRANSPORTER_ACTIVITY	185	23	3.21363	5.0315e-06	GPD1L,PRKCE,NEDD4L,RGN,SCN4B,VAMP2,CACNB1,INS,JPH1,FHL1,RASGRF1,FXYD1,DAPK1,CACNB4,CACNA1D,DMD,FGF14,WNK1,CAMK2D,STOM,ADRA2A,UTRN,ANK3
GO_HEPARIN_BINDING	148	20	3.52988	5.82161e-06	FGFR2,TNXB,LIPH,APOH,F11,ABI3BP,TGFBR3,PTCH1,RSPO2,ADAMTS8,FGF14,LPL,ANG,FGFR4,KAL1,LTBP2,NDNF,SOD3,APLP2,PRELP
GO_CELL_DEVELOPMENT	1288	89	1.72829	6.1217e-06	GFRA3,ROBO2,RFX2,EPHA3,TBC1D24,TGFB2,GNAQ,EFHD1,CEBPA,WNT4,MAGI2,CAPN3,FLRT3,WASF3,NTN4,CAMK2D,CACNB4,MAP6,KITLG,FMN1,CLIC5,FAT4,EXPH5,EPB41L5,C16orf89,ANK3,KAL1,SHROOM3,MARVELD2,TGFBR3,LMOD1,PPP1R9A,FZD5,B3GNT1,OLFM1,DPYSL2,WNK1,LIFR,ANG,SDC4,SPTBN1,RASGRF1,MYOZ1,MYH11,GATA6,C1orf130,PARD6B,XK,CACNA2D2,GDF10,NEO1,BMP5,WNT11,FOXJ1,RTN4RL1,ROS1,EPAS1,PRELP,OSR1,ID4,LEFTY2,MYH10,ITGA8,ETV1,SHH,STXB…
GO_MORPHOGENESIS_OF_AN_EPITHELIUM	390	37	2.39002	6.37109e-06	PTCH1,LRP6,RSPO2,IRX1,IFT57,SPRY1,TBX4,FAT4,NPNT,EPB41L5,FGFR2,FLRT3,TCF21,FREM2,WNT11,WNT4,SHROOM3,DLC1,TGFB2,GPC3,TGFBR2,ID4,OSR1,FZD5,CTSH,TBX5,MTSS1,SHH,HNF1B,FOLR1,FRAS1,CA2,SPRY2,IRX2,SDC4,SEMA3E,FMN1
