# Supplementary material for: Integrative network analysis of early-stage lung adenocarcinoma identifies aurora kinase inhibition as interceptor of invasion and progression
Source: Nat Commun. 2022 Mar 24;13:1592. doi: 10.1038/s41467-022-29230-7 (PMC8948234; doi:10.1038/s41467-022-29230-7)
Supplement: Supplementary file 6 — Supplementary Data 3 [file 41467_2022_29230_MOESM6_ESM.xlsx]

## Sheet: Sheet1
Supplementary Data 3. Enrichment test against Hallmark and selected C2 gene sets using invasive and non-invasive signatures
Using pro-invasive signatures
Hallmark genesets
Geneset	Targets	Overlap	Oddratio	p-value	Overlap_gene
HALLMARK_E2F_TARGETS	200	68	20.0077	1.09526e-54	AURKA,CENPE,DONSON,GINS1,H2AFZ,MAD2L1,MCM2,MCM4,MCM5,MCM7,MELK,ORC6,PLK4,RAD51AP1,UBE2T,CDK1,MCM3,TOP2A,MCM6,BIRC5,CCNB2,RRM2,BUB1B,EZH2,CHEK1,MKI67,CDC20,PLK1,KIF2C,DLGAP5,AURKB,CDC25A,TRIP13,H2AFX,HMMR,E2F8,BRCA1,MYBL2,RACGAP1,KPNA2,CDKN3,TK1,CDCA8,ESPL1,KIF4A,LMNB1,CCNE1,CDCA3,ASF1B,HELLS,UBE2S,RAN,SPAG5,TACC3,KIF18B,SPC25,RNASEH2A,CENPM,DSCC1,DEPDC1,PTTG1,NME1,HMGA1,DDX39A,MTHFD2,MXD3,HN1,SPC…
HALLMARK_G2M_CHECKPOINT	199	66	19.189	2.89366e-52	AURKA,CCNA2,TOP2A,CCNB2,CENPA,BIRC5,CDC20,PLK1,TTK,PRC1,NDC80,KIF11,NUSAP1,KIF2C,MKI67,AURKB,TPX2,BUB1,CENPF,RACGAP1,CENPE,KIF23,UBE2C,MCM6,MCM3,PTTG1,CDK1,KIF4A,ESPL1,MAD2L1,NEK2,HMMR,KPNA2,CDKN3,CDC25A,H2AFX,PLK4,CDC6,CCNF,MCM5,LMNB1,KIF15,CHEK1,UBE2S,TACC3,MCM2,GINS2,EZH2,E2F1,CHAF1A,EXO1,H2AFZ,HN1,DTYMK,ATF5,CDC45,MYBL2,TROAP,SLC7A5,RAD54L,UCK2,ORC6,HMGA1,TRAIP,DDX39A,PBK
HALLMARK_EPITHELIAL_MESENCHYMAL_TRANSITION	200	46	11.0558	9.95837e-29	COL3A1,COL5A2,COL5A1,COL1A1,COL6A3,COL1A2,COL4A1,COL4A2,VCAN,IGFBP3,SPARC,COL7A1,LOXL2,COL6A2,THBS2,COL11A1,FAP,POSTN,THY1,SPP1,NID2,SPOCK1,BMP1,TIMP1,TPM2,VEGFA,PLOD2,PCOLCE,GREM1,COL5A3,LRRC15,SERPINE2,GPC1,MMP14,SLC6A8,PLAUR,SNAI2,MFAP5,LGALS1,RGS4,PDLIM4,CTHRC1,MCM7,MMP1,MXRA5,ADAM12
HALLMARK_GLYCOLYSIS	197	36	8.10706	3.69449e-19	ALDOA,TPI1,PFKP,ERO1L,VEGFA,PKM2,LDHA,SLC25A10,AK4,EGLN3,IGFBP3,CHPF,CHST1,GPC1,ANGPTL4,PLOD2,SPAG4,HMMR,VCAN,MIF,STC2,DDIT4,CDK1,SLC16A3,COL5A1,STC1,KIF20A,AURKA,B3GNT3,ISG20,CENPA,GPR87,TPBG,DEPDC1,GCLC,FKBP4
HALLMARK_MITOTIC_SPINDLE	200	32	6.84679	1.9778e-15	KIF11,KIF23,RACGAP1,KIF2C,TTK,CDC42EP2,KIF15,BIRC5,KIF4A,PLK1,NEK2,TOP2A,PRC1,ANLN,ESPL1,CENPF,CENPE,DLGAP5,TPX2,KNTC1,CDK1,ECT2,AURKA,NUSAP1,CCNB2,PIF1,NDC80,TUBA4A,LMNB1,BUB1,PLEKHG2,FSCN1
HALLMARK_MTORC1_SIGNALING	200	29	6.0588	5.61701e-13	DDIT4,SLC7A5,PLOD2,TUBA4A,LDHA,MTHFD2,WARS,SLC2A1,EGLN3,DDX39A,SLC7A11,TPI1,ELOVL6,AURKA,GAPDH,SHMT2,AK4,TOMM40,CCNF,ALDOA,STC1,RRM2,MCM2,PLK1,GCLC,MCM4,ERO1L,CDC25A,BUB1
HALLMARK_HYPOXIA	195	23	4.72078	8.86509e-09	ALDOA,SLC2A1,PFKP,AK4,VEGFA,TPI1,ERO1L,LDHA,GAPDH,ANGPTL4,DDIT4,IGFBP3,ISG20,STC1,STC2,PGF,TMEM45A,PLAUR,MIF,SLC2A5,TPBG,COL5A1,GPC1
HALLMARK_INTERFERON_GAMMA_RESPONSE	200	19	3.67418	4.76938e-06	STAT1,ISG15,IFI35,TAP1,PSMB9,EPSTI1,IDO1,PSMB10,TNFAIP2,WARS,ISG20,TNFAIP6,PSME2,CFB,SECTM1,UPP1,PFKP,MTHFD2,HLA-A
HALLMARK_MYC_TARGETS_V1	200	19	3.67418	4.76938e-06	SNRPA1,RAN,MCM2,EIF3B,MCM6,NME1,LDHA,RUVBL2,MCM5,RFC4,CCNA2,MCM7,H2AFZ,KPNA2,MAD2L1,MCM4,CDC20,CDC45,TYMS
HALLMARK_ANGIOGENESIS	36	8	9.87019	6.1766e-06	VCAN,POSTN,STC1,VEGFA,COL5A2,COL3A1,SPP1,TIMP1
HALLMARK_SPERMATOGENESIS	106	13	4.85991	9.9884e-06	KIF2C,SLC2A5,AURKA,CCNB2,CDKN3,CHFR,EZH2,NEK2,RFC4,TTK,NCAPH,BUB1,CDK1
HALLMARK_UV_RESPONSE_UP	158	16	3.92971	1.19313e-05	SLC6A8,POLR2H,TUBA4A,CCNE1,FEN1,CTSL2,TAP1,H2AFX,MMP14,PPIF,ALDOA,NPTX2,GGH,GAL,FKBP4,RFC4
HALLMARK_ESTROGEN_RESPONSE_LATE	199	18	3.47435	1.65812e-05	TPBG,FKBP4,PKP3,ISG20,GJB3,SLC7A5,GAL,CDC6,S100A9,KIF20A,BATF,CDC20,GINS2,MDK,PPIF,PLK4,RNASEH2A,TOP2A
HALLMARK_INTERFERON_ALPHA_RESPONSE	97	11	4.43093	9.87314e-05	ISG15,OAS1,IFI35,TAP1,ISG20,GBP2,PSMB9,WARS,EPSTI1,PSME2,MOV10
HALLMARK_KRAS_SIGNALING_UP	197	15	2.86239	0.000542788	ANGPTL4,MMP11,TMEM158,MMP9,IGFBP3,SPP1,TMEM176B,PLEK2,PLAUR,CFB,ERO1L,KCNN4,TMEM176A,GFPT2,PLAU
C2 collection (Lung, Invasion, Migration, EMT, Metastasis, Angiogenesis)
Geneset	Targets	Overlap	Oddratio	p.value	Overlap_gene
SHEDDEN_LUNG_CANCER_POOR_SURVIVAL_A6	452	141	20.7366	8.72925e-110	NCAPG,GAPDH,STC1,MYO7A,CDK1,UBE2S,SLC16A3,LRFN4,PLOD2,KIF11,NCAPH,AURKB,BUB1,RUVBL2,TPX2,STC2,BUB1B,GTSE1,ORC1,PLK4,MRPL12,EIF4EBP1,PSRC1,SNRPA1,BIRC5,E2F8,LMNB1,KNTC1,DNAJC9,MELK,CCNB1,KIAA0101,MCM4,CCNA2,TYMS,RRM2,RACGAP1,HMGA1,MTHFD2,KPNA2,TK1,DTL,UBE2C,KIF2C,SLC25A10,ELOVL6,PBK,GINS2,KIF18B,NEK2,ASPM,H2AFX,NEIL3,RAN,CEP55,TOP2A,PTTG1,KIF14,KIF23,EZH2,MCM5,RAD54L,NUSAP1,TTK,NCAPG2,CENPI,RECQL4…
SARRIO_EPITHELIAL_MESENCHYMAL_TRANSITION_UP	178	67	23.4239	2.51611e-57	PLK1,RFC4,H2AFX,CENPE,CCNA2,CEP55,IGFBP3,KIF11,UBE2T,TYMS,ASPM,MCM4,CDK1,HMMR,C9orf140,CENPA,MCM2,MCM7,EXO1,CDC6,ORC6,BRCA1,DSCC1,NDC80,UBE2S,MAD2L1,CCNB1,KNTC1,MLF1IP,RRM2,BUB1,E2F1,MCM3,TUBB3,CDCA5,FHL2,RECQL4,RAD51,PHF19,VCAN,ZWINT,ASF1B,UCK2,MKI67,TACC3,MCM5,FOSL1,ANLN,PLK4,UHRF1,KIF23,PKMYT1,ECT2,CDC45,TOP2A,HELLS,ESPL1,PLAUR,SERPINE2,PRC1,CENPW,MMP14,PLEK2,SKA3,DTL,STEAP1,MCM6
POOLA_INVASIVE_BREAST_CANCER_UP	275	74	14.4318	3.22825e-51	MMP11,MMP9,MCM4,OIP5,VCAN,CCNA2,COL3A1,TOP2A,GNLY,NDC80,CDKN3,CCNB2,PTTG1,PBK,TNFAIP6,GREM1,GINS2,KIAA0101,FAP,BUB1B,SLC7A5,S100P,TRIP13,PLAUR,ASPM,CENPF,RAD51AP1,KIAA1199,NUSAP1,TK1,KIF20A,MLF1IP,CDK1,PRC1,DTL,EPYC,LRRC15,EGFL6,COL5A1,CDC20,RRM2,MAD2L1,ADAM12,ISG20,FANCI,RGS4,TDO2,WISP1,MMP12,KIF11,KIF15,SULF1,AURKA,GZMB,CEP55,COL5A2,BIRC5,AIM2,NEK2,NID2,CENPA,GINS1,TPX2,KIF2C,NCAPG,MELK,MMP1,SL…
WINNEPENNINCKX_MELANOMA_METASTASIS_UP	160	59	22.2876	7.12094e-50	CDK1,TYMS,MELK,BIRC5,RACGAP1,DONSON,EXO1,CENPF,AURKA,NEK2,KIF18B,PLOD2,DTYMK,UHRF1,NME1,PTTG1,UBE2T,TK1,DLGAP5,CDCA5,KNTC1,SHCBP1,TOP2A,CDC6,BUB1,CHEK1,MCM4,KIF11,RRM2,NCAPH,KIAA0101,NCAPG,ECT2,RAD54L,NCAPG2,KIF2C,CDCA8,SGOL2,GINS2,NEIL3,NDC80,KPNA2,ASPM,CDKN3,CEP55,SPC25,CDC45,DSCC1,PRC1,CCNB2,RFC4,CENPA,CCNB1,PLEKHG2,NUF2,SPAG5,ZWINT,ANLN,MCM6
ANASTASSIOU_MULTICANCER_INVASIVENESS_SIGNATURE	64	35	43.9417	1.74717e-37	VCAN,GREM1,COL5A1,OLFML2B,COL5A2,SPOCK1,COL6A3,COL6A2,MMP11,COL3A1,SULF1,TNFAIP6,COL1A1,THBS2,MXRA5,PLAU,CTSK,NID2,SNAI2,SPARC,THY1,LGALS1,COL11A1,COL1A2,ADAM12,POSTN,EPYC,PCOLCE,FAP,SERPINF1,MFAP5,LOXL2,RCN3,TMEM158,LRRC15
VANTVEER_BREAST_CANCER_METASTASIS_DN	119	37	16.4631	1.89518e-28	CENPF,SPC25,ESM1,AURKA,SKA3,DLGAP5,MELK,BUB1,NDC80,RFC4,MAD2L1,PFKP,STX1A,DTL,ASPM,FAM64A,CCNB2,MMP9,KIF14,TK1,CA9,NUSAP1,TMEM45A,GGH,TRIP13,DEPDC1,EZH2,MCM6,PRC1,ECT2,ORC6,BIRC5,VEGFA,COL4A2,CENPA,HJURP,CTSL2
SCHUETZ_BREAST_CANCER_DUCTAL_INVASIVE_UP	347	55	7.05079	1.51293e-25	SPARC,TDO2,ESM1,CILP,COL5A1,THY1,COL3A1,COL1A2,ADAM12,LGALS1,LOXL2,PLAU,GREM1,COL11A1,TMEM158,IFI16,SPHK1,VCAN,NID2,MFAP5,FAP,MMP1,COL4A1,TWIST1,MMP11,COL1A1,TNFAIP6,KIAA1199,COL4A2,COL6A1,ISLR,SRPX2,RGS4,AHNAK2,SLC16A3,SPOCK1,SULF1,SERPINE2,IGFBP3,LRRC15,SERPINF1,COL6A2,THBS2,COL6A3,MXRA5,WISP1,LRRC17,PLAUR,CTSK,COL5A2,PSMB9,SNAI2,GFPT2,POSTN,OLFML2B
LIAO_METASTASIS	526	59	4.72409	1.42171e-19	FOXM1,MIR210HG,TWIST1,SLC2A1,NUF2,RAD54L,SERPINE2,PGF,TMSB10,SMOX,MMP11,TRIP13,BUB1B,VCAN,HMGA1,CTHRC1,NEIL3,ARNTL2,TPM2,SPAG4,TFPT,GBP2,PKM2,HJURP,MCAM,COL1A2,TACC3,E2F1,DBN1,MYBL2,GPX8,DTYMK,ALDOA,PLEKHG2,GTSE1,BIRC5,EZH2,CHFR,CCNE1,MTHFD2,RUVBL2,UCP2,SLC6A8,CENPM,DDIT4,PAFAH1B3,PFKFB4,CBX2,IRAK1,PRR11,PHF19,SEMA3F,SLC7A11,COL1A1,MMP12,ECT2,KIF18B,CKAP4,KIAA0101
BIDUS_METASTASIS_UP	214	34	6.81278	3.19582e-16	NCAPH,CHEK1,H2AFZ,MCM10,RRM2,RACGAP1,NUSAP1,KIF4A,CDK1,CDC6,AURKA,MAD2L1,CENPF,RFC4,DEPDC1,PLOD2,BUB1,CCNA2,CENPA,TYMS,FEN1,DLGAP5,ASF1B,PLK4,CCNB1,BIRC5,PBK,TPX2,UBE2C,KIF11,FANCI,ECT2,LMNB1,CCNB2
PEDERSEN_METASTASIS_BY_ERBB2_ISOFORM_7	395	43	4.44546	4.55025e-14	KIF11,ISG20,S100A2,MCM4,ARNTL2,STC1,STAT1,GPX8,CENPM,LOXL2,BATF,STEAP1,ASPM,LMNB1,RNASEH2A,CDC45,E2F8,RAD51AP1,PXDN,C9orf140,S100A16,DTYMK,GINS2,H2AFX,SDCBP2,PDLIM7,RECQL4,SKA3,PLAUR,GPC1,VDR,TYMS,STC2,HOMER3,KIF15,ANGPTL4,EZH2,NCAPG,ERO1L,HLA-A,PLOD2,MMP1,MLF1IP
JAEGER_METASTASIS_UP	43	14	16.8721	7.2078e-12	SULF1,NCAPG,ADAM12,STC1,CDC6,TACC3,KIF2C,SLC16A3,CENPF,AURKA,SPP1,PLOD2,DTL,RRM2
LI_AMPLIFIED_IN_LUNG_CANCER	175	25	5.91381	3.18548e-11	NME2,VEGFA,TIMP1,SPP1,THBS2,S100P,SLC7A5,IGFBP3,FSCN1,COL1A1,LDHA,PLAU,CKAP4,MMP12,COL1A2,PFKP,COL11A1,NME1,PKM2,UBE2C,MDK,STAT1,MIF,RAN,ALDOA
CLASPER_LYMPHATIC_VESSELS_DURING_METASTASIS_DN	36	11	15.2868	2.86004e-09	TIMP1,COL6A1,COL6A3,COL3A1,COL1A2,COL6A2,COL5A2,GPC1,VCAN,PCOLCE,COL5A1
GOTZMANN_EPITHELIAL_TO_MESENCHYMAL_TRANSITION_UP	69	14	8.88427	7.20018e-09	COL5A2,MKI67,COL3A1,COL1A1,COL4A2,TIMP1,CENPA,BRCA1,MCM3,COL4A1,PLK4,CTSL1,COL18A1,CHEK1
WU_CELL_MIGRATION	182	22	4.84756	1.18643e-08	GALNT14,COL18A1,VCAN,CDA,AHNAK2,SNAI2,ITGB4,GJB3,S100P,COL6A2,IGFBP3,COL4A2,FOSL1,S100A2,COL4A1,TNFAIP2,SERPINB5,GPR87,LOXL2,TPM2,PKP3,TUBA4A
LU_TUMOR_ANGIOGENESIS_UP	25	9	19.4801	1.57554e-08	VCAN,STC1,MMP9,VEGFA,SPP1,CCNE1,TNFAIP6,TYMP,EZH2
PICCALUGA_ANGIOIMMUNOBLASTIC_LYMPHOMA_UP	204	23	4.48337	2.09804e-08	EMILIN1,THY1,WISP1,SPARC,PCOLCE,COL3A1,COL1A2,TDO2,COL4A2,MXRA5,PGF,SULF1,ASPM,COL1A1,CTHRC1,COL6A1,TMEM176B,CTSL1,MMP9,COL4A1,CFB,TMEM176A,ATOX1
RICKMAN_METASTASIS_DN	256	26	4.00143	2.24619e-08	ITGB4,RHOV,MIR210HG,GJB3,AHNAK2,SLC16A3,GNLY,TAP1,PKP3,HN1,IFI16,PKM2,SLC6A8,LY6D,GBP2,TYMP,PSMB9,S100A16,KRT6A,SEMA3F,SLC2A1,CCM2,SECTM1,NDUFA4L2,S100A2,TAP2
SUNG_METASTASIS_STROMA_DN	53	12	10.1821	2.33221e-08	MCM5,E2F1,MT1H,MLF1IP,NCAPG2,PKMYT1,HELLS,CDCA5,CDC45,DTYMK,MCM3,MCM6
VART_KSHV_INFECTION_ANGIOGENIC_MARKERS_UP	161	19	4.69452	1.72928e-07	PLAUR,SPARC,MMP9,COL18A1,PGF,ANGPT2,STAB1,THBS2,TNFAIP2,VEGFA,COL4A2,MMP1,TIMP1,PLAU,SPHK1,SERPINB5,SPP1,SFRP2,SERPINF1
ZHONG_SECRETOME_OF_LUNG_CANCER_AND_ENDOTHELIUM	65	11	7.0685	2.0178e-06	RAN,ALDOA,TUBA1C,GAPDH,CTSL1,SPP1,COL1A1,LDHA,CFB,COL18A1,TPI1
JECHLINGER_EPITHELIAL_TO_MESENCHYMAL_TRANSITION_UP	70	11	6.46837	4.28984e-06	ISG15,COL6A1,MMP12,SPARC,UPP1,STAT1,COL6A2,COL3A1,MTHFD2,ADA,PCOLCE
Using indolent signatures
Hallmark genesets
Geneset	Targets	Overlap	Oddratio	p-value	Overlap_gene
HALLMARK_BILE_ACID_METABOLISM	106	14	3.41843	0.000182711	SCP2,ABCD3,CYP39A1,ABCA3,HSD17B6,EPHX2,NR3C2,CAT,DHCR24,ABCA8,TTR,SLC29A1,ALDH1A1,NR0B2
C2 collection (Lung, Invasion, Migration, EMT, Metastasis, Angiogenesis)
Geneset	Targets	Overlap	Oddratio	p.value	Overlap_gene
SHEDDEN_LUNG_CANCER_GOOD_SURVIVAL_A4	192	47	7.57975	8.37074e-23	C1orf116,GLS,CITED2,STEAP4,APLP2,NEDD9,ICAM5,AQP4,SLC39A8,WNK1,CYP2B7P1,CYB5A,SYNE1,DLC1,CDKL2,BMP3,CACNB1,MALL,BTG3,GPR116,C7orf23,LIMCH1,UNC13B,CD55,NDNF,NPR1,ATP8A1,SFTPD,GGCX,ABCA3,NEDD4L,CDS1,ABCC6,PARM1,FOLR1,IL6R,GPD1L,ICAM4,ALDH5A1,MBIP,FMO5,SLC34A2,MEGF9,FAM184A,SDPR,CEACAM8,PON3
CHANDRAN_METASTASIS_DN	301	44	3.96194	1.13874e-12	SORBS1,THSD4,SYNPO2,NDNF,LSAMP,RAB27B,ITIH5,C11orf52,GSTA4,RNF180,PTPRN2,SLC15A2,CYBRD1,FUCA1,PPP1R14A,CAV2,PARM1,TMEM98,PGM5,C2orf40,PPP1R12B,ECHDC1,VSIG2,ASAP3,SCN7A,EPHA3,PER3,FGF13,ROBO2,WFDC1,DNALI1,CACHD1,MEGF6,SLC20A2,FAM125B,PAMR1,NFIA,EPB41L5,TNS1,GSTM5,FGFR2,PDE5A,DPP4,AXIN2
SWEET_LUNG_CANCER_KRAS_DN	424	46	2.80404	8.88936e-09	PTCH1,FMO3,EMP2,SOD3,PAPSS2,FIGF,MACF1,ALDH1A1,CADM1,FHL1,ETS2,MGP,MYH11,PGRMC1,TNXB,SPTBN1,MFAP4,NPNT,WNK1,IL6ST,SESN1,KRT4,SHE,LIFR,FXYD1,TNNC1,LIMCH1,TSPAN13,SMAD6,ANGPT1,TCF21,CYP4B1,LTBP4,SORBS1,CFD,KITLG,EPAS1,SDPR,TNFRSF19,PRKCE,SCN7A,GPC3,INMT,CA2,CD47,ADRB2
POOLA_INVASIVE_BREAST_CANCER_DN	130	19	3.86599	3.07434e-06	BMP5,IFT140,LGALS4,NEDD4L,FGFR3,GFRA1,MGP,CACNA1D,TAPT1,SDC4,CYP4B1,ERBB4,LTBP4,CAPN3,DKK3,WIF1,SCUBE2,PPP1R3C,ACADSB
TSG
Geneset	Targets	Overlap	Oddratio	p-value	Overlap_gene
TSGene2.0	1004	81	2.05	3.52289e-08	ADAMTS8,AXIN2,BEX2,BTG3,C2orf40,CABLES1,CADM1,CASC1,CAT,CEBPA,CITED2,CLDN1,CST5,CTDSPL,CYB5A,DAPK1,DAPK2,DCDC2,DKK3,DLC1,DMD,DPP4,EMP2,EPAS1,EPHA3,ERBB4,ETS2,FAT4,FHL1,FOXA2,GLS2,GPC3,HSPB7,ID4,IGFALS,IRX1,KANK1,L3MBTL4,LEFTY2,LIFR,LIMD1,LRIG3,LSAMP,MAPK10,MTSS1,NEDD4L,NR0B2,PIAS1,PRKAA1,PRKCE,PRODH,PTCH1,PTPN13,RAP1GAP,RASL11A,RASSF10,RASSF3,RASSF8,RBL2,RBMS3,RNF180,SALL2,SCGB3A1,SCUBE2,SELENBP1…
