# Supplementary material for: Integrative network analysis of early-stage lung adenocarcinoma identifies aurora kinase inhibition as interceptor of invasion and progression
Source: Nat Commun. 2022 Mar 24;13:1592. doi: 10.1038/s41467-022-29230-7 (PMC8948234; doi:10.1038/s41467-022-29230-7)
Supplement: Supplementary file 7 — Supplementary Data 4 [file 41467_2022_29230_MOESM7_ESM.xlsx]

## Sheet: Sheet1
Supplementary Data 4. Differentially expressed genes determined by DEseq2 (FDR<0.01)
DMSO vs AMG900 treated (A549 cells)								DMSO vs AMG900 treated (H1792 cells)
Gene	baseMean	log2FoldChange	lfcSE	stat	pvalue	padj		Gene	baseMean	log2FoldChange	lfcSE	stat	pvalue	padj
BIRC5	1105.1	3.06777	0.0870068	35.259	2.49845e-272	4.05423e-268		RPL39	1499.47	3.42846	0.0984247	34.8333	7.61289e-266	1.32167e-261
RRM2	864.895	3.87064	0.110225	35.1159	3.85822e-270	3.13037e-266		LOC644936	1471.98	3.28711	0.123116	26.6993	4.78937e-157	2.77161e-153
PRC1	1039.39	3.1169	0.0924368	33.7193	3.01578e-249	1.22343e-245		EPAS1	6974.54	1.34653	0.0613619	21.9441	9.86447e-107	2.85428e-103
MCM4	2208.71	2.46799	0.0763059	32.3434	1.71793e-229	4.64613e-226		THBS1	7706.43	1.5217	0.0718245	21.1864	1.27489e-99	3.1619e-96
TPX2	1800.45	2.46784	0.0771257	31.9976	1.17705e-224	2.72858e-221		SLC16A1	2546.9	1.46398	0.0699651	20.9244	3.21124e-97	6.9688e-94
CDC20	1083.71	3.10796	0.098402	31.5843	6.0687e-219	1.09419e-215		ASPH	9724.75	1.21894	0.0597439	20.4027	1.58105e-92	2.74485e-89
MYBL2	1167	3.45286	0.113095	30.5306	1.02384e-204	1.51035e-201		HIF1A	1367.53	2.15451	0.106251	20.2776	2.02883e-91	3.20205e-88
PLK1	1085.98	3.21672	0.105475	30.4974	2.82534e-204	3.82057e-201		EDIL3	1672.27	1.99028	0.100925	19.7204	1.44223e-86	1.78847e-83
KIAA0101	643.06	3.35483	0.111051	30.2098	1.76379e-200	2.20162e-197		PPP1CB	1078.39	1.79532	0.0918148	19.5537	3.83572e-85	4.43946e-82
WDR62	600.96	2.99671	0.100685	29.763	1.17578e-194	1.36281e-191		EDARADD	5119.98	2.23041	0.120038	18.5809	4.59139e-77	4.42839e-74
MCM7	2668.39	2.17273	0.0772525	28.1251	4.8382e-174	4.6182e-171		LYPLA1	354.882	2.64434	0.144225	18.3348	4.36323e-75	3.98684e-72
CDCA5	504.017	3.03438	0.109819	27.6307	4.75901e-168	4.29025e-165		CSNK1A1	1836.08	1.51454	0.0827981	18.292	9.58462e-75	8.31993e-72
CDC6	421.119	3.27427	0.118932	27.5306	7.54964e-167	6.44779e-164		CTGF	4973.77	1.16272	0.0663197	17.532	8.1635e-69	6.16202e-66
AURKB	776.258	3.20932	0.117115	27.4031	2.51874e-165	2.04358e-162		CRIM1	2928.85	1.46026	0.08391	17.4027	7.86691e-68	5.4631e-65
FOXM1	1531.11	3.00604	0.11015	27.2904	5.50988e-164	4.25756e-161		G3BP2	1171.96	1.6388	0.0973081	16.8413	1.21441e-63	7.80863e-61
MCM5	905.169	2.43424	0.0906736	26.8462	9.34075e-159	6.88966e-156		EIF5AL1	3396.26	1.1706	0.0697193	16.7902	2.87893e-63	1.78504e-60
SPAG5	1026	3.03959	0.113514	26.7772	5.94888e-158	4.19707e-155		TXNDC5	3803.76	1.39485	0.0855295	16.3083	8.6098e-60	4.98249e-57
AURKA	782.935	2.48923	0.0942608	26.4079	1.11312e-153	7.5261e-151		HNRNPA1L2	1708.34	1.70008	0.104977	16.1948	5.48697e-59	3.07288e-56
TK1	1586.93	3.04381	0.116694	26.0837	5.58022e-150	3.62201e-147		UBE2MP1	1590.79	1.90294	0.118165	16.1041	2.38893e-58	1.29607e-55
LMNB1	584.426	2.92372	0.112896	25.8975	7.11419e-148	4.27563e-145		SET	24105.5	0.984657	0.0613082	16.0608	4.80567e-58	2.52822e-55
HMGB2	860.033	2.75227	0.107151	25.686	1.67696e-145	9.38344e-143		COL3A1	6792.29	1.14374	0.0728814	15.6932	1.68425e-55	8.12229e-53
MCM6	669.947	2.60125	0.102282	25.432	1.11596e-142	6.0362e-140		SETSIP	245.865	3.23075	0.207225	15.5906	8.44025e-55	3.9603e-52
TRIP13	592.755	2.52117	0.099312	25.3864	3.56711e-142	1.86721e-139		YBX3P1	513.535	2.07658	0.133683	15.5336	2.05384e-54	9.38335e-52
MCM2	1082.02	2.28488	0.0905883	25.2227	2.26078e-140	1.14643e-137		44089	1773.67	1.31945	0.0853746	15.4549	6.99524e-54	3.11396e-51
KIF22	927.278	2.24593	0.0896132	25.0625	1.27539e-138	6.27142e-136		HEG1	5072.42	0.913929	0.0598856	15.2612	1.38604e-52	5.86902e-50
ZWINT	471.308	2.71719	0.109177	24.888	1.00454e-136	4.7943e-134		CCNA2	1555.85	1.33432	0.0878035	15.1967	3.72138e-52	1.53826e-49
MKI67	2197.36	3.44939	0.138659	24.8768	1.32577e-136	6.14665e-134		P4HA1	949.263	1.64596	0.108894	15.1152	1.28641e-51	5.08629e-49
PKMYT1	393.594	3.78599	0.153124	24.725	5.76419e-135	2.59821e-132		PDIA3P1	1235.23	1.94882	0.128933	15.115	1.28908e-51	5.08629e-49
KIF20A	767.666	2.93704	0.119039	24.6728	2.09381e-134	9.18276e-132		PCBP2-OT1	771.056	2.63022	0.174803	15.0467	3.62711e-51	1.39934e-48
ESPL1	411.194	3.09462	0.125585	24.6417	4.5211e-134	1.93063e-131		YWHAG	8335.31	0.968386	0.0646067	14.9889	8.67214e-51	3.27298e-48
CKS1B	936.929	2.4088	0.099284	24.2617	4.97455e-130	2.06979e-127		HSPA8	29748.5	1.28457	0.086123	14.9155	2.61379e-50	9.6549e-48
KIF18B	309.203	3.90374	0.161334	24.1966	2.41406e-129	9.79325e-127		TMX1	552.963	1.77781	0.119753	14.8456	7.43036e-50	2.63262e-47
MCM10	233.301	4.33678	0.179638	24.1418	9.1093e-129	3.60528e-126		SLC38A2	1369.45	1.60228	0.108279	14.7977	1.51554e-49	5.15906e-47
UBE2C	777.613	2.87316	0.119787	23.9857	3.92563e-127	1.51669e-124		HS2ST1	608.753	1.67685	0.113724	14.745	3.31556e-49	1.10695e-46
E2F1	420.696	2.7542	0.116119	23.7187	2.31023e-124	8.71815e-122		NEK7	424.295	2.11226	0.143609	14.7084	5.69488e-49	1.86545e-46
GINS2	337.805	3.33602	0.141498	23.5764	6.72972e-123	2.48189e-120		SLC25A24	620.152	1.6131	0.109776	14.6945	6.98792e-49	2.24662e-46
GTSE1	416.783	3.22837	0.139514	23.1401	1.82902e-118	6.45205e-116		GBE1	977.607	1.57514	0.107329	14.6757	9.22133e-49	2.91075e-46
KIF4A	603.702	3.17337	0.138446	22.9213	2.8462e-116	9.82666e-114		ENAH	3873.16	0.977263	0.067699	14.4354	3.09812e-47	9.60474e-45
CDT1	439.934	2.83041	0.123956	22.8339	2.11009e-115	7.13344e-113		TFRC	2668.43	1.38738	0.0967214	14.3441	1.1607e-46	3.53525e-44
TIMELESS	1060.95	1.79698	0.0787666	22.8141	3.32546e-115	1.10127e-112		RPL13AP3	396.341	2.19338	0.153081	14.3283	1.45707e-46	4.33341e-44
PRR11	1031.66	2.49256	0.109477	22.7679	9.54144e-115	3.09658e-112		LBR	870.247	1.51094	0.105584	14.3103	1.88629e-46	5.45799e-44
KIF23	554.539	2.72125	0.119738	22.7267	2.43858e-114	7.75898e-112		ATP13A3	1177.86	1.88198	0.131796	14.2795	2.93687e-46	8.35852e-44
UHRF1	463.459	2.46036	0.11119	22.1275	1.71884e-108	5.26258e-106		ITGAV	940.852	1.56317	0.109486	14.2774	3.02589e-46	8.47297e-44
STMN1	1512.88	1.95328	0.0885939	22.0476	1.00828e-107	2.97479e-105		CANX	15335.1	0.99331	0.0705392	14.0817	4.92382e-45	1.35686e-42
NCAPG2	377.899	2.63386	0.120213	21.9099	2.08894e-106	6.05308e-104		TMED7	644.33	2.36187	0.168505	14.0166	1.23395e-44	3.34727e-42
MELK	317.529	2.76702	0.127013	21.7854	3.19318e-105	9.09048e-103		MAD2L1	1270.63	1.49386	0.106805	13.9867	1.87843e-44	5.01715e-42
CENPF	1083.97	3.01442	0.140448	21.4629	3.45869e-102	9.51257e-100		CPOX	1099.87	1.25854	0.0904952	13.9073	5.72158e-44	1.50503e-41
NCAPH	330.972	2.90891	0.135968	21.3941	1.5156e-101	4.09895e-99		GOLPH3	1501.63	1.1917	0.0858502	13.8811	8.2464e-44	2.1368e-41
FANCI	666.662	2.72231	0.12748	21.3549	3.51469e-101	9.19886e-99		H3F3C	396.215	2.49782	0.180743	13.8197	1.93903e-43	4.94911e-41
CHAF1A	500.177	2.60756	0.122212	21.3364	5.21672e-101	1.34368e-98		ACTR3	3735.84	1.03712	0.075052	13.8187	1.96699e-43	4.94911e-41
CCNB1	990.516	2.70584	0.127386	21.2412	3.97425e-100	1.00766e-97		LAMP2	1608.63	1.14134	0.0826956	13.8017	2.48956e-43	6.17446e-41
FAM83D	380.793	2.49151	0.117809	21.1488	2.8332e-99	7.07298e-97		ARL5A	532.833	1.57826	0.114626	13.7688	3.92852e-43	9.47264e-41
SHCBP1	222.44	4.1171	0.19612	20.9928	7.6305e-98	1.84806e-95		PTGS2	3803.43	1.31669	0.0957416	13.7526	4.91382e-43	1.16861e-40
TACC3	1238.38	2.15421	0.104217	20.6704	6.39925e-95	1.52707e-92		TMEM106B	398.589	2.0527	0.149944	13.6897	1.16921e-42	2.67655e-40
CLSPN	222.565	3.41241	0.165366	20.6355	1.31723e-94	3.09779e-92		FAM120A	6082.82	0.897845	0.066029	13.5977	4.13002e-42	9.31185e-40
PTTG1	814.945	1.96119	0.0951664	20.608	2.32611e-94	5.39226e-92		ABCE1	1064.25	1.67361	0.123113	13.5941	4.33886e-42	9.65729e-40
FAM64A	277.719	3.08259	0.150462	20.4875	2.78135e-93	6.26846e-91		SOCS3	3662.73	0.857401	0.0634104	13.5215	1.1683e-41	2.53536e-39
TROAP	317.308	2.52678	0.123551	20.4514	5.83994e-93	1.29815e-90		KCTD3	915.921	1.29704	0.0959497	13.5179	1.22593e-41	2.62758e-39
H2AFZ	2044.27	1.58265	0.0777456	20.3568	4.03816e-92	8.73696e-90		POTEF	458.363	1.94438	0.143882	13.5137	1.29847e-41	2.74912e-39
CDCA3	449.803	2.46482	0.123026	20.035	2.72958e-89	5.82802e-87		EFEMP1	4899.95	0.876395	0.0648985	13.5041	1.47942e-41	3.09448e-39
HJURP	1252.35	1.91985	0.0958282	20.0343	2.76944e-89	5.83633e-87		SSFA2	1068.8	1.24675	0.0923933	13.4939	1.69881e-41	3.51107e-39
CIT	398.365	2.9958	0.150226	19.9419	1.76163e-88	3.66488e-86		MXRA5	8799.15	0.976461	0.072414	13.4844	1.93147e-41	3.94496e-39
NCAPD2	2302.27	1.63177	0.0819388	19.9144	3.05014e-88	6.26513e-86		CMTM6	463.728	1.71363	0.127793	13.4095	5.32261e-41	1.07449e-38
PHF19	764.35	1.92113	0.0967354	19.8596	9.09476e-88	1.84476e-85		ACSL4	1367.39	1.16468	0.0871142	13.3695	9.10987e-41	1.81789e-38
TICRR	221.592	3.49646	0.176115	19.8533	1.03243e-87	2.06829e-85		DEPDC1	398.267	1.82726	0.137626	13.277	3.14816e-40	6.0728e-38
RECQL4	442.184	2.26055	0.114519	19.7395	9.8717e-87	1.95351e-84		NFE2L3	1220.37	1.16891	0.088173	13.257	4.10784e-40	7.75177e-38
KIF2C	439.547	2.91664	0.151165	19.2945	5.97467e-83	1.16808e-80		UBA6	239.534	2.53297	0.191957	13.1955	9.30748e-40	1.7375e-37
ORC1	151.546	4.11682	0.215234	19.1272	1.50024e-81	2.89815e-79		CD46	706.334	1.36968	0.103806	13.1947	9.4184e-40	1.7395e-37
SPC24	169.05	3.36744	0.176115	19.1207	1.69957e-81	3.24458e-79		USP1	441.348	1.84112	0.139726	13.1767	1.19537e-39	2.18451e-37
CDK2	363.967	2.06868	0.10983	18.8353	3.8781e-79	7.31743e-77		RNF11	1243.93	1.13826	0.0866241	13.1403	1.93585e-39	3.50086e-37
ASF1B	342.648	3.33854	0.17761	18.797	7.98663e-79	1.48964e-76		SLC4A7	341.484	1.93254	0.148149	13.0446	6.81894e-39	1.22045e-36
RACGAP1	409.618	3.03221	0.164022	18.4867	2.64471e-76	4.76842e-74		STT3B	715.549	1.82644	0.14015	13.032	8.04416e-39	1.42505e-36
NUSAP1	441.259	2.80124	0.15193	18.4377	6.54541e-76	1.16717e-73		NACA2	313.653	2.40545	0.184993	13.0029	1.17797e-38	2.06573e-36
CDCA8	331.077	3.24318	0.17757	18.2642	1.59397e-74	2.75164e-72		RCN2	1567.9	1.15666	0.0889931	12.9972	1.2688e-38	2.20277e-36
FEN1	979.232	1.89491	0.103775	18.2598	1.73057e-74	2.95599e-72		CMPK1	1471.8	1.16563	0.0898293	12.9761	1.67174e-38	2.87358e-36
RFC2	583.666	1.65572	0.0910099	18.1927	5.8922e-74	9.95965e-72		CAND1	388.667	2.24309	0.173465	12.9311	3.00533e-38	5.06559e-36
SAPCD2	503.599	2.26001	0.124384	18.1697	8.97591e-74	1.47123e-71		TCEA1	1265.59	1.18515	0.0916756	12.9277	3.14172e-38	5.24456e-36
IQGAP3	394.386	2.21721	0.122128	18.1548	1.17692e-73	1.90978e-71		CDH2	20698.5	0.799074	0.0619123	12.9066	4.13402e-38	6.8353e-36
GINS1	375.425	2.36377	0.132083	17.8961	1.26519e-71	1.97406e-69		IMPAD1	2068.44	1.02557	0.0795727	12.8884	5.23053e-38	8.56672e-36
CCNB2	428.306	2.96776	0.166584	17.8154	5.36279e-71	8.28781e-69		CCNC	292.826	2.00487	0.156212	12.8343	1.05345e-37	1.69343e-35
KPNA2	3792.67	1.66733	0.0936016	17.813	5.59837e-71	8.57026e-69		LMNB1	4075.75	0.949293	0.0741228	12.807	1.49737e-37	2.38494e-35
TUBA1B	17027.9	1.70914	0.0967065	17.6735	6.70911e-70	1.01747e-67		EDEM3	420.306	1.8043	0.142463	12.665	9.2374e-37	1.45791e-34
CDKN3	206.783	2.85206	0.161547	17.6547	9.36857e-70	1.40763e-67		TMEM64	239.161	2.33048	0.184137	12.6562	1.03368e-36	1.61673e-34
POLE	649.455	2.15545	0.122788	17.5543	5.51154e-69	8.20512e-67		RPS14P3	1003.32	1.6661	0.131799	12.6412	1.25089e-36	1.939e-34
LMNB2	1966.21	1.28785	0.0742355	17.3481	2.03741e-67	2.95189e-65		COPB1	936.572	1.53421	0.122214	12.5535	3.80257e-36	5.79092e-34
NEK2	181.424	3.63305	0.209801	17.3167	3.52247e-67	5.05833e-65		IL6ST	669.845	1.85184	0.147571	12.5487	4.03852e-36	6.09676e-34
ANLN	307.013	4.07675	0.236178	17.2613	9.19813e-67	1.30928e-64		SSR1	2447.33	0.959464	0.0766122	12.5236	5.543e-36	8.29587e-34
DTL	174.796	3.74138	0.217413	17.2086	2.28856e-66	3.22926e-64		ZNF354C	323.879	2.52183	0.201903	12.4903	8.43544e-36	1.25169e-33
CDC45	190.788	3.6663	0.21348	17.1739	4.16191e-66	5.77225e-64		SNORD140	732.535	1.87219	0.149918	12.4881	8.67139e-36	1.2758e-33
BRCA1	324.782	2.46948	0.144647	17.0725	2.3791e-65	3.27166e-63		UGCG	1425.7	1.07566	0.0864011	12.4496	1.40498e-35	2.04973e-33
MYC	1149.17	1.55371	0.0911407	17.0474	3.65356e-65	4.98204e-63		ADSS	417.075	1.65127	0.132811	12.4332	1.72504e-35	2.4957e-33
NCAPD3	387.288	2.05614	0.12182	16.8785	6.47844e-64	8.68806e-62		STRAP	5490.17	0.75447	0.0606864	12.4323	1.74577e-35	2.50481e-33
DNMT1	1498.43	1.37156	0.0812674	16.8772	6.62419e-64	8.81072e-62		XPO1	2318.33	1.32963	0.107152	12.4088	2.34002e-35	3.32993e-33
MCM3	1221.7	1.77174	0.105641	16.7712	3.96265e-63	5.18563e-61		GSPT1	3701.92	1.02458	0.0826881	12.3909	2.92826e-35	4.13313e-33
ARHGAP11A	164.18	2.74254	0.165594	16.5619	1.31397e-61	1.70574e-59		PDP1	1210.95	1.35589	0.109518	12.3805	3.33196e-35	4.66501e-33
HMMR	135.035	3.35731	0.203226	16.52	2.63219e-61	3.36319e-59		BZW1	1205.97	1.04169	0.0841983	12.3718	3.71211e-35	5.15567e-33
FANCG	505.4	1.67037	0.101259	16.4961	3.91459e-61	4.96266e-59		TGFBR1	1000.83	1.08974	0.0887781	12.2748	1.23671e-34	1.67739e-32
MCM8	191.727	2.5163	0.154103	16.3287	6.16879e-60	7.64129e-58		DHX15	1156.28	1.20546	0.0982725	12.2665	1.37044e-34	1.84435e-32
ORC6	246.409	2.45266	0.150327	16.3156	7.64998e-60	9.33355e-58		COCH	1620.56	0.937467	0.0770984	12.1594	5.11588e-34	6.77991e-32
CENPN	435.118	2.13451	0.131032	16.29	1.1623e-59	1.40751e-57		PFKFB3	4235.16	0.831548	0.0685339	12.1334	7.02948e-34	9.24536e-32
CCNF	337.596	1.97046	0.121219	16.2554	2.04603e-59	2.45932e-57		UBE2G1	1701.81	0.967985	0.0797881	12.1319	7.15314e-34	9.33726e-32
HSPA8	11456.9	1.38154	0.0855948	16.1404	1.32652e-58	1.55982e-56		PABPC3	1149.76	1.68393	0.13913	12.1033	1.0146e-33	1.31452e-31
PEG10	967.472	1.86496	0.115899	16.0913	2.93639e-58	3.40348e-56		STARD7	4600.53	1.08697	0.0901345	12.0595	1.72913e-33	2.20731e-31
WHSC1	1367.6	1.32704	0.0836997	15.8547	1.30377e-56	1.48988e-54		PJA2	478.204	1.54553	0.128737	12.0053	3.3323e-33	4.22278e-31
HNRNPR	1416.48	1.24256	0.0785641	15.8159	2.41704e-56	2.7237e-54		METAP1	1454.16	0.965027	0.0804951	11.9886	4.07575e-33	5.09059e-31
POC1A	243.387	2.25994	0.143067	15.7964	3.29518e-56	3.68765e-54		ME1	1821.57	0.90287	0.0756268	11.9385	7.45592e-33	9.24588e-31
TUBB4B	6658.46	1.09907	0.0701256	15.6729	2.31823e-55	2.57657e-53		GLUD2	334.203	2.05155	0.172144	11.9176	9.58167e-33	1.17977e-30
DSN1	237.39	2.45501	0.157371	15.6001	7.2625e-55	8.01691e-53		MARCKS	18125.2	0.974276	0.0824759	11.8129	3.34998e-32	4.06706e-30
CKAP2L	98.2502	3.94951	0.254845	15.4977	3.59416e-54	3.94071e-52		SNAPC1	2450.36	0.84037	0.0716374	11.7309	8.85205e-32	1.06723e-29
KIF11	159.296	3.56787	0.23116	15.4346	9.58113e-54	1.04344e-51		SCOC	381.816	1.60933	0.13733	11.7187	1.02241e-31	1.21576e-29
UNG	607.637	1.45649	0.0944175	15.4261	1.09278e-53	1.18217e-51		CYP1B1	1505.35	1.14142	0.0974236	11.7161	1.05448e-31	1.24537e-29
HMGB1	2544.61	1.3767	0.089312	15.4145	1.30818e-53	1.40582e-51		RAP1A	408.98	1.67496	0.143061	11.708	1.15998e-31	1.36071e-29
HNRNPH1	1595.57	1.19025	0.0772959	15.3986	1.6722e-53	1.78518e-51		PPP2R2A	590.021	1.42457	0.12182	11.6941	1.36591e-31	1.59151e-29
CHAF1B	223.948	2.39945	0.157027	15.2805	1.03146e-52	1.08685e-50		PRPS2	5607.25	0.909302	0.0782132	11.6259	3.04217e-31	3.52101e-29
EXO1	100.232	4.02462	0.264696	15.2047	3.29258e-52	3.44702e-50		TM9SF3	1076.41	1.30166	0.112286	11.5923	4.50915e-31	5.18432e-29
BUB1B	170.241	3.7226	0.245531	15.1614	6.369e-52	6.58278e-50		LRRC40	225.136	2.09931	0.181362	11.5752	5.5028e-31	6.28514e-29
GINS4	382.248	1.94038	0.129312	15.0054	6.77002e-51	6.90925e-49		TMED2	3586.41	0.939792	0.0812573	11.5656	6.15355e-31	6.93713e-29
CENPM	258.897	2.39748	0.160735	14.9157	2.60383e-50	2.60817e-48		OSTM1	610.495	1.40345	0.121487	11.5522	7.19131e-31	8.05473e-29
LDHA	8553.07	1.41307	0.0949374	14.8843	4.17059e-50	4.1266e-48		ADAM9	1059.87	1.44034	0.124839	11.5376	8.52961e-31	9.49248e-29
TMPO	351.462	2.12298	0.142881	14.8584	6.13792e-50	6e-48		PTPN11	2398.35	1.07562	0.0933322	11.5246	9.91263e-31	1.0929e-28
RNASEH2A	507.57	1.85409	0.125393	14.7863	1.79684e-49	1.73555e-47		SLC20A1	4731.01	0.971505	0.0844543	11.5033	1.26936e-30	1.386e-28
ARL6IP1	707.221	1.78753	0.121035	14.7687	2.33336e-49	2.24044e-47		UQCRHL	4470.14	1.25158	0.108872	11.4959	1.38319e-30	1.50085e-28
SMC1A	1381.99	1.60757	0.108909	14.7606	2.62778e-49	2.50829e-47		CDK2	1623.22	0.867726	0.0755102	11.4915	1.45544e-30	1.56944e-28
BUB1	229.761	3.58809	0.243504	14.7352	3.82783e-49	3.61129e-47		TNFRSF11B	756.271	1.24314	0.108201	11.4892	1.49564e-30	1.60283e-28
DLGAP5	96.2874	3.67396	0.249819	14.7065	5.8599e-49	5.46487e-47		SLC44A1	835.58	1.35281	0.117778	11.4862	1.54819e-30	1.6441e-28
DNAJC9	526.128	1.52207	0.103592	14.6929	7.1536e-49	6.59553e-47		CKAP4	18898.6	0.650204	0.0566254	11.4826	1.61447e-30	1.69871e-28
PBK	109.293	3.26722	0.224275	14.5679	4.49436e-48	4.09719e-46		PLOD2	726.202	1.33168	0.116143	11.4659	1.95768e-30	2.04743e-28
GSG2	117.089	3.23241	0.221921	14.5656	4.64652e-48	4.21224e-46		PRDX3	3802.67	0.746824	0.0652208	11.4507	2.33231e-30	2.4102e-28
FANCA	235.788	2.66365	0.1834	14.5237	8.57802e-48	7.73309e-46		HK2	2996.42	0.772621	0.0677852	11.3981	4.27459e-30	4.36537e-28
GCLC	652.729	1.42779	0.0987436	14.4596	2.18076e-47	1.95509e-45		HBS1L	774.395	1.27546	0.112173	11.3705	5.86559e-30	5.95512e-28
TUBA1C	9238.16	1.08297	0.0752056	14.4001	5.16882e-47	4.60849e-45		API5	749.793	1.2758	0.112287	11.362	6.46555e-30	6.45106e-28
CCNA2	114.221	4.65882	0.326018	14.2901	2.5236e-46	2.18986e-44		RPS18P9	676.048	1.5596	0.137501	11.3425	8.08131e-30	8.01712e-28
NCAPG	134.004	3.4357	0.240918	14.2609	3.83559e-46	3.31064e-44		SRSF7	4166.27	0.786432	0.0694966	11.3161	1.09188e-29	1.07705e-27
CDC25C	114.83	3.11786	0.219427	14.2091	8.04748e-46	6.80138e-44		VCL	6088.77	0.743349	0.0657253	11.3099	1.1719e-29	1.14945e-27
CDCA2	115.808	3.02668	0.213968	14.1455	1.99064e-45	1.67368e-43		PRKDC	9935.47	0.822515	0.0730869	11.2539	2.21482e-29	2.14812e-27
XRCC3	320.265	2.06017	0.145961	14.1145	3.09142e-45	2.5858e-43		TMEM123	3560.08	0.835497	0.0746608	11.1906	4.53509e-29	4.32603e-27
FANCD2	154.255	2.92247	0.210097	13.9101	5.49971e-44	4.48462e-42		ZFP91	1366.98	1.2963	0.115995	11.1755	5.37496e-29	5.07145e-27
H2AFV	962.906	1.06368	0.0770202	13.8104	2.20711e-43	1.77301e-41		CSGALNACT1	2117.41	0.923155	0.082642	11.1705	5.68447e-29	5.33449e-27
HMGN2	1817.65	1.22852	0.0898131	13.6787	1.36159e-42	1.0884e-40		RHOA	11702.2	0.852446	0.0763613	11.1633	6.1637e-29	5.72235e-27
INCENP	469.635	2.06995	0.152137	13.6059	3.69601e-42	2.92561e-40		COPS2	313.449	1.89009	0.169522	11.1495	7.20048e-29	6.64934e-27
APOBEC3B	133.973	2.62641	0.193133	13.599	4.06133e-42	3.18373e-40		UNG	1955.26	0.906173	0.0813603	11.1378	8.2145e-29	7.5456e-27
SSRP1	5098.98	0.934118	0.0688576	13.5659	6.37484e-42	4.97329e-40		ITGB1	3624.46	0.985557	0.0889115	11.0847	1.48856e-28	1.34599e-26
PRKDC	2557.8	0.890187	0.0657175	13.5457	8.40655e-42	6.52694e-40		HMGN2	11974.9	0.640582	0.057848	11.0735	1.686e-28	1.51662e-26
SUV39H1	319.497	1.8551	0.137172	13.5239	1.13058e-41	8.73616e-40		CACNA2D1	641.897	1.30769	0.118139	11.069	1.77309e-28	1.58673e-26
POLA2	441.279	1.79023	0.132517	13.5094	1.37694e-41	1.05894e-39		TNPO1	1405.44	1.10214	0.099605	11.0651	1.85184e-28	1.64029e-26
E2F2	69.6609	4.58217	0.339577	13.4938	1.70187e-41	1.30265e-39		GALNT7	243.804	1.85918	0.1682	11.0534	2.11047e-28	1.8505e-26
DHFR	484.021	2.20994	0.165413	13.3602	1.03344e-40	7.8363e-39		ADAMTS1	2601.49	0.792833	0.0719062	11.0259	2.86552e-28	2.49992e-26
NOLC1	2652.72	1.05996	0.0795209	13.3294	1.56224e-40	1.17909e-38		DLSTP1	252.27	1.94279	0.176653	10.9978	3.91682e-28	3.39999e-26
PSMC3IP	106.24	2.58036	0.195419	13.2043	8.29206e-40	6.18496e-38		NRAS	879.483	1.31765	0.119865	10.9928	4.13905e-28	3.55732e-26
EME1	134.997	2.74704	0.208051	13.2037	8.3505e-40	6.18737e-38		SRSF1	4969.24	0.794427	0.0724259	10.9688	5.39751e-28	4.59344e-26
TCOF1	3023.52	0.87483	0.0663391	13.1873	1.03895e-39	7.66317e-38		HNRNPH1	7713.46	0.700024	0.0638582	10.9622	5.8095e-28	4.89606e-26
KIF14	69.9667	3.52241	0.267767	13.1548	1.59758e-39	1.17303e-37		NCKAP1	845.341	1.30268	0.119399	10.9103	1.02863e-27	8.62705e-26
C17orf53	129.353	2.41425	0.183772	13.1372	2.0166e-39	1.47402e-37		PRKAA1	853.926	1.24287	0.113927	10.9094	1.03921e-27	8.67393e-26
MASTL	116.398	2.71635	0.206837	13.1328	2.13717e-39	1.55515e-37		PFN2	3739.63	1.00658	0.0924542	10.8873	1.32471e-27	1.1004e-25
DBF4B	340.423	1.84394	0.14053	13.1213	2.48476e-39	1.79201e-37		HMGN4	1455.03	0.943986	0.0867111	10.8866	1.33588e-27	1.10439e-25
POLQ	78.3949	3.79794	0.289542	13.1171	2.62898e-39	1.88763e-37		HNRNPM	11754.1	0.915044	0.0840827	10.8827	1.39438e-27	1.14729e-25
SKA1	139.292	3.22576	0.246083	13.1084	2.94584e-39	2.09659e-37		PIPSL	1280.48	1.56198	0.143631	10.875	1.51738e-27	1.2426e-25
CEP55	167.328	3.43454	0.262699	13.0741	4.63303e-39	3.28298e-37		LARP1	16819.7	0.622015	0.0573424	10.8474	2.0522e-27	1.66487e-25
HNRNPA2B1	7291.76	1.00018	0.077226	12.9513	2.30991e-38	1.62264e-36		SLC25A46	530.661	1.31087	0.12088	10.8444	2.12047e-27	1.71225e-25
SPDL1	330.728	1.74751	0.134979	12.9465	2.45886e-38	1.70512e-36		ANP32AP1	166.765	2.5885	0.238969	10.832	2.42915e-27	1.95243e-25
RAD54L	86.6987	3.32921	0.257459	12.931	3.00716e-38	2.07648e-36		NAA50	2057.83	1.03522	0.0956171	10.8267	2.57312e-27	2.05862e-25
RMI2	89.5473	3.53654	0.273998	12.9072	4.09943e-38	2.81871e-36		DNTTIP2	1514.12	0.889541	0.0825217	10.7795	4.30309e-27	3.41123e-25
GEMIN4	826.896	1.16397	0.0902011	12.9042	4.26174e-38	2.91794e-36		KLF9	766.712	1.1678	0.108437	10.7694	4.80323e-27	3.785e-25
RAD21	502.013	1.44741	0.112286	12.8905	5.09247e-38	3.47208e-36		ITGA4	511.933	1.36595	0.127057	10.7506	5.88473e-27	4.60202e-25
EMP2	422.173	1.70905	0.132792	12.8701	6.62894e-38	4.50075e-36		LOC344967	174.083	2.5501	0.237723	10.7272	7.58438e-27	5.90459e-25
RRM1	709.032	2.00035	0.155601	12.8557	7.99301e-38	5.38185e-36		CAB39	972.182	1.0013	0.093443	10.7157	8.59265e-27	6.63009e-25
UBQLN1	954.511	1.0096	0.0787667	12.8175	1.30779e-37	8.76923e-36		CD164	2883.38	0.790273	0.0738224	10.7051	9.6371e-27	7.37047e-25
NUP205	453.252	1.75973	0.1377	12.7794	2.13598e-37	1.42051e-35		IDH1	2798.68	0.769424	0.0719447	10.6947	1.07825e-26	8.2103e-25
PCDH9	278.072	1.68926	0.133223	12.6799	7.64134e-37	4.97976e-35		GOLIM4	1870.67	0.854975	0.0801888	10.662	1.53219e-26	1.15153e-24
RAD51	89.9305	3.53789	0.281269	12.5783	2.7798e-36	1.78999e-34		SRSF3	7552.37	1.07342	0.100817	10.6473	1.79592e-26	1.33815e-24
TONSL	371.86	1.73895	0.138662	12.5409	4.45802e-36	2.84805e-34		MSH6	1019.42	1.1122	0.104587	10.6342	2.06579e-26	1.53265e-24
MTHFD2	1536.38	0.909787	0.0728779	12.4837	9.16174e-36	5.8301e-34		LOC401010	892.343	1.48834	0.140525	10.5913	3.26926e-26	2.40498e-24
CTCF	731.7	1.12083	0.0901533	12.4325	1.74038e-35	1.09462e-33		SLC39A8	708.072	1.18532	0.112209	10.5635	4.39922e-26	3.20902e-24
WDR76	81.1356	3.37908	0.273674	12.3471	5.04922e-35	3.11535e-33		CDCA7L	708.779	1.13956	0.107907	10.5606	4.53935e-26	3.29739e-24
ILF2	2774.47	0.794182	0.0646797	12.2787	1.1791e-34	7.22007e-33		GCLM	3320.39	0.725094	0.0686746	10.5584	4.64505e-26	3.36011e-24
RFC5	310.037	1.98233	0.16249	12.1997	3.12115e-34	1.89689e-32		SON	4740.43	0.717914	0.0681395	10.5359	5.89926e-26	4.23211e-24
DIO2	374.01	1.46106	0.119916	12.184	3.78341e-34	2.2908e-32		HCFC1	5666.71	0.66782	0.0633993	10.5336	6.05009e-26	4.32246e-24
TRAIP	116.176	2.33466	0.191937	12.1636	4.8555e-34	2.929e-32		NAA15	736.614	1.1813	0.112247	10.5241	6.69279e-26	4.76203e-24
ETS2	1626.61	0.930504	0.07679	12.1175	8.53014e-34	5.08892e-32		ABHD17C	1274.68	0.972911	0.0924727	10.5211	6.9085e-26	4.89545e-24
SRSF7	944.812	1.43391	0.118348	12.116	8.69171e-34	5.16632e-32		ANXA2P2	7222.94	1.17499	0.111864	10.5037	8.30493e-26	5.86105e-24
EPB41L2	508.071	1.86411	0.153951	12.1084	9.52828e-34	5.6429e-32		NRCAM	1310.21	1.16838	0.111379	10.4901	9.59492e-26	6.71683e-24
NUDT1	293.057	1.47669	0.122505	12.0541	1.84556e-33	1.07726e-31		YWHAQ	5301.67	0.681651	0.0649905	10.4885	9.75833e-26	6.80379e-24
RANBP1	1490.95	1.29993	0.10824	12.0097	3.16174e-33	1.82582e-31		GOLT1B	611.173	1.14206	0.108984	10.4792	1.07682e-25	7.4779e-24
VCL	2523.6	1.05354	0.0881017	11.9583	5.87867e-33	3.34969e-31		MBNL2	606.998	1.30167	0.124258	10.4756	1.11876e-25	7.73818e-24
CYP1B1	327.251	1.70666	0.143788	11.8693	1.70934e-32	9.59774e-31		ZBED6CL	2012.88	0.831687	0.0793964	10.4751	1.12386e-25	7.74259e-24
UBE2S	4145.43	1.46648	0.123766	11.8488	2.18326e-32	1.21745e-30		CYP51A1	1391.67	0.847427	0.0809616	10.467	1.22434e-25	8.40146e-24
NEIL3	81.7384	2.79695	0.236166	11.8432	2.33486e-32	1.29753e-30		CSNK1G3	654.702	1.27952	0.12225	10.4664	1.23219e-25	8.42206e-24
TOP2A	1555.48	3.5586	0.302651	11.7581	6.41672e-32	3.54164e-30		UBL3	453.194	1.3053	0.124728	10.4651	1.2492e-25	8.50485e-24
ARHGEF39	145.579	1.92276	0.163856	11.7344	8.49112e-32	4.62367e-30		ROCK1	604.281	1.23962	0.118519	10.4592	1.32938e-25	9.0069e-24
GART	888.964	1.05232	0.0898471	11.7124	1.10153e-31	5.97809e-30		MCM2	5827.14	0.618168	0.0591042	10.4589	1.33332e-25	9.0069e-24
CENPA	112.384	2.78496	0.238185	11.6924	1.39331e-31	7.53643e-30		TWSG1	811.854	1.11113	0.106446	10.4384	1.65501e-25	1.10937e-23
GINS3	251.039	1.5857	0.135656	11.6891	1.44876e-31	7.81032e-30		ATAD2	385.945	1.61967	0.155197	10.4362	1.69486e-25	1.13171e-23
XPO1	385.435	1.4417	0.123514	11.6724	1.76394e-31	9.38476e-30		ACTG1P20	1077.2	3.02264	0.290537	10.4036	2.38622e-25	1.58119e-23
CDK1	74.255	3.62634	0.311857	11.6282	2.9621e-31	1.56058e-29		RAD21	2402.11	0.896579	0.0866505	10.3471	4.31482e-25	2.81615e-23
KIF24	101.124	2.25385	0.193929	11.622	3.18464e-31	1.6724e-29		PGK1	26677.6	0.609952	0.0589619	10.3448	4.4165e-25	2.87172e-23
SMC4	186.964	2.38627	0.206426	11.5599	6.57488e-31	3.44163e-29		AMD1	477.14	1.35372	0.131071	10.3281	5.25742e-25	3.39309e-23
PIF1	66.7014	2.99203	0.259403	11.5343	8.86032e-31	4.59349e-29		SLC38A1	2415.48	0.773142	0.0748973	10.3227	5.56397e-25	3.57763e-23
H2AFX	1672.94	1.47626	0.128081	11.526	9.75921e-31	5.0434e-29		TMEM65	610.256	1.20939	0.117301	10.3101	6.34137e-25	4.06245e-23
DHX15	452.951	1.36566	0.118559	11.5188	1.06042e-30	5.46269e-29		GFM1	1119.19	0.970769	0.0942565	10.2992	7.1034e-25	4.5339e-23
CDK12	543.812	1.27607	0.111006	11.4955	1.38988e-30	7.1372e-29		DSE	2280.42	0.941223	0.091505	10.286	8.14731e-25	5.18115e-23
CDCA7	182.245	1.6802	0.146469	11.4714	1.8372e-30	9.31632e-29		PLS3	870.047	1.69868	0.165224	10.2811	8.57676e-25	5.41459e-23
SYNCRIP	856.259	0.871479	0.0760809	11.4546	2.22919e-30	1.12689e-28		CAPZA2	343.621	1.48983	0.145038	10.272	9.42384e-25	5.9278e-23
UBE2T	265.52	1.74937	0.152849	11.4451	2.48764e-30	1.24979e-28		RMND5A	1881.85	0.772819	0.0753132	10.2614	1.05169e-24	6.59148e-23
TFRC	752.191	1.22438	0.107141	11.4278	3.03739e-30	1.52123e-28		LYPLA2P2	189.929	2.38395	0.232825	10.2392	1.32304e-24	8.20333e-23
LBR	173.042	2.21315	0.194126	11.4006	4.15277e-30	2.06076e-28		PM20D2	509.824	1.35936	0.132769	10.2385	1.33292e-24	8.23518e-23
DTYMK	948.405	1.42273	0.12542	11.3438	7.96475e-30	3.92839e-28		RHOBTB3	7164.24	0.671173	0.0656931	10.2168	1.66746e-24	1.02293e-22
SF1	1996.77	0.84817	0.0748403	11.3331	9.0006e-30	4.42584e-28		RNF103	601.79	1.14347	0.112332	10.1793	2.45278e-24	1.49413e-22
NASP	1218.7	1.18338	0.104549	11.3189	1.05772e-29	5.18537e-28		ANLN	1296.42	1.2977	0.127619	10.1685	2.73981e-24	1.66314e-22
ADAM9	679.532	1.40694	0.125744	11.1888	4.62408e-29	2.19401e-27		MFSD14B	2233.97	0.759575	0.0747833	10.157	3.08381e-24	1.86543e-22
CDKN2C	158.692	1.63289	0.14601	11.1834	4.91515e-29	2.32531e-27		PUM1	2304.76	0.787625	0.0775512	10.1562	3.10989e-24	1.87468e-22
PPIH	263.352	1.48224	0.133134	11.1335	8.61818e-29	4.05354e-27		MEST	5838.64	0.845723	0.0834928	10.1293	4.09631e-24	2.45228e-22
TYMS	667.524	1.03781	0.0934152	11.1096	1.12607e-28	5.2659e-27		TMCO3	1392.24	0.860846	0.0850386	10.123	4.36809e-24	2.60599e-22
POLE3	706.397	1.15207	0.104167	11.0598	1.96562e-28	9.13929e-27		RAB14	1522.54	0.785065	0.0775674	10.1211	4.45485e-24	2.64865e-22
LGR4	188.56	1.68323	0.152565	11.0328	2.65374e-28	1.22685e-26		IPO7	1303.18	1.24498	0.123115	10.1123	4.87109e-24	2.88624e-22
CHTF18	167.595	2.09758	0.190512	11.0103	3.41044e-28	1.57219e-26		HS6ST2	620.173	1.41022	0.139481	10.1105	4.9622e-24	2.93023e-22
ODC1	1423.59	1.00902	0.0918239	10.9886	4.33377e-28	1.99218e-26		PRSS23	6852.55	0.613151	0.060728	10.0967	5.71535e-24	3.35217e-22
CENPO	355.952	1.61951	0.14764	10.9693	5.3686e-28	2.45398e-26		TMEM30A	1385.3	0.887548	0.0879469	10.0919	6.00211e-24	3.50851e-22
PAQR4	498.605	1.32888	0.121548	10.933	8.01789e-28	3.63425e-26		C1D	207.617	1.82231	0.181422	10.0446	9.706e-24	5.61687e-22
SGOL1	58.2168	3.65589	0.334759	10.921	9.15128e-28	4.12101e-26		MTMR4	578.518	1.13409	0.112912	10.0439	9.76951e-24	5.63483e-22
DEPDC1B	51.6696	3.57801	0.327633	10.9208	9.16797e-28	4.12101e-26		TAPT1-AS1	404.447	1.35418	0.135019	10.0296	1.12994e-23	6.49567e-22
KIF15	53.2604	3.91896	0.359005	10.9162	9.64754e-28	4.31269e-26		PRNCR1	295.89	1.58816	0.158463	10.0223	1.21696e-23	6.94037e-22
TFDP1	948.733	1.00242	0.0919137	10.9061	1.07818e-27	4.80651e-26		ANKRD1	3165.77	0.66404	0.0662578	10.0221	1.21929e-23	6.94037e-22
THBS1	275.24	1.42457	0.130684	10.9009	1.1415e-27	5.07482e-26		HSP90B2P	374.204	1.78488	0.178183	10.0171	1.282e-23	7.24978e-22
OAS3	857.39	0.905532	0.0832939	10.8715	1.57541e-27	6.98475e-26		PAQR3	211.611	2.29619	0.22971	9.99607	1.5857e-23	8.90918e-22
EZH2	241.253	2.00117	0.184291	10.8588	1.81115e-27	7.96466e-26		GREM1	1080.33	1.21726	0.121785	9.99515	1.60041e-23	8.9628e-22
UGDH	1871.65	0.916169	0.0843758	10.8582	1.82315e-27	7.99575e-26		MYC	39374	0.547043	0.0547437	9.99281	1.63871e-23	9.14779e-22
ADD2	529.635	1.01714	0.0938076	10.8428	2.15728e-27	9.43563e-26		MZT1	499.445	1.31131	0.131347	9.98356	1.79903e-23	1.00106e-21
CTSV	97.4784	2.40272	0.222408	10.8032	3.32406e-27	1.4461e-25		CCNG1	406.971	1.40716	0.140994	9.98024	1.86018e-23	1.03178e-21
DDX39A	1646.29	0.918995	0.0850945	10.7997	3.45307e-27	1.49821e-25		KIF5B	1806.3	0.954663	0.0957156	9.97395	1.98179e-23	1.09573e-21
CDC25A	117.078	2.35791	0.218444	10.7941	3.67081e-27	1.58421e-25		RPL19P12	924.514	1.68333	0.168918	9.96537	2.16074e-23	1.19088e-21
BLM	91.9734	2.9977	0.278415	10.767	4.9261e-27	2.1147e-25		SRXN1	5535.75	0.599157	0.0602303	9.94778	2.57882e-23	1.40789e-21
ZWILCH	96.0003	2.60322	0.241822	10.765	5.0362e-27	2.15626e-25		PTP4A1	1358.65	1.30816	0.131514	9.94692	2.60099e-23	1.41554e-21
PFKFB3	3280.94	0.847348	0.0787254	10.7633	5.12815e-27	2.18985e-25		ATP5EP2	615.25	1.76657	0.177802	9.93565	2.91256e-23	1.57523e-21
HCFC1	1048.4	0.867146	0.0807169	10.7431	6.38945e-27	2.7213e-25		NADK2	1206.26	0.87459	0.088075	9.93005	3.08092e-23	1.65597e-21
WRAP53	559.104	1.02492	0.0957422	10.705	9.63986e-27	4.06301e-25		CTNNB1	7807.69	0.600502	0.0605077	9.92439	3.26088e-23	1.74191e-21
FUS	4689.34	0.804778	0.0753112	10.686	1.18331e-26	4.96167e-25		BTBD1	734.277	1.17348	0.11829	9.92033	3.39644e-23	1.80876e-21
POLD3	153.915	2.04653	0.191865	10.6665	1.46046e-26	6.07662e-25		SGPP1	402.997	1.51205	0.152449	9.91841	3.46214e-23	1.83811e-21
STARD7	737.696	0.959831	0.0902115	10.6398	1.94569e-26	8.05428e-25		ZMPSTE24	465.362	1.32518	0.133663	9.91427	3.60879e-23	1.91013e-21
API5	332.477	1.21906	0.116151	10.4954	9.0662e-26	3.63252e-24		IBTK	234.56	1.80184	0.181812	9.91048	3.74831e-23	1.97795e-21
DIAPH3	64.8462	3.86065	0.367952	10.4923	9.37655e-26	3.72925e-24		RPL13AP6	1080.94	1.49652	0.151047	9.9077	3.85423e-23	2.02155e-21
SLC26A2	277.379	1.42687	0.136022	10.49	9.60621e-26	3.81125e-24		ZNF367	232.928	1.60966	0.162484	9.90657	3.89799e-23	2.03834e-21
CRIM1	1478.55	0.792074	0.0756057	10.4764	1.10908e-25	4.37884e-24		NMD3	240.037	1.88944	0.190913	9.89684	4.29647e-23	2.23997e-21
CENPH	105.348	2.09388	0.200745	10.4306	1.79828e-25	7.06554e-24		COX7B	502.099	2.00165	0.202333	9.89284	4.47178e-23	2.32439e-21
UBP1	495.653	1.15066	0.11114	10.3532	4.04562e-25	1.5743e-23		MTHFD2	4904.42	0.773746	0.0782196	9.89198	4.51036e-23	2.33744e-21
RFWD3	615.095	1.28229	0.123861	10.3527	4.0692e-25	1.57969e-23		WNT5A	709.191	1.03816	0.105015	9.88579	4.79805e-23	2.47178e-21
MAD2L1	60.1634	3.39671	0.32841	10.3429	4.50735e-25	1.74145e-23		AP1AR	344.46	1.49898	0.151725	9.87953	5.10731e-23	2.62331e-21
CDCA7L	260.369	1.40875	0.13621	10.3425	4.5263e-25	1.74462e-23		DCK	288.245	1.55476	0.157555	9.86808	5.72489e-23	2.92323e-21
SRSF3	1691.17	1.08453	0.105081	10.3208	5.67206e-25	2.17077e-23		PPP1R15B	1572.97	0.789238	0.0800489	9.85944	6.23951e-23	3.16367e-21
C16orf59	190.832	1.38313	0.134208	10.3059	6.62727e-25	2.52443e-23		CDCA7	983.447	0.983189	0.0997223	9.85927	6.25044e-23	3.16367e-21
MSH6	646.68	1.79709	0.175448	10.2429	1.27375e-24	4.78453e-23		TGFBR2	1053.43	0.966051	0.0983525	9.82233	9.02307e-23	4.54056e-21
ZNF488	111.914	1.83074	0.17889	10.2339	1.39821e-24	5.23988e-23		ARMC1	599.374	1.03636	0.105566	9.81713	9.50139e-23	4.76745e-21
HACD3	1693.63	0.758416	0.0741858	10.2232	1.56103e-24	5.82319e-23		TBL1X	11838.1	0.528645	0.0539808	9.79319	1.20438e-22	6.02573e-21
EIF4A3	1949.54	0.770051	0.075436	10.208	1.82585e-24	6.79542e-23		MTMR6	115.161	2.45649	0.251117	9.78227	1.34169e-22	6.69342e-21
SRSF1	1844.65	0.846699	0.0829559	10.2066	1.85214e-24	6.8775e-23		FAM60A	1161.35	1.00082	0.102441	9.76973	1.5186e-22	7.55425e-21
ERCC6L	53.3967	3.43401	0.336473	10.2059	1.8657e-24	6.91205e-23		PGAM4	222.828	1.8692	0.191867	9.74219	1.99213e-22	9.79758e-21
IPO5	1004.79	0.887973	0.0870166	10.2046	1.89025e-24	6.98705e-23		CDC27	669.525	1.57068	0.161587	9.72039	2.46832e-22	1.20711e-20
RBMX	2117.48	0.869041	0.0852947	10.1887	2.22751e-24	8.17777e-23		SPRED1	388.566	1.29905	0.133793	9.70939	2.74966e-22	1.33717e-20
CSNK1A1	524.996	0.910762	0.0894943	10.1768	2.51825e-24	9.22429e-23		PCGF5	533.408	1.24411	0.128335	9.69419	3.19153e-22	1.54771e-20
RAP1GAP	392.942	1.21261	0.11947	10.1499	3.31795e-24	1.21262e-22		LINC00987	1428.39	1.26347	0.13052	9.68026	3.6579e-22	1.76894e-20
NUP107	261.047	1.68184	0.166955	10.0736	7.22695e-24	2.60026e-22		MRPL13	916.806	0.899212	0.0928979	9.67957	3.68255e-22	1.77591e-20
IARS	2346.99	0.784453	0.0779696	10.061	8.21547e-24	2.94288e-22		STK26	313.066	1.70137	0.175853	9.67496	3.85235e-22	1.85265e-20
UBR7	244.567	1.53828	0.153711	10.0076	1.41164e-23	4.9797e-22		ADO	1122.35	0.913977	0.0945004	9.67166	3.97853e-22	1.90409e-20
JADE1	283.455	1.19358	0.11931	10.0041	1.4626e-23	5.14829e-22		CNN3	5898.9	0.62978	0.0651366	9.6686	4.09942e-22	1.94986e-20
KIF13A	484.949	1.09422	0.109395	10.0025	1.48535e-23	5.21703e-22		NPTN	2858.87	0.647915	0.0672085	9.64037	5.39909e-22	2.56103e-20
CKAP2	119.723	1.85619	0.185609	10.0005	1.51638e-23	5.31455e-22		TBC1D4	508.102	1.23976	0.129039	9.60761	7.42497e-22	3.47453e-20
PSIP1	665.993	1.1292	0.112987	9.99408	1.61776e-23	5.64548e-22		GDI2	3943.92	1.23526	0.128604	9.60515	7.60468e-22	3.54905e-20
POLA1	200.416	1.60842	0.161073	9.98562	1.7619e-23	6.11979e-22		TWF1	275.278	1.60844	0.167484	9.60357	7.72221e-22	3.59424e-20
SPC25	37.6696	3.95486	0.396262	9.98042	1.85674e-23	6.42416e-22		SLC7A11	1938.57	0.882118	0.0919673	9.59165	8.66878e-22	4.02403e-20
AHNAK	4726.89	0.849028	0.0850894	9.97806	1.90142e-23	6.56476e-22		SEC22B	2294.71	0.666348	0.0694892	9.58923	8.87407e-22	4.10834e-20
NUP93	1190.09	0.773288	0.0777067	9.95137	2.48729e-23	8.53302e-22		IARS	7933.86	0.665132	0.0693949	9.58474	9.26887e-22	4.26835e-20
HAUS8	128.535	1.81192	0.182093	9.95055	2.50805e-23	8.5861e-22		GMPS	741.834	1.04441	0.109049	9.57743	9.94925e-22	4.55749e-20
TOPBP1	214.432	1.80729	0.181728	9.94503	2.65095e-23	9.03716e-22		FAM49B	959.275	0.899748	0.0940092	9.57085	1.06032e-21	4.84425e-20
TNPO1	567.746	1.15676	0.116734	9.90936	3.79059e-23	1.28413e-21		CAV2	1340.61	0.826539	0.0864264	9.56351	1.13833e-21	5.18703e-20
DEK	282.838	1.91587	0.193746	9.88854	4.66764e-23	1.57141e-21		TSC22D2	1351.9	0.822529	0.0860395	9.55989	1.17881e-21	5.3574e-20
TRA2B	850.313	0.954128	0.096576	9.87956	5.10582e-23	1.71537e-21		SENP6	383.488	1.2657	0.132549	9.54888	1.31107e-21	5.94296e-20
DCTPP1	796.912	0.87837	0.0890893	9.85944	6.23959e-23	2.09194e-21		RTN4	10233	0.766729	0.0803145	9.54658	1.34044e-21	6.06026e-20
CENPJ	80.6924	2.41095	0.24466	9.85428	6.56826e-23	2.19759e-21		TRIP12	1184.11	0.970752	0.101918	9.52481	1.65342e-21	7.45586e-20
CENPW	113.253	2.08266	0.212386	9.806	1.06092e-22	3.51338e-21		MCL1	5344.19	0.638337	0.0670688	9.51765	1.77142e-21	7.96726e-20
HNRNPDL	916.936	0.883924	0.0901828	9.80147	1.10957e-22	3.66702e-21		OSTC	2413.98	0.688487	0.07234	9.51737	1.77621e-21	7.96815e-20
ANP32E	290.478	1.46543	0.150263	9.75243	1.80113e-22	5.86885e-21		JAK1	3350.61	0.705799	0.0741695	9.51603	1.7992e-21	8.05047e-20
WDHD1	59.3082	3.2178	0.330332	9.7411	2.01366e-22	6.53513e-21		NNT	1230.06	0.973817	0.102344	9.51515	1.81444e-21	8.09783e-20
USP10	1089.27	0.790317	0.0812312	9.72924	2.26283e-22	7.32914e-21		TPD52	1511.02	0.94898	0.0998857	9.50066	2.0857e-21	9.26082e-20
POLD1	1007.05	1.29553	0.133191	9.7269	2.31552e-22	7.48484e-21		EIF2S1	2696.44	0.76231	0.0804214	9.47895	2.56857e-21	1.13754e-19
SLC16A1	362.509	1.03417	0.106515	9.70912	2.757e-22	8.87656e-21		CASC4	2286.12	0.757805	0.0799483	9.47869	2.57505e-21	1.13754e-19
PARP2	344.603	1.0369	0.106818	9.70711	2.81191e-22	9.03542e-21		MCM6	2607.06	0.783112	0.0826649	9.47332	2.71078e-21	1.19446e-19
DKC1	1183.55	0.866502	0.0893436	9.69854	3.05846e-22	9.78888e-21		NNMT	11843.3	0.942661	0.0995838	9.466	2.90758e-21	1.26739e-19
CEP78	102.948	2.0153	0.208428	9.66903	4.08229e-22	1.29635e-20		UBP1	1005.95	0.925859	0.0979051	9.45669	3.17834e-21	1.37262e-19
NRGN	109.4	2.33393	0.241519	9.66357	4.30602e-22	1.36206e-20		IVNS1ABP	866.768	1.0593	0.112096	9.44999	3.3887e-21	1.45983e-19
NUP85	908.601	0.928352	0.0961076	9.6595	4.48024e-22	1.41441e-20		EIF4G2	12086.4	0.828465	0.0878047	9.43531	3.89824e-21	1.67518e-19
CSE1L	569.06	0.955531	0.0989424	9.65744	4.57152e-22	1.43764e-20		IARS2	1646.27	1.32689	0.140771	9.42587	4.26573e-21	1.82858e-19
PTPN11	886.39	0.895	0.0930624	9.6172	6.76495e-22	2.11512e-20		BAZ1A	1403.42	0.844313	0.0895859	9.42462	4.31652e-21	1.84126e-19
AXL	2816.94	0.619402	0.0644243	9.6144	6.95103e-22	2.16912e-20		TOMM70A	702.154	0.951656	0.101019	9.42058	4.48593e-21	1.90883e-19
COL1A1	843.998	1.14203	0.11977	9.53516	1.49649e-21	4.62545e-20		TGOLN2	10564.4	0.550854	0.0585428	9.40942	4.98882e-21	2.11763e-19
RHOA	3081.4	0.93331	0.0984715	9.47798	2.59265e-21	7.90806e-20		MBNL1	849.623	1.22539	0.13047	9.39214	5.87951e-21	2.48962e-19
MTHFD1	2761.83	0.580845	0.0614516	9.45208	3.32169e-21	1.01128e-19		LIPG	629.353	1.10042	0.11717	9.39171	5.90339e-21	2.49364e-19
MYO19	878.8	1.01389	0.107363	9.44364	3.60056e-21	1.09004e-19		PCNP	1360.62	0.783183	0.0834905	9.3805	6.56636e-21	2.76696e-19
RFC4	140.149	2.29272	0.242946	9.43715	3.83062e-21	1.15538e-19		NUP155	326.514	1.41727	0.151426	9.35954	8.00834e-21	3.36641e-19
TIPARP	190.141	1.44818	0.153923	9.40849	5.03325e-21	1.50691e-19		TCP1	8214.99	0.885134	0.0948898	9.32802	1.07868e-20	4.51253e-19
STRAP	874.45	0.894637	0.0951465	9.40273	5.31639e-21	1.58875e-19		EXOC5	185.271	1.88694	0.202352	9.32503	1.10951e-20	4.63033e-19
POLD2	2281.23	0.701185	0.0746363	9.39468	5.73898e-21	1.70561e-19		PPP3R1	875.931	1.05432	0.113092	9.32268	1.13437e-20	4.72272e-19
CBX1	1307.52	0.760641	0.0810354	9.38653	6.20109e-21	1.83958e-19		CTNNAL1	778.664	0.941186	0.100992	9.31942	1.16973e-20	4.85829e-19
PLP2	3127.37	0.615995	0.0657254	9.37226	7.09947e-21	2.0946e-19		SKIV2L2	565.429	1.01167	0.108579	9.31734	1.19294e-20	4.94285e-19
RPA1	1367.72	0.740427	0.0791759	9.35168	8.62664e-21	2.53136e-19		CD2AP	212.015	1.64359	0.176667	9.30331	1.36138e-20	5.6007e-19
AIDA	165.314	1.39496	0.149317	9.34229	9.42683e-21	2.75429e-19		EFR3A	512.524	1.15688	0.124657	9.28052	1.6866e-20	6.87347e-19
SRXN1	3098.05	0.593037	0.0634795	9.34218	9.43726e-21	2.75429e-19		PA2G4P4	561.688	1.35911	0.146557	9.27364	1.79898e-20	7.29722e-19
TTF2	222.383	1.26002	0.135043	9.33053	1.05346e-20	3.06903e-19		SLC29A1	3241.42	0.713911	0.0770034	9.27117	1.84122e-20	7.43384e-19
FBLN1	623.323	0.961178	0.103104	9.32237	1.13765e-20	3.30835e-19		SLC35F5	299.317	1.51925	0.164105	9.25782	2.08646e-20	8.38498e-19
IKBKAP	473.333	1.0068	0.108414	9.28667	1.59186e-20	4.60449e-19		PDCD4	650.781	1.03817	0.112202	9.25273	2.18821e-20	8.77357e-19
MAP3K14	1514.18	0.673052	0.0724929	9.28439	1.62633e-20	4.68453e-19		OLFM1	1761	0.732027	0.0792945	9.23175	2.66245e-20	1.06259e-18
AKAP1	812.024	0.798739	0.0862589	9.25978	2.04851e-20	5.85233e-19		LTN1	130.788	2.19022	0.237436	9.22446	2.84982e-20	1.13477e-18
PUM3	444.69	1.03663	0.111956	9.25925	2.05876e-20	5.87128e-19		C5orf15	2359.33	0.788656	0.0855144	9.22249	2.90271e-20	1.15318e-18
ITGAV	290.908	1.26528	0.136748	9.25261	2.19071e-20	6.22569e-19		MAN1A1	392.996	1.35046	0.146456	9.22098	2.94409e-20	1.16695e-18
RAD51AP1	36.6932	3.29822	0.357516	9.2254	2.82498e-20	7.97233e-19		TYMS	5941.44	0.561935	0.0609446	9.22042	2.95945e-20	1.17037e-18
FAM120A	1548.96	0.776557	0.0842767	9.21437	3.1312e-20	8.80589e-19		PTGES3	5166.62	0.663968	0.0722493	9.18996	3.92996e-20	1.54712e-18
KPNB1	6584.8	0.756313	0.0823877	9.17992	4.31405e-20	1.20905e-18		PDE12	753.626	0.9362	0.101925	9.18516	4.10914e-20	1.61036e-18
PRPF3	866.656	0.773532	0.0842929	9.17671	4.44445e-20	1.24345e-18		TMX3	307.761	1.43719	0.156481	9.18439	4.13874e-20	1.6183e-18
CDK5RAP2	779.227	0.726278	0.0791606	9.17474	4.52645e-20	1.26421e-18		AMIGO2	1048.39	0.830501	0.0904309	9.18381	4.16085e-20	1.62329e-18
TPM1	8555.1	0.724377	0.0789744	9.1723	4.63053e-20	1.29106e-18		DDAH1	1200.89	0.833476	0.0908487	9.17433	4.54371e-20	1.76869e-18
ERRFI1	378.72	1.13092	0.12366	9.14542	5.94007e-20	1.64487e-18		NUDCD1	476.261	1.15166	0.12566	9.16491	4.95883e-20	1.92166e-18
EBP	1462.09	0.70302	0.0769325	9.13814	6.35352e-20	1.75636e-18		GPSM2	404.705	1.24384	0.135755	9.16244	5.07389e-20	1.96187e-18
PARP1	2525.19	0.743924	0.0814224	9.1366	6.44485e-20	1.77858e-18		PTTG3P	340.862	1.67567	0.182915	9.16096	5.14395e-20	1.98454e-18
HIST1H4C	59.4904	2.47778	0.271353	9.13122	6.77322e-20	1.86603e-18		LOC101927795	109.699	2.71523	0.29716	9.13726	6.40558e-20	2.46579e-18
DDX21	723.229	0.884861	0.0969157	9.13022	6.83605e-20	1.88014e-18		EDEM1	1557.88	0.796718	0.0872423	9.13224	6.70972e-20	2.57716e-18
SKA3	63.7296	2.96555	0.32523	9.1183	7.63103e-20	2.0917e-18		DDX3X	1524.52	0.992646	0.10878	9.12529	7.15459e-20	2.73592e-18
UBASH3B	359.602	1.04	0.114176	9.10877	8.33211e-20	2.27235e-18		FEZ2	419.395	1.33231	0.146112	9.11839	7.62458e-20	2.90924e-18
PNN	1014.8	0.923382	0.101644	9.08451	1.04166e-19	2.82659e-18		ABHD10	671.359	0.916047	0.100551	9.11028	8.21723e-20	3.12849e-18
PTMA	13729.4	0.596976	0.0657234	9.08317	1.05461e-19	2.85694e-18		KLHDC2	511.786	1.24389	0.136591	9.10663	8.49827e-20	3.22841e-18
LRR1	88.0155	1.87579	0.207213	9.05248	1.39762e-19	3.77357e-18		PRKCI	496.182	1.04556	0.114874	9.10179	8.88551e-20	3.36082e-18
MATR3	1044.61	1.23554	0.137202	9.00525	2.15174e-19	5.76176e-18		CREG1	3218.57	0.759306	0.0835481	9.08825	1.00645e-19	3.79848e-18
TMEM109	1415.67	0.666235	0.0741871	8.98046	2.69637e-19	7.19639e-18		FAM91A1	605.752	1.35372	0.149002	9.08523	1.03477e-19	3.88847e-18
XRCC2	36.2062	3.26041	0.363218	8.97645	2.79645e-19	7.43902e-18		ZNF281	470.336	1.10594	0.121821	9.07846	1.1012e-19	4.12914e-18
ZNF331	150.721	1.33013	0.148193	8.97566	2.81657e-19	7.48028e-18		TMEM5-AS1	170.613	2.58719	0.28563	9.05782	1.33081e-19	4.9368e-18
SYNM	867.898	0.713374	0.0794967	8.97363	2.86899e-19	7.59463e-18		RRM2	7132.95	0.572608	0.0634163	9.02934	1.72702e-19	6.3255e-18
SLC38A1	1448.7	0.901404	0.100829	8.93997	3.89286e-19	1.02382e-17		PPP1CC	864.793	1.02571	0.113758	9.01659	1.94028e-19	7.07671e-18
SNHG3	367.384	1.06638	0.119738	8.90597	5.29212e-19	1.38732e-17		TFB2M	536.108	1.03422	0.114736	9.01392	1.98824e-19	7.23646e-18
CEP128	33.7179	3.3768	0.379279	8.9032	5.4258e-19	1.41779e-17		TDP2	1129.76	1.02832	0.114219	9.00306	2.19503e-19	7.97237e-18
C1orf112	60.4397	2.55728	0.287269	8.90202	5.484e-19	1.43069e-17		RPIA	3222.8	0.673346	0.0748117	9.00053	2.24624e-19	8.14131e-18
BAZ1B	1809.69	0.744053	0.0836009	8.90006	5.58173e-19	1.45385e-17		MTRR	1499.37	0.800411	0.0890706	8.98625	2.558e-19	9.23271e-18
ZNF367	30.0943	4.84159	0.544641	8.88951	6.13785e-19	1.59358e-17		PPAT	1565.18	0.87527	0.0974726	8.97965	2.7163e-19	9.78375e-18
NCL	9176.77	0.655584	0.0738184	8.88104	6.62404e-19	1.71706e-17		GCLC	1534.01	0.882281	0.0982899	8.97631	2.79992e-19	1.00641e-17
DOCK10	457.213	0.980907	0.110532	8.87442	7.02986e-19	1.81646e-17		ACBD3	1394.29	0.764449	0.0851792	8.9746	2.84394e-19	1.02012e-17
PRPS1	599.744	0.767178	0.0865172	8.86735	7.49098e-19	1.92946e-17		MAN2A1	304.192	1.52282	0.170184	8.94809	3.61679e-19	1.292e-17
KIAA1524	35.2571	3.35644	0.379989	8.83299	1.01911e-18	2.6125e-17		PSAT1	2951.64	0.744242	0.0831884	8.94646	3.67049e-19	1.30849e-17
WEE1	68.7664	2.59861	0.295667	8.78897	1.50932e-18	3.82684e-17		FAM69A	365.924	1.42419	0.159605	8.92319	4.53062e-19	1.60851e-17
RAD18	79.3341	2.28489	0.26059	8.76813	1.81656e-18	4.57723e-17		GSR	5881.73	0.583617	0.065419	8.92122	4.61193e-19	1.63403e-17
SLC20A1	884.763	0.754168	0.0861159	8.75759	1.99464e-18	5.01036e-17		ARL6IP1	1728.2	0.808784	0.0907248	8.9147	4.89154e-19	1.72957e-17
MCMBP	667.064	0.90364	0.103233	8.75339	2.07039e-18	5.1846e-17		ATG5	436.955	1.41887	0.159262	8.90901	5.14882e-19	1.81684e-17
PKP4	560.252	0.843166	0.0963784	8.7485	2.16214e-18	5.39769e-17		SELT	710.155	0.935104	0.10497	8.90829	5.1827e-19	1.82509e-17
RBL1	122.949	2.09808	0.240186	8.73524	2.43139e-18	6.05125e-17		RPS10P7	269.955	1.42166	0.159602	8.9075	5.21981e-19	1.83443e-17
SFPQ	2046.71	0.951546	0.109198	8.71394	2.93504e-18	7.26019e-17		CLIC4	1182.2	0.864747	0.0970983	8.90589	5.29579e-19	1.85363e-17
BZW1	463.479	1.16869	0.134127	8.71337	2.9498e-18	7.2856e-17		VBP1	435.968	1.16135	0.130511	8.89845	5.66306e-19	1.97422e-17
TMEM97	736.324	0.977859	0.112248	8.71156	2.99708e-18	7.39113e-17		SDCBP	1149.14	1.27529	0.143396	8.89349	5.9219e-19	2.06032e-17
ASXL1	744.894	0.744875	0.0857535	8.68624	3.74626e-18	9.19677e-17		OLR1	768.263	1.36173	0.15313	8.89266	5.9665e-19	2.07169e-17
NT5DC2	998.859	0.722132	0.0831751	8.68206	3.8865e-18	9.52661e-17		WEE1	588.143	1.19797	0.134721	8.8922	5.99121e-19	2.07612e-17
FAM101B	429.554	0.973451	0.112226	8.674	4.17214e-18	1.01807e-16		NUP107	987.832	1.07292	0.120808	8.88124	6.61186e-19	2.27304e-17
ALYREF	1434.55	1.04974	0.121107	8.66783	4.40432e-18	1.0715e-16		C4orf3	1934.33	0.832096	0.0937637	8.87439	7.03176e-19	2.41262e-17
IMPA2	319.164	1.06364	0.122728	8.66667	4.44961e-18	1.0809e-16		RBM3	5190.4	0.571895	0.0644629	8.87169	7.20452e-19	2.46702e-17
EIF4G2	7050.83	0.650029	0.0750946	8.65613	4.88032e-18	1.18198e-16		DNAJB4	176.831	1.69862	0.191506	8.86984	7.32542e-19	2.50348e-17
PTGES3	1127.71	0.905641	0.104654	8.65363	4.98856e-18	1.2064e-16		EI24	4498.94	0.61726	0.0695995	8.86874	7.39758e-19	2.51822e-17
BCL2L12	515.661	0.970829	0.112273	8.64703	5.28568e-18	1.27256e-16		DNER	5199.31	0.557692	0.0629496	8.85934	8.04881e-19	2.72389e-17
PRKCA	932.705	1.02558	0.118896	8.62585	6.36189e-18	1.52039e-16		NUP205	2590.15	0.88423	0.0998315	8.85723	8.20283e-19	2.76523e-17
IGF2BP3	216.339	1.14503	0.132751	8.62542	6.38569e-18	1.52383e-16		MIF-AS1	4517.76	0.836377	0.0944396	8.85621	8.27808e-19	2.78519e-17
NUP58	109.089	1.60453	0.186184	8.61798	6.81448e-18	1.62377e-16		WDR75	435.431	1.34026	0.151344	8.85573	8.31412e-19	2.7919e-17
SNRNP25	555.347	0.878667	0.10199	8.61521	6.98139e-18	1.6611e-16		RAP1B	657.144	0.978606	0.110794	8.8327	1.02175e-18	3.40472e-17
NUF2	32.6919	3.78424	0.440105	8.59849	8.07688e-18	1.91613e-16		TRUB1	280.897	1.41663	0.160426	8.83047	1.04239e-18	3.46684e-17
TJP1	1065.12	0.805749	0.0939548	8.57593	9.82929e-18	2.31495e-16		ITGB3	894.016	0.869609	0.0985143	8.82723	1.07296e-18	3.55489e-17
CBX3	456.163	1.00045	0.116721	8.57127	1.02346e-17	2.40692e-16		FAM171A1	3132.36	0.610019	0.0691476	8.82199	1.12442e-18	3.71124e-17
NLN	492.813	0.799721	0.0935186	8.55147	1.2153e-17	2.8457e-16		CAMK2D	591.757	1.01602	0.115175	8.82156	1.12875e-18	3.71844e-17
ESCO2	28.3933	4.48477	0.524638	8.5483	1.24911e-17	2.92065e-16		RAVER2	388.158	1.24577	0.141419	8.80905	1.26212e-18	4.13427e-17
ASPH	4443.36	1.15935	0.135933	8.5288	1.47869e-17	3.44257e-16		ARIH1	1567.98	0.706518	0.0803956	8.78802	1.52223e-18	4.96756e-17
LSM3	331.682	1.22269	0.14338	8.52767	1.49324e-17	3.46649e-16		DNAJC10	330.416	1.33297	0.151904	8.77503	1.70854e-18	5.54428e-17
TCF12	315.454	0.960008	0.112597	8.52608	1.51397e-17	3.50458e-16		MARS2	451.555	1.07399	0.122406	8.77402	1.72392e-18	5.58378e-17
TUBGCP3	172.229	1.25772	0.14759	8.52169	1.57236e-17	3.62941e-16		MBTPS2	628.748	1.27476	0.145483	8.76226	1.91382e-18	6.1758e-17
RECQL	61.0031	2.4225	0.284523	8.51424	1.6769e-17	3.86521e-16		CPD	245.615	1.75299	0.200131	8.75922	1.96611e-18	6.33277e-17
G3BP1	1899.41	0.769999	0.090515	8.50686	1.7871e-17	4.10754e-16		PPP6C	670.796	1.16288	0.132826	8.75494	2.04204e-18	6.56515e-17
FBL	6717.92	0.476597	0.0561933	8.48138	2.22531e-17	5.0931e-16		GTF2E2	941.54	1.25445	0.143641	8.73325	2.47462e-18	7.92654e-17
EIF3B	4340.33	0.591791	0.0698708	8.46979	2.45845e-17	5.61878e-16		TMEM181	892.601	0.975948	0.111812	8.72846	2.58175e-18	8.25447e-17
ANAPC1	419.192	0.91357	0.108023	8.4572	2.73863e-17	6.24153e-16		LOC105369332	305.231	1.77807	0.203774	8.72571	2.64506e-18	8.44133e-17
DDX3X	844.972	0.963134	0.113901	8.45588	2.76986e-17	6.30387e-16		CTNND1	225.023	1.6649	0.190847	8.72375	2.69141e-18	8.57349e-17
SRP9	435.238	0.957781	0.113353	8.44951	2.92532e-17	6.64835e-16		TMEM38B	527.802	1.02816	0.117889	8.72143	2.74715e-18	8.73504e-17
PFAS	1003.35	0.692771	0.0820211	8.44625	3.00797e-17	6.82662e-16		RAP2A	195.24	1.72044	0.197371	8.71678	2.86219e-18	9.08419e-17
UBTF	1894.05	0.654328	0.0774945	8.44354	3.07862e-17	6.97721e-16		PPP2CB	1106.22	0.924797	0.106174	8.71024	3.03233e-18	9.60662e-17
PAPD7	247.496	1.21264	0.143622	8.44325	3.08644e-17	6.98517e-16		ERI1	648.386	0.962848	0.110556	8.70918	3.0609e-18	9.67947e-17
EIF4G1	6185.97	0.46272	0.0548452	8.43685	3.26014e-17	7.35776e-16		TMEM263	601.74	1.15416	0.132683	8.69864	3.35874e-18	1.05828e-16
SLC38A2	364.372	0.893242	0.105876	8.43668	3.26482e-17	7.3581e-16		HSD17B12	849.949	1.38295	0.158996	8.69803	3.37696e-18	1.06209e-16
KNSTRN	198.917	1.5701	0.186197	8.43244	3.38541e-17	7.61928e-16		44084	617.006	1.10239	0.126854	8.69022	3.61741e-18	1.13157e-16
TUBB	310.451	1.30478	0.154856	8.42577	3.58371e-17	8.04328e-16		SCML1	701.044	1.06685	0.122768	8.68999	3.62482e-18	1.13184e-16
SUPT16H	1925.14	0.837721	0.0994414	8.42427	3.63004e-17	8.136e-16		SKP1	2451.95	0.802845	0.0924163	8.68726	3.71274e-18	1.15514e-16
DDX46	627.836	1.24615	0.148528	8.39	4.86137e-17	1.08062e-15		WDR36	933.007	0.902556	0.104011	8.67754	4.04417e-18	1.25601e-16
RPA3	220.694	1.38194	0.164823	8.38436	5.1002e-17	1.13061e-15		IL1RAP	471.578	1.2435	0.143319	8.67642	4.08424e-18	1.26619e-16
PRPF4	940.756	0.746797	0.0891419	8.37762	5.40083e-17	1.194e-15		ARL6IP6	310.036	1.45575	0.167885	8.67116	4.27745e-18	1.32137e-16
PBX3	119.177	1.48134	0.177323	8.3539	6.60431e-17	1.45509e-15		ABCA1	606.013	1.38885	0.160289	8.66463	4.52975e-18	1.39327e-16
FAM98A	346.117	0.932947	0.111679	8.35382	6.60875e-17	1.45509e-15		MT1A	70.7172	2.94186	0.3396	8.66275	4.60528e-18	1.4108e-16
HELLS	46.4671	2.8709	0.344699	8.32873	8.17167e-17	1.79192e-15		EBLN3	450.28	1.34523	0.155316	8.66128	4.66488e-18	1.42583e-16
SEC23IP	299.959	1.14886	0.138205	8.31275	9.35106e-17	2.04226e-15		SCAMP1	305.752	1.64087	0.189458	8.6609	4.68073e-18	1.42816e-16
SET	4269.53	0.857894	0.103208	8.3123	9.38664e-17	2.04727e-15		CEP55	737.33	1.00818	0.116414	8.66025	4.70746e-18	1.43379e-16
AKAP12	510.651	1.00489	0.120932	8.30954	9.60737e-17	2.0926e-15		GJA1	1886.29	1.08437	0.125295	8.65449	4.9513e-18	1.50542e-16
VDAC1	2717.37	0.538663	0.0648306	8.30878	9.66884e-17	2.10317e-15		SP3	268.493	1.42669	0.164914	8.65114	5.09888e-18	1.54758e-16
ICE1	369.033	0.980145	0.118166	8.29463	1.08926e-16	2.35988e-15		NAE1	703.188	1.11686	0.129473	8.62622	6.34142e-18	1.90473e-16
DIAPH1	1351.95	0.653076	0.0789919	8.26762	1.36656e-16	2.95274e-15		C11orf58	2157.42	0.77267	0.089587	8.6248	6.42033e-18	1.9251e-16
STIL	68.0203	2.24215	0.271216	8.26701	1.37355e-16	2.96391e-15		FKBP1AP1	83.5788	2.68314	0.311343	8.61795	6.81623e-18	2.03677e-16
NETO2	838.827	0.769011	0.093059	8.26369	1.41232e-16	3.04353e-15		B3GNT2	606.448	0.989538	0.114945	8.60875	7.38584e-18	2.19941e-16
CTNNAL1	61.7028	2.00845	0.243607	8.24462	1.65692e-16	3.56118e-15		CCT8	6653.7	0.644034	0.0748381	8.6057	7.5853e-18	2.25494e-16
COPS3	604.19	1.04735	0.127321	8.22607	1.93455e-16	4.1469e-15		TMEM56	263.088	1.35326	0.157314	8.60228	7.81446e-18	2.31909e-16
C19orf48	2072.99	0.586226	0.0712687	8.22558	1.94246e-16	4.15325e-15		MTMR2	799.124	1.09266	0.127151	8.59342	8.44202e-18	2.50106e-16
PSRC1	162.897	1.58227	0.19236	8.22557	1.94264e-16	4.15325e-15		B3GALNT2	1114.58	0.791861	0.0921696	8.59135	8.59556e-18	2.54221e-16
UBA2	1346.71	0.92486	0.112559	8.21668	2.0922e-16	4.44957e-15		PTPRK	1605.79	0.709223	0.0825844	8.58786	8.86065e-18	2.61615e-16
ASPM	28.0667	4.03967	0.492058	8.20975	2.21649e-16	4.70771e-15		FAM199X	330.334	1.30374	0.151866	8.58477	9.10172e-18	2.68277e-16
ECT2	61.4483	3.86221	0.470572	8.20748	2.25885e-16	4.78517e-15		RBM25	5303.4	0.566754	0.066039	8.58211	9.3145e-18	2.74083e-16
UACA	346.032	1.09507	0.133611	8.196	2.48512e-16	5.2508e-15		SPIN4	97.6491	2.3567	0.274632	8.58131	9.3799e-18	2.75541e-16
HMGB3	1183.26	0.732742	0.0894657	8.1902	2.60795e-16	5.50315e-15		CLDN12	255.965	1.44431	0.168483	8.57244	1.01319e-17	2.97129e-16
PLCE1	290.882	1.19198	0.145846	8.17283	3.01236e-16	6.34002e-15		LOC440311	987.487	1.3983	0.163215	8.56725	1.0599e-17	3.10302e-16
SLC39A6	277.382	1.00365	0.122822	8.17154	3.0447e-16	6.39978e-15		EPS8	848.378	1.14666	0.133982	8.55829	1.14556e-17	3.34815e-16
C21orf58	88.6112	1.57491	0.192774	8.16974	3.09066e-16	6.48798e-15		PRKAR1A	1563.11	0.772934	0.0903499	8.55491	1.17965e-17	3.44202e-16
NOTCH2	447.975	0.953259	0.11674	8.16563	3.19753e-16	6.70367e-15		KLHL5	1165.09	0.719061	0.0840665	8.55347	1.19438e-17	3.4733e-16
CLASP2	86.7456	1.63717	0.200679	8.15816	3.40173e-16	7.12256e-15		SEL1L	530.56	1.21147	0.141736	8.54739	1.25898e-17	3.64285e-16
MYBL1	33.0242	3.80494	0.466407	8.158	3.40628e-16	7.12289e-15		PAM	8247.38	0.533091	0.0624782	8.53244	1.43297e-17	4.1394e-16
AHCYL1	1163.35	0.716589	0.0879527	8.14743	3.71732e-16	7.76331e-15		KIAA1147	726.039	0.901413	0.105674	8.53012	1.46191e-17	4.21597e-16
KCNH1	221.86	1.33417	0.163945	8.13794	4.02053e-16	8.33221e-15		UBE2Z	4151.66	0.567842	0.0665773	8.52906	1.47547e-17	4.241e-16
KNTC1	49.7516	2.73247	0.336162	8.12842	4.34907e-16	8.97866e-15		PRKACB	283.082	1.3803	0.161852	8.52815	1.48707e-17	4.26023e-16
NUP153	232.884	1.24306	0.152949	8.12725	4.39134e-16	9.05442e-15		XPOT	746.545	1.11903	0.131283	8.52378	1.54434e-17	4.41701e-16
GEMIN5	538.541	0.859709	0.105878	8.1198	4.66934e-16	9.6154e-15		GEMIN4	5489.14	0.571348	0.0670615	8.51976	1.59881e-17	4.56529e-16
SRRT	1746.91	0.588199	0.0726133	8.10043	5.47651e-16	1.12348e-14		GLUD1	4759.56	0.565024	0.0663258	8.51891	1.61058e-17	4.58382e-16
TPD52	335.216	0.940544	0.116429	8.07824	6.57074e-16	1.34118e-14		SNX3	3492.58	0.572824	0.0672414	8.51891	1.61058e-17	4.58382e-16
SLC25A24	125.106	1.3536	0.167608	8.07597	6.69443e-16	1.36128e-14		STK38L	441.608	1.15717	0.136012	8.50788	1.77141e-17	5.02506e-16
FAAP24	230.928	1.03494	0.128328	8.06482	7.33443e-16	1.48399e-14		UBE3A	598.046	1.29196	0.151993	8.50014	1.89362e-17	5.35424e-16
TMPO-AS1	34.8406	2.762	0.342598	8.06192	7.51068e-16	1.51776e-14		ALDH1A3	11771.3	0.502344	0.0591246	8.49637	1.95616e-17	5.52211e-16
ADNP	508.09	0.76211	0.0945694	8.05874	7.70841e-16	1.55578e-14		SMIM15	716.431	0.950778	0.111974	8.49107	2.04752e-17	5.77061e-16
ANKRD28	217.891	1.05287	0.130825	8.04796	8.41848e-16	1.69487e-14		UBA3	300.069	1.27633	0.15045	8.48341	2.18679e-17	6.15315e-16
CAMSAP1	625.791	0.751382	0.0934396	8.04137	8.88406e-16	1.77758e-14		GALNT3	154.594	1.73597	0.204737	8.47901	2.27112e-17	6.38007e-16
SMC2	95.1939	2.68716	0.334725	8.02797	9.91014e-16	1.97073e-14		LDOC1L	1048.86	0.789327	0.0931472	8.47398	2.37155e-17	6.63003e-16
CEP85	160.952	1.3454	0.168307	7.99372	1.3093e-15	2.57841e-14		CEMIP	1632.8	0.738096	0.0871738	8.46695	2.51909e-17	7.01988e-16
FAM111B	29.4827	3.74681	0.469334	7.98327	1.42512e-15	2.78956e-14		PNPT1	575.389	0.98477	0.116398	8.46038	2.66503e-17	7.39098e-16
RAN	5646.49	0.800483	0.100349	7.97702	1.49914e-15	2.91685e-14		HDGF	42460.1	0.48471	0.0573185	8.45644	2.75672e-17	7.63309e-16
FAM49B	352.552	0.829022	0.103944	7.97565	1.51577e-15	2.94567e-14		KIAA1211	636.754	0.885408	0.104791	8.44931	2.93034e-17	8.10091e-16
ST6GAL2	93.0319	1.64641	0.206698	7.96529	1.64831e-15	3.19942e-14		TTL	3338.96	0.670928	0.0794233	8.44749	2.97625e-17	8.21473e-16
DDX12P	65.1577	1.82745	0.229917	7.94832	1.89051e-15	3.66077e-14		JADE1	1512.1	0.728524	0.0863095	8.44084	3.15074e-17	8.66755e-16
NUP50	237.024	1.13706	0.143116	7.94503	1.9415e-15	3.75503e-14		RRM1	2031.17	0.997281	0.118177	8.43885	3.20485e-17	8.78338e-16
TCERG1	497.203	1.03205	0.129902	7.94481	1.94495e-15	3.75723e-14		PSMC6	403.395	1.25593	0.148828	8.43875	3.20757e-17	8.78338e-16
AIMP2	759.369	0.715599	0.0900737	7.9446	1.94822e-15	3.75908e-14		PRKCA	3452.81	0.596065	0.0706663	8.43492	3.31441e-17	9.04741e-16
DCLRE1B	93.867	1.59519	0.201	7.93629	2.08313e-15	4.00035e-14		G3BP1	5913.77	0.648538	0.0769328	8.42992	3.45896e-17	9.42717e-16
EGFR	442.355	0.872732	0.110183	7.92075	2.36085e-15	4.51763e-14		RB1CC1	466.435	1.2583	0.149563	8.41317	3.9908e-17	1.08596e-15
XPO7	1026.1	0.64803	0.0818336	7.91887	2.39679e-15	4.581e-14		BNIP2	434.492	1.38682	0.164914	8.40932	4.12384e-17	1.11866e-15
IGF2BP1	2214.1	0.59232	0.074819	7.91671	2.43882e-15	4.65585e-14		ANKRD27	2853.64	0.640069	0.0761331	8.40724	4.19778e-17	1.1334e-15
MED1	565.45	0.999732	0.126325	7.91396	2.49336e-15	4.7488e-14		SLC39A6	1241.59	0.970504	0.115478	8.4042	4.30787e-17	1.16132e-15
E2F8	37.9884	4.71338	0.596247	7.90508	2.67752e-15	5.0876e-14		BCAT1	1978.36	0.850864	0.101247	8.40388	4.31948e-17	1.16264e-15
DHX9	1615.61	0.712365	0.090154	7.90164	2.75252e-15	5.21789e-14		ABCB10	280.26	1.43011	0.170276	8.39878	4.51151e-17	1.21058e-15
RPA2	320.212	0.918798	0.116371	7.89544	2.89287e-15	5.46481e-14		POTEJ	6931.63	1.91255	0.227765	8.397	4.58024e-17	1.22712e-15
ATP5B	10487.2	0.528879	0.0671159	7.88008	3.27178e-15	6.15907e-14		PTP4A2	6318.64	0.682987	0.0813729	8.3933	4.72681e-17	1.26444e-15
BTBD1	363.216	1.16158	0.147965	7.85037	4.14804e-15	7.77255e-14		POLA1	1448.01	0.822767	0.0981398	8.38362	5.13255e-17	1.36876e-15
SIM2	284.325	0.957113	0.12199	7.84584	4.30053e-15	8.03972e-14		ZNF664	1363.77	0.893272	0.10658	8.38128	5.2357e-17	1.39413e-15
C4orf46	45.6775	2.182	0.27822	7.84271	4.40917e-15	8.21442e-14		GNAI1	446.004	1.06524	0.127175	8.37618	5.46743e-17	1.4536e-15
IBTK	72.8088	1.97791	0.252581	7.83082	4.84696e-15	8.99904e-14		TFAM	710.215	0.872984	0.10423	8.37557	5.49575e-17	1.45889e-15
ZNF395	281.969	0.984197	0.125781	7.82472	5.08793e-15	9.42487e-14		PGM1	8154.44	0.530396	0.0633612	8.37098	5.71418e-17	1.51456e-15
ARHGEF10	547.25	0.738797	0.0944645	7.82089	5.24501e-15	9.70476e-14		LDLR	7805.01	0.510835	0.0610812	8.36322	6.10305e-17	1.61271e-15
LYAR	282.652	0.948147	0.121271	7.81841	5.3496e-15	9.87576e-14		MFSD14A	453.198	1.29757	0.155464	8.3464	7.03737e-17	1.85396e-15
MPRIP	3842.9	0.512263	0.065559	7.81376	5.55048e-15	1.0235e-13		PSME3	2790.39	0.821095	0.0984742	8.33817	7.5446e-17	1.98457e-15
SART3	665.528	0.798479	0.102199	7.81295	5.58634e-15	1.02894e-13		RBM12	1566.34	0.728003	0.0873137	8.33778	7.56961e-17	1.98814e-15
ETF1	840.872	0.929099	0.119164	7.79683	6.34797e-15	1.16394e-13		HNRNPLL	345.928	1.19304	0.143391	8.32021	8.78069e-17	2.28548e-15
PKN3	227.372	1.23991	0.159086	7.79397	6.49373e-15	1.18932e-13		TBL1XR1	467.54	1.38934	0.167231	8.30791	9.7403e-17	2.52767e-15
TXNDC5	152.438	1.33632	0.171593	7.78774	6.82192e-15	1.24661e-13		ACTL6A	678.603	0.918715	0.110746	8.29572	1.0793e-16	2.79252e-15
RBM17	866.071	0.714552	0.0918128	7.78271	7.09888e-15	1.29141e-13		ADD3	1262.1	1.08727	0.131108	8.29291	1.1051e-16	2.85501e-15
TPM3	4029.22	0.592018	0.0760914	7.78035	7.23245e-15	1.31423e-13		TMEM200A	140.668	1.89553	0.228953	8.27911	1.24097e-16	3.20125e-15
SMG1	241.05	1.14078	0.146737	7.77428	7.58786e-15	1.37573e-13		RNF5P1	461.398	1.37639	0.166354	8.27387	1.29683e-16	3.3404e-15
PRELID1	1484.22	0.592302	0.0762492	7.76797	7.97516e-15	1.44273e-13		NORAD	8476.36	0.702214	0.0848842	8.27262	1.31051e-16	3.37064e-15
CCDC34	249.067	1.03414	0.133158	7.76629	8.08162e-15	1.45885e-13		MTCH2	2178.5	0.736699	0.089076	8.27046	1.33446e-16	3.42715e-15
TBC1D14	264.42	1.01207	0.130375	7.76277	8.30947e-15	1.4982e-13		PUM2	380.122	1.38324	0.167414	8.26243	1.42738e-16	3.64423e-15
RBM39	997.366	0.940194	0.12116	7.75992	8.49857e-15	1.53059e-13		SOX4	4435.27	0.543603	0.0658024	8.26115	1.44276e-16	3.67809e-15
KPNA3	110.196	1.47087	0.189608	7.75739	8.66965e-15	1.55967e-13		DLD	1114.97	1.12477	0.136181	8.25934	1.46474e-16	3.72865e-15
YWHAZ	1976.47	0.790982	0.101992	7.75534	8.81103e-15	1.58335e-13		APOC1P1	146.687	1.93254	0.234309	8.24784	1.6128e-16	4.09354e-15
ERLIN1	836.592	0.754125	0.0972656	7.75325	8.95678e-15	1.60776e-13		TUSC3	1632.04	0.691613	0.0839001	8.24329	1.67537e-16	4.23377e-15
NUP160	220.975	1.29833	0.167473	7.75249	9.01094e-15	1.6157e-13		DEPDC1B	248.364	1.44827	0.175743	8.24087	1.70967e-16	4.30886e-15
SLC2A1	3001.57	0.615114	0.0793674	7.75021	9.17412e-15	1.64314e-13		SLC25A5	18176.6	0.48086	0.0583509	8.24084	1.71004e-16	4.30886e-15
TBL1X	710.78	0.706504	0.0911783	7.7486	9.2914e-15	1.66231e-13		NDC1	772.172	0.890226	0.108074	8.2372	1.76291e-16	4.43564e-15
UBR5	326.577	1.37032	0.176852	7.74839	9.30644e-15	1.66317e-13		ZC3H4	2978.23	0.63099	0.0766078	8.23663	1.77129e-16	4.45027e-15
RFC3	28.353	3.06008	0.394997	7.74711	9.40093e-15	1.67821e-13		TTC33	162.123	1.70714	0.207382	8.2319	1.84271e-16	4.61636e-15
CAPZA2	144.906	1.39795	0.180483	7.74558	9.51458e-15	1.69663e-13		RPL7	30620.4	0.72604	0.0884321	8.21014	2.20928e-16	5.50291e-15
NAA25	111.453	1.63338	0.211065	7.73876	1.0039e-14	1.78231e-13		PGM2	728.299	0.8754	0.106781	8.19806	2.44294e-16	6.05884e-15
PPP1R15B	395.526	0.785272	0.101744	7.71809	1.18081e-14	2.0941e-13		LIFR	302.033	1.5719	0.191771	8.19677	2.46931e-16	6.11551e-15
SLC7A1	967.269	0.793226	0.102797	7.71639	1.19671e-14	2.11998e-13		TTC19	526.872	1.05048	0.128182	8.1952	2.50168e-16	6.18684e-15
ZMYND11	482.462	0.849335	0.110089	7.71501	1.20973e-14	2.14071e-13		KDELC2	476.822	1.0509	0.128599	8.17189	3.03603e-16	7.48701e-15
PGAM1	3263.06	0.768563	0.0996386	7.7135	1.22412e-14	2.16381e-13		CTDSPL2	147.321	1.86283	0.227961	8.17169	3.04106e-16	7.48878e-15
AUNIP	38.6989	2.85228	0.370051	7.7078	1.28004e-14	2.25774e-13		TOR3A	2769.1	0.621162	0.0760693	8.16574	3.19476e-16	7.84501e-15
YWHAQ	1810.48	1.09655	0.142373	7.70197	1.33982e-14	2.36061e-13		PPP2R5E	579.103	1.01459	0.124364	8.15817	3.40131e-16	8.34041e-15
NEMP1	134.657	1.65167	0.214547	7.69844	1.37737e-14	2.41587e-13		MRPL19	1083	0.724207	0.0888552	8.15041	3.62684e-16	8.85592e-15
AKR1B10	20420.4	0.708285	0.0920051	7.69832	1.37862e-14	2.41587e-13		SPG20	831.946	0.819861	0.100679	8.1433	3.84654e-16	9.37918e-15
HMGA1	5983.09	0.4676	0.0609554	7.67119	1.70413e-14	2.97984e-13		YTHDC2	227.785	1.54506	0.189969	8.13326	4.1789e-16	1.01753e-14
ATAD2	106.896	3.96801	0.517631	7.66571	1.77849e-14	3.10317e-13		YY1	3238.57	0.611337	0.0751748	8.1322	4.21568e-16	1.02505e-14
NCBP1	306.318	1.19432	0.155964	7.65768	1.89328e-14	3.29637e-13		MMD	579.139	1.02297	0.125807	8.13127	4.24814e-16	1.0315e-14
NRCAM	688.128	0.771378	0.100829	7.65033	2.0046e-14	3.48645e-13		RFC4	751.785	0.869671	0.106987	8.12875	4.33742e-16	1.05024e-14
PRMT5	1322.39	0.618872	0.0809865	7.64167	2.14427e-14	3.71742e-13		MANEA	91.0945	2.58287	0.317817	8.12689	4.40449e-16	1.06499e-14
VRK1	48.7865	3.07808	0.402832	7.64108	2.15399e-14	3.73029e-13		TARDBP	4140.11	0.518602	0.0638475	8.12251	4.56658e-16	1.10265e-14
TMCO3	396.715	0.841376	0.110315	7.62705	2.40195e-14	4.15084e-13		NOMO2	2385.25	0.634782	0.0781642	8.12114	4.61831e-16	1.11359e-14
GSPT1	901.976	1.26037	0.165516	7.61479	2.64116e-14	4.55938e-13		ARHGAP18	1112.24	0.820479	0.101049	8.11963	4.67608e-16	1.12596e-14
TMEM106C	948.323	0.831956	0.109421	7.60324	2.88808e-14	4.9645e-13		LOC102723885	95.3636	2.60348	0.320789	8.11586	4.82359e-16	1.15987e-14
VLDLR	438.295	0.728982	0.0959016	7.60135	2.93063e-14	5.03231e-13		EPDR1	880.024	0.776987	0.0958789	8.10384	5.32508e-16	1.27436e-14
CHD1L	457.774	0.853347	0.112353	7.59522	3.07282e-14	5.27089e-13		HNRNPR	5708.23	0.673477	0.0831068	8.10375	5.3291e-16	1.27436e-14
TMX2	873.629	0.709091	0.0934193	7.59042	3.1888e-14	5.46405e-13		ERLIN1	2906.15	0.583314	0.0720293	8.09829	5.57351e-16	1.33097e-14
GAS2L3	32.9178	2.98696	0.395011	7.56171	3.97816e-14	6.76663e-13		MRFAP1	7444.64	0.690705	0.085294	8.09794	5.58989e-16	1.33305e-14
CALM2	1162.73	0.831965	0.110059	7.55929	4.0528e-14	6.88637e-13		SNX22	3542.38	0.717748	0.0886562	8.09585	5.68637e-16	1.35234e-14
FIGNL1	47.7653	2.39153	0.316642	7.55279	4.26041e-14	7.224e-13		UBE4A	437.915	1.13199	0.139831	8.09543	5.70643e-16	1.35526e-14
HIRIP3	239.364	0.96854	0.12824	7.55257	4.26737e-14	7.22824e-13		TMTC3	90.6426	2.65679	0.328785	8.08064	6.44297e-16	1.52186e-14
PDE8A	493.645	0.887628	0.117753	7.53804	4.77075e-14	8.0473e-13		MLLT11	4309.98	0.552332	0.0684068	8.07422	6.7908e-16	1.60184e-14
GNG12	871.307	0.698141	0.0927399	7.52794	5.15468e-14	8.66787e-13		PAPSS2	2128.29	0.651868	0.0807879	8.06888	7.09457e-16	1.66895e-14
DENR	480.144	0.941765	0.125155	7.52476	5.28184e-14	8.87251e-13		LINC00998	184.637	1.62796	0.202304	8.04709	8.4785e-16	1.98644e-14
HAUS5	307.956	0.975276	0.129901	7.50786	6.01025e-14	1.00648e-12		CLSTN1	20162.9	0.473183	0.0588141	8.0454	8.59641e-16	2.01135e-14
PGK1	5162.07	0.675244	0.0899506	7.50684	6.05722e-14	1.0133e-12		WWC2	646.17	0.884179	0.109931	8.04304	8.76368e-16	2.04498e-14
IL6ST	156.117	1.52682	0.203406	7.50625	6.0843e-14	1.01679e-12		SYPL1	501.866	1.25194	0.155701	8.0407	8.9326e-16	2.0816e-14
PGP	873.147	0.8518	0.113487	7.50572	6.10901e-14	1.01968e-12		DONSON	629.962	0.912554	0.11362	8.03166	9.61627e-16	2.23491e-14
WDR5	911.727	0.753202	0.100352	7.50561	6.1142e-14	1.01968e-12		PRMT6	1012.24	0.790677	0.0984703	8.02961	9.77852e-16	2.26958e-14
KCNMA1	604.206	0.641882	0.0856511	7.49415	6.67309e-14	1.10947e-12		KIF21A	647.743	0.950959	0.118439	8.02913	9.81674e-16	2.27541e-14
SERBP1	2329.11	0.716363	0.0957442	7.48205	7.3171e-14	1.21158e-12		WSB2	3807.82	0.513623	0.0640497	8.01914	1.06492e-15	2.46507e-14
KMT5A	849.149	0.693273	0.0929527	7.45834	8.76169e-14	1.44488e-12		POTEE	8855.83	1.81852	0.226822	8.0174	1.08005e-15	2.49676e-14
EXOSC8	267.575	1.01358	0.135906	7.45798	8.78579e-14	1.44738e-12		RPRD1B	992.623	0.726542	0.0906378	8.01588	1.09354e-15	2.52459e-14
VEZF1	306.091	0.916145	0.122891	7.45492	8.99198e-14	1.47835e-12		IRS2	704.07	0.903862	0.11277	8.01512	1.10032e-15	2.53687e-14
TBC1D4	90.8714	1.51337	0.203387	7.44087	1.00024e-13	1.63948e-12		FERMT2	291.289	1.32478	0.165369	8.01105	1.1373e-15	2.61865e-14
PSAT1	2876.89	0.585469	0.0787888	7.43087	1.07884e-13	1.76121e-12		NFKB1	3258.03	0.545099	0.0680473	8.01059	1.14155e-15	2.62497e-14
CYCS	1244.12	0.737849	0.0994114	7.42218	1.15207e-13	1.87321e-12		ANKRD13C	522.05	0.953355	0.119106	8.00427	1.20173e-15	2.74878e-14
PAICS	1685.21	0.614006	0.0827347	7.42138	1.15904e-13	1.88167e-12		RLIM	762.948	0.890368	0.111247	8.00354	1.20894e-15	2.76163e-14
MLLT10	205.887	1.19903	0.161566	7.42129	1.15987e-13	1.88167e-12		CHMP5	1670.64	0.871814	0.108995	7.99865	1.25792e-15	2.86974e-14
PRDX3	1350.89	0.79189	0.106707	7.42119	1.16075e-13	1.88167e-12		CHD7	3113.12	0.531082	0.0664933	7.987	1.38263e-15	3.14186e-14
CNOT1	1306.38	0.924211	0.124632	7.4155	1.21168e-13	1.96226e-12		RMI2	398.481	1.13228	0.141777	7.98635	1.38997e-15	3.15442e-14
IMPDH2	2971.82	0.583901	0.0789069	7.39988	1.36309e-13	2.20088e-12		ETV5	1732.42	0.712346	0.0892282	7.98341	1.4234e-15	3.22606e-14
CKAP5	2574.7	0.677646	0.0917477	7.38597	1.51346e-13	2.43882e-12		FNDC3B	2863.51	0.870258	0.109084	7.97788	1.48868e-15	3.36962e-14
NSUN2	1140.05	0.688823	0.0933662	7.37765	1.61104e-13	2.59348e-12		LRP11	1120.86	0.704489	0.088358	7.97311	1.54726e-15	3.48857e-14
CSNK2A1	1209.78	0.634651	0.0860558	7.37487	1.645e-13	2.64553e-12		SUCLA2	131.871	1.80822	0.227006	7.96553	1.64514e-15	3.69964e-14
TUB	228.709	1.15073	0.156056	7.37385	1.65766e-13	2.66326e-12		RANBP1	14833.9	0.481437	0.0606318	7.94034	2.01631e-15	4.50517e-14
FKBP5	120.436	1.90265	0.25845	7.3618	1.81448e-13	2.90657e-12		RSL24D1	912.859	0.865702	0.109183	7.92889	2.2112e-15	4.93428e-14
RIBC2	24.544	3.07841	0.418176	7.36153	1.81816e-13	2.9096e-12		AGPAT5	756.395	0.807346	0.10196	7.91823	2.40912e-15	5.36903e-14
GFM1	324.494	0.820414	0.111641	7.34866	2.00197e-13	3.19743e-12		RPL23P8	1004.74	0.996235	0.125832	7.9172	2.42916e-15	5.40675e-14
SPIN1	270.386	0.999803	0.136395	7.33019	2.29835e-13	3.66359e-12		UCHL5	1135.62	0.746379	0.0942752	7.91703	2.43252e-15	5.4073e-14
CDCA4	548.233	0.838354	0.114516	7.32088	2.46348e-13	3.92295e-12		NOL11	515.476	1.26923	0.160339	7.91593	2.45415e-15	5.44839e-14
NET1	423.481	0.893733	0.122161	7.31601	2.55449e-13	4.06184e-12		USP14	1272.61	0.66904	0.0845275	7.91506	2.47136e-15	5.47959e-14
COTL1	6340.88	0.457715	0.062564	7.31595	2.5557e-13	4.06184e-12		KIF20B	257.163	1.50401	0.190088	7.91217	2.52933e-15	5.59385e-14
EZR	3500.84	0.470996	0.0644842	7.30404	2.7925e-13	4.42518e-12		ZBTB11	147.071	1.83425	0.231837	7.91184	2.53605e-15	5.60158e-14
KIF18A	45.5698	2.42049	0.332181	7.28665	3.1776e-13	5.01585e-12		HLTF	210.372	1.59666	0.201871	7.90929	2.5887e-15	5.71061e-14
TOP3A	637.418	0.671808	0.0922998	7.27854	3.37448e-13	5.30731e-12		PIGS	1649.88	0.653329	0.0826857	7.90135	2.75905e-15	6.07866e-14
DNA2	23.9763	3.16104	0.434298	7.27851	3.37533e-13	5.30731e-12		MMADHC	812.981	0.914543	0.115756	7.90063	2.77507e-15	6.10622e-14
NDC80	30.2473	2.63406	0.362051	7.27537	3.45462e-13	5.41624e-12		AP3S1	1987.35	0.580326	0.0734683	7.899	2.81142e-15	6.17836e-14
STRA13	706.903	0.934472	0.128604	7.26625	3.69591e-13	5.78337e-12		COL12A1	8135.29	0.50845	0.0644741	7.88612	3.11739e-15	6.83345e-14
YWHAH	823.486	0.830761	0.11443	7.26001	3.87056e-13	6.05083e-12		FAM83D	1915.44	0.661209	0.0838797	7.88283	3.20041e-15	6.99987e-14
ZFP91	147.486	1.3265	0.182727	7.25944	3.88689e-13	6.0705e-12		RBM47	362.41	1.22084	0.154884	7.8823	3.21402e-15	7.01869e-14
PTGR1	5062.44	0.596815	0.0822749	7.25392	4.04884e-13	6.29919e-12		FEN1	4175.27	0.751032	0.0953043	7.88036	3.26426e-15	7.11946e-14
UHRF1BP1	168.497	1.11569	0.154039	7.24293	4.39106e-13	6.81854e-12		C3orf80	291.356	1.2934	0.164136	7.88006	3.27221e-15	7.12783e-14
EBNA1BP2	1675.86	0.516101	0.0716864	7.19942	6.04688e-13	9.28313e-12		PSMA6	4429.54	0.526098	0.0668153	7.87392	3.43711e-15	7.47766e-14
METAP1	287.915	1.07667	0.149608	7.19661	6.1728e-13	9.46749e-12		TNFRSF21	5801.82	0.485853	0.0617152	7.87251	3.47601e-15	7.54173e-14
NFE2L2	420.951	0.875312	0.12186	7.18296	6.82194e-13	1.04335e-11		RAB6A	1068.39	0.933981	0.11864	7.87238	3.47959e-15	7.54173e-14
GPAT3	139.681	1.29336	0.180088	7.18183	6.87826e-13	1.05097e-11		ATP6AP2	1601.3	0.621465	0.0790554	7.86114	3.80662e-15	8.22998e-14
HNRNPAB	3778.23	0.552984	0.0770214	7.17962	6.99051e-13	1.06712e-11		ALCAM	340.03	1.23073	0.156575	7.86033	3.83113e-15	8.26238e-14
DSCC1	24.2086	3.92175	0.546419	7.17719	7.11586e-13	1.08524e-11		ESYT1	3811.52	0.503561	0.0640807	7.85823	3.89598e-15	8.39182e-14
CCDC85C	501.045	0.817305	0.114072	7.16484	7.78773e-13	1.18325e-11		EIF5	2495.16	0.646198	0.08224	7.85747	3.91976e-15	8.43258e-14
RABEP1	538.025	0.78474	0.109553	7.16313	7.88582e-13	1.19704e-11		GINS2	2125.52	0.607734	0.0774118	7.85066	4.13838e-15	8.89188e-14
KCTD3	235.867	1.00825	0.140767	7.16252	7.92082e-13	1.20077e-11		GFPT1	2145.38	0.703055	0.0895561	7.85044	4.14577e-15	8.89674e-14
CCAR1	1075.41	0.778275	0.108661	7.16244	7.92524e-13	1.20077e-11		SLC19A2	317.664	1.0926	0.139284	7.84441	4.34999e-15	9.31198e-14
RADIL	42.3153	2.24273	0.313861	7.14561	8.95998e-13	1.35376e-11		TM9SF2	779.593	0.767046	0.0978651	7.83779	4.58537e-15	9.79172e-14
NUAK1	328.624	0.924979	0.129487	7.14343	9.10284e-13	1.37403e-11		EIF3E	870.216	1.02737	0.131103	7.83638	4.63716e-15	9.89015e-14
RRP1B	747.403	0.576516	0.0807072	7.14331	9.11111e-13	1.37403e-11		YEATS4	351.957	1.09642	0.139956	7.83406	4.7238e-15	1.00626e-13
ABCC4	118.642	1.37208	0.192177	7.13967	9.35568e-13	1.40699e-11		CLPX	1258.33	0.914329	0.116823	7.82665	5.01049e-15	1.06602e-13
DROSHA	862.339	0.733183	0.102961	7.12099	1.07158e-12	1.60559e-11		SMC4	1118.9	0.761058	0.0973117	7.82083	5.24748e-15	1.11507e-13
STK32B	314.583	0.802263	0.112741	7.116	1.11107e-12	1.66323e-11		CEP120	390.997	1.24407	0.159082	7.82031	5.26914e-15	1.11831e-13
HAUS6	95.7357	2.14115	0.300909	7.1156	1.1143e-12	1.66653e-11		UQCRFS1	5983.62	0.563815	0.0722006	7.80901	5.76375e-15	1.2203e-13
DONSON	94.625	1.62901	0.22917	7.1083	1.1748e-12	1.75215e-11		UBQLN1	3550.15	0.556527	0.07129	7.80652	5.87893e-15	1.24317e-13
MAP3K4	202.05	1.02928	0.14491	7.10293	1.22143e-12	1.82004e-11		SUMO2	4128.12	0.636752	0.0816006	7.80328	6.03203e-15	1.27244e-13
LDOC1L	316.775	0.828231	0.116621	7.10191	1.23046e-12	1.83013e-11		PKN2	250.59	1.28336	0.164487	7.80224	6.08195e-15	1.28142e-13
RAB14	334.765	0.900642	0.126966	7.09359	1.30679e-12	1.9401e-11		TMOD3	1310.88	0.996555	0.127741	7.80139	6.12305e-15	1.28851e-13
DHCR24	1539.65	0.564638	0.0797483	7.08026	1.43885e-12	2.12449e-11		ORC1	1353.55	0.650514	0.0833895	7.80091	6.14632e-15	1.29184e-13
USP1	45.4846	2.12283	0.299832	7.08006	1.44097e-12	2.1257e-11		PGRMC1	5440.38	0.472352	0.0606595	7.78694	6.86515e-15	1.43597e-13
NCKAP1	273.821	1.05215	0.148778	7.07192	1.528e-12	2.24795e-11		MAP4K5	241.038	1.33906	0.172029	7.78392	7.03122e-15	1.46894e-13
PRDX1	9952.97	0.556664	0.0787577	7.06806	1.57117e-12	2.30937e-11		EPS15	1094.76	0.961559	0.123565	7.7818	7.14988e-15	1.49194e-13
SKA2	228.124	1.17425	0.166171	7.0665	1.58894e-12	2.33337e-11		EPHB4	4465.62	0.531726	0.0684228	7.77117	7.77648e-15	1.61686e-13
CENPE	39.0231	2.39784	0.339342	7.06615	1.59291e-12	2.33709e-11		CSNK2A3	184.855	1.54185	0.198612	7.76314	8.28529e-15	1.71853e-13
METTL13	825.701	0.578752	0.0819246	7.06445	1.61258e-12	2.36272e-11		LSM6	718.183	0.781169	0.100661	7.76042	8.465e-15	1.75371e-13
HSPD1	4742.75	0.758578	0.107473	7.0583	1.68557e-12	2.46412e-11		PTPN13	577.143	0.887762	0.114455	7.75643	8.73567e-15	1.80333e-13
SFXN1	558.743	0.624331	0.0886261	7.04455	1.86059e-12	2.70536e-11		KRAS	611.845	0.956217	0.123367	7.75098	9.11894e-15	1.87798e-13
RBM12	405.49	0.755967	0.107396	7.03905	1.9356e-12	2.81191e-11		NCAPG2	2232.51	0.543386	0.0702093	7.73952	9.97927e-15	2.05273e-13
FBXO5	25.4207	3.18221	0.452941	7.02566	2.13053e-12	3.0813e-11		PIK3CB	194.333	1.45878	0.188821	7.72576	1.1119e-14	2.27637e-13
MTHFD1L	677.417	0.589787	0.0840296	7.0188	2.23778e-12	3.23353e-11		HLA-H	379.509	1.55228	0.201086	7.71944	1.16839e-14	2.38921e-13
KANK2	985.956	0.572334	0.0815982	7.01405	2.31524e-12	3.34247e-11		SMARCA5	736.673	0.951479	0.123278	7.71817	1.18015e-14	2.41041e-13
CHEK1	132.578	1.22129	0.174321	7.00598	2.45266e-12	3.53457e-11		NACC2	2794.54	0.593685	0.0770894	7.70126	1.34734e-14	2.73902e-13
SAAL1	264.588	0.90188	0.128744	7.00521	2.46621e-12	3.55095e-11		PTX3	899.634	0.758883	0.0985868	7.69761	1.38632e-14	2.81497e-13
RNF26	583.425	0.682818	0.0975	7.00326	2.50068e-12	3.5942e-11		BICD2	3039.02	0.587257	0.0763019	7.6965	1.39845e-14	2.83297e-13
ZNF664	687.966	0.695036	0.0993347	6.99691	2.61674e-12	3.75769e-11		PDIA6	13454.5	0.445929	0.0579749	7.69175	1.45138e-14	2.93676e-13
EIF4E	152.288	1.39909	0.200168	6.9896	2.75675e-12	3.94477e-11		IGF2R	6823.17	0.503614	0.0655063	7.68802	1.49432e-14	3.02012e-13
NUP155	62.6302	2.2	0.315423	6.97475	3.06418e-12	4.36929e-11		YWHAZ	7623.78	0.776601	0.10103	7.68682	1.50841e-14	3.04506e-13
FAM208B	415.182	0.972906	0.139604	6.96902	3.19158e-12	4.53898e-11		ADCY3	2796.43	0.612013	0.0796271	7.68599	1.51816e-14	3.06019e-13
FAM91A1	151.347	1.25612	0.180374	6.96397	3.30812e-12	4.69649e-11		CAPN2	16063.9	0.450699	0.0586399	7.68588	1.51943e-14	3.06019e-13
GRK6	481.13	0.631602	0.0908204	6.95441	3.5403e-12	5.02172e-11		NGLY1	689.358	0.795716	0.10362	7.67919	1.60095e-14	3.21691e-13
PASK	119.625	1.46987	0.211403	6.95295	3.5773e-12	5.06977e-11		C6orf201	200.065	1.41494	0.184292	7.6777	1.61965e-14	3.25073e-13
HNRNPD	1601.36	0.983104	0.142095	6.91863	4.56031e-12	6.41805e-11		PPP4R2	236.193	1.29187	0.168391	7.67181	1.69585e-14	3.39582e-13
NOP56	3722.28	0.569277	0.082307	6.91651	4.62912e-12	6.50361e-11		AKAP1	2403.22	0.5638	0.0735344	7.66717	1.75838e-14	3.51291e-13
SNRPD1	570.891	0.759761	0.109858	6.91582	4.6517e-12	6.52968e-11		ZNF146	1065.62	0.964675	0.125856	7.66488	1.78993e-14	3.57184e-13
AFF4	272.682	0.9859	0.142787	6.90468	5.03152e-12	7.05065e-11		CHSY1	1518.97	0.710629	0.0928122	7.65663	1.90875e-14	3.8002e-13
ASAP2	291.368	0.777967	0.112791	6.89745	5.29448e-12	7.3936e-11		MIR3661	72.3106	2.49773	0.326389	7.65261	1.96944e-14	3.91655e-13
HNRNPL	6265.92	0.373034	0.0541069	6.89439	5.40979e-12	7.54163e-11		HPRT1	1050.12	0.80306	0.104945	7.6522	1.97574e-14	3.92458e-13
PHLDB2	420.786	0.885756	0.128528	6.89155	5.51863e-12	7.68676e-11		C2CD5	181.029	1.43534	0.187692	7.64734	2.05183e-14	4.07107e-13
DDX18	407.251	0.847234	0.122964	6.89011	5.57494e-12	7.75854e-11		STAT1	1587.67	0.618121	0.0808409	7.64614	2.07095e-14	4.1043e-13
SF3B1	572.173	1.28822	0.187181	6.88221	5.89303e-12	8.19419e-11		EMB	333.334	1.13008	0.147893	7.64119	2.15222e-14	4.25566e-13
MND1	25.6917	5.57806	0.810555	6.88178	5.91087e-12	8.21196e-11		SARAF	4130.6	0.559924	0.0732982	7.63898	2.18946e-14	4.32437e-13
METTL3	840.436	0.760568	0.110797	6.86454	6.67051e-12	9.2357e-11		CHPT1	1504.44	0.860021	0.112588	7.63862	2.19554e-14	4.33146e-13
SRSF2	1477.06	1.11614	0.162601	6.8643	6.68179e-12	9.24342e-11		ATP2B1	381.509	1.13972	0.149246	7.63651	2.23194e-14	4.39827e-13
MPP5	117.368	1.26136	0.183834	6.86139	6.81919e-12	9.41745e-11		DPYD	544.03	1.1824	0.154882	7.63421	2.27204e-14	4.46715e-13
CAD	2018.59	0.485041	0.0707498	6.85572	7.09532e-12	9.78213e-11		DDX17	3470.33	0.674595	0.088367	7.63401	2.27564e-14	4.46915e-13
ARID1A	558.637	0.775466	0.113174	6.852	7.28249e-12	1.00317e-10		ABCD3	393.371	0.997088	0.130786	7.62378	2.46349e-14	4.81629e-13
U2SURP	400.937	0.91147	0.133074	6.84937	7.41749e-12	1.01917e-10		RHEB	5785.68	0.545447	0.0715533	7.62294	2.47954e-14	4.84221e-13
ZFR	562.953	0.750361	0.109789	6.83454	8.22666e-12	1.12558e-10		PARP1	18080.5	0.426039	0.0559088	7.62025	2.53192e-14	4.93342e-13
PDPK1	379.29	0.794475	0.116301	6.83122	8.41956e-12	1.14907e-10		EIF4E	550.425	1.30838	0.171718	7.61936	2.54942e-14	4.96194e-13
ZC3H14	696.169	0.630339	0.0923501	6.82554	8.75978e-12	1.1945e-10		CRLF3	389.697	0.947363	0.124431	7.61356	2.66638e-14	5.17218e-13
CHCHD3	1302.73	0.51747	0.0758201	6.82497	8.7944e-12	1.19821e-10		HDGFRP3	1316.96	0.733299	0.0963552	7.61037	2.73308e-14	5.29565e-13
SLC29A1	289.806	1.13825	0.166805	6.82385	8.86338e-12	1.20659e-10		CDC123	8095.27	0.501381	0.0659131	7.6067	2.8119e-14	5.43019e-13
SYNE1	652.077	0.711665	0.104313	6.82238	8.95419e-12	1.21692e-10		ACTR2	7814.8	0.732218	0.096283	7.60485	2.85236e-14	5.4961e-13
RPL39L	115.017	1.54647	0.226844	6.81732	9.27534e-12	1.25951e-10		CDK2AP1	2977.26	0.559316	0.0735646	7.60305	2.89221e-14	5.56235e-13
EML4	268.739	0.812411	0.119337	6.80769	9.9178e-12	1.34113e-10		PVRL3	91.1335	1.97746	0.26009	7.60301	2.89315e-14	5.56235e-13
DIS3L	720.863	0.66576	0.0979666	6.79578	1.07726e-11	1.44948e-10		CLDND1	811.234	1.19414	0.157131	7.59963	2.96969e-14	5.69689e-13
G3BP2	407.392	0.703427	0.103535	6.79407	1.0901e-11	1.46554e-10		BTN3A3	630.631	0.867798	0.114297	7.5925	3.13793e-14	6.00635e-13
ERH	2129.29	0.625272	0.0921302	6.78683	1.14627e-11	1.53851e-10		MEGF9	691.389	0.925258	0.121913	7.58952	3.211e-14	6.13945e-13
MXD3	205.53	1.42912	0.21072	6.78206	1.18477e-11	1.58887e-10		ANP32B	24363.3	0.450307	0.0593547	7.58671	3.28118e-14	6.26674e-13
MTFR2	26.9815	2.69934	0.398428	6.77497	1.24434e-11	1.666e-10		LANCL1	532.729	0.945326	0.12466	7.58323	3.37058e-14	6.4304e-13
CASP2	283.976	0.920202	0.136126	6.75994	1.38047e-11	1.84218e-10		ADNP2	964.964	0.734449	0.0970457	7.56808	3.78792e-14	7.21868e-13
ARID1B	414.286	0.751118	0.111146	6.75795	1.3996e-11	1.86158e-10		CCPG1	251.651	1.32078	0.174562	7.56623	3.84214e-14	7.30596e-13
THRAP3	1647.72	0.524537	0.0776813	6.75242	1.45395e-11	1.93229e-10		OSGIN2	231.862	1.28433	0.169835	7.56222	3.96258e-14	7.5185e-13
POLR3K	401.082	0.746835	0.110646	6.74977	1.48079e-11	1.96636e-10		LSM14A	3435.63	0.589601	0.0780732	7.5519	4.28952e-14	8.12108e-13
ATP6V1B2	436.839	1.26417	0.18771	6.73471	1.64253e-11	2.17401e-10		LRP8	3015.89	0.693642	0.0919001	7.54778	4.42732e-14	8.37284e-13
VANGL1	259.832	1.02748	0.152667	6.73022	1.69401e-11	2.23667e-10		IKBKAP	1863.55	0.588252	0.0779486	7.54666	4.46557e-14	8.42682e-13
MET	955.824	0.683241	0.10159	6.72546	1.75041e-11	2.30739e-10		SMC2	382.353	1.19624	0.158665	7.53942	4.72077e-14	8.88908e-13
BARD1	29.4412	3.00562	0.447018	6.72372	1.77143e-11	2.3332e-10		BASP1	23271.5	0.47883	0.063522	7.53803	4.77129e-14	8.97447e-13
PCF11	117.886	1.20103	0.178683	6.72155	1.798e-11	2.36627e-10		CD47	527.62	0.930952	0.123604	7.53171	5.00812e-14	9.39956e-13
PPIL1	314.437	0.78735	0.117215	6.71713	1.85337e-11	2.43716e-10		DR1	2383.32	0.568214	0.0754562	7.53038	5.05916e-14	9.48511e-13
AMD1	205.486	1.46647	0.218617	6.70796	1.9737e-11	2.58493e-10		LAPTM4B	9271.91	0.525927	0.0698609	7.5282	5.14443e-14	9.63457e-13
HAUS7	333.536	0.946791	0.141159	6.70725	1.98328e-11	2.59538e-10		TGFB2	1353.52	0.807231	0.107233	7.52783	5.15915e-14	9.64134e-13
SAE1	3348.88	0.511449	0.0762581	6.70682	1.98915e-11	2.60097e-10		STRADB	237.525	1.2454	0.165497	7.52521	5.2636e-14	9.82596e-13
QKI	315.776	0.941191	0.140341	6.70647	1.99393e-11	2.60511e-10		ZNF395	4224.6	0.538718	0.071602	7.52379	5.32104e-14	9.91187e-13
PRSS23	3441.56	0.458037	0.0683271	6.70359	2.03355e-11	2.65261e-10		GGH	952.073	0.940469	0.125079	7.51899	5.5203e-14	1.0272e-12
KIF2A	65.745	1.91078	0.285136	6.70129	2.06594e-11	2.6927e-10		DSG2	2317.75	0.69027	0.0918266	7.5171	5.60048e-14	1.03779e-12
LRP6	244.79	0.976381	0.145752	6.69891	2.09977e-11	2.73418e-10		SLBP	2154.74	0.61751	0.0821476	7.51708	5.60114e-14	1.03779e-12
SMAD4	168.209	0.997893	0.148967	6.69876	2.10194e-11	2.73418e-10		SNHG25	56.113	2.88295	0.383589	7.51573	5.65922e-14	1.04744e-12
GRB10	995.979	0.516008	0.0770539	6.69671	2.13161e-11	2.76939e-10		AGFG1	2941.98	0.666576	0.0887543	7.51036	5.89646e-14	1.09019e-12
SLBP	464.212	0.927198	0.138516	6.69379	2.17462e-11	2.8185e-10		GLRX3	3124.94	0.489383	0.065237	7.50161	6.30376e-14	1.16301e-12
SQLE	843.701	0.62475	0.0933992	6.68903	2.24654e-11	2.90244e-10		OTUD1	276.568	1.20989	0.16145	7.49391	6.68529e-14	1.23079e-12
LAP3	519.673	0.628115	0.0939271	6.68727	2.27377e-11	2.93394e-10		ATP6V1C2	342.272	1.26866	0.169306	7.49326	6.71811e-14	1.23552e-12
HNRNPH3	1334.09	0.895237	0.133873	6.68722	2.27454e-11	2.93394e-10		MFAP1	1689.88	0.58435	0.0779923	7.49241	6.76221e-14	1.241e-12
KIF20B	39.2799	3.14637	0.470719	6.68417	2.32237e-11	2.99088e-10		UGDH	2204.43	0.846837	0.113045	7.49116	6.8265e-14	1.25148e-12
YLPM1	928.865	0.733327	0.109732	6.68292	2.34221e-11	3.01165e-10		HMGN1	8635	0.615755	0.0822145	7.48962	6.9073e-14	1.26495e-12
CLIC4	222.655	1.17623	0.176425	6.66702	2.61042e-11	3.34856e-10		STOM	3940.22	0.618649	0.0826087	7.48892	6.94446e-14	1.26965e-12
RCCD1	482.723	0.726016	0.108908	6.6663	2.62325e-11	3.36237e-10		FECH	1206.86	0.73973	0.0987878	7.48807	6.98947e-14	1.27596e-12
PRKD3	57.9779	1.73057	0.259799	6.66118	2.71633e-11	3.47617e-10		SCYL2	94.0862	2.04467	0.273188	7.48449	7.18272e-14	1.30849e-12
MAPK1	693.692	0.812979	0.122171	6.65444	2.84384e-11	3.62689e-10		MATR3	2499.34	0.901571	0.12053	7.48003	7.43031e-14	1.34935e-12
RBM25	1074.71	0.847447	0.127578	6.64258	3.08236e-11	3.91789e-10		NSMCE4A	1664.45	0.648256	0.0867052	7.47655	7.62997e-14	1.38134e-12
KAT6A	359.891	0.752791	0.113329	6.64254	3.08322e-11	3.91789e-10		TUBA1A	21086.9	0.672748	0.0901269	7.46446	8.36449e-14	1.50795e-12
NCOA3	688.127	0.948933	0.142908	6.64016	3.13343e-11	3.97546e-10		ACTG1P4	44.5233	3.0887	0.414071	7.45935	8.69496e-14	1.56591e-12
HNRNPU	4938.49	0.663941	0.100019	6.63814	3.17669e-11	4.0272e-10		CDK17	262.055	1.2207	0.163667	7.45843	8.75589e-14	1.57361e-12
PPP3R1	165.694	1.1658	0.176017	6.62324	3.51421e-11	4.43775e-10		CRK	3201.19	0.507898	0.0681323	7.45458	9.01533e-14	1.61856e-12
RBBP7	1394.58	0.750322	0.113397	6.61675	3.67177e-11	4.62591e-10		PDGFC	254.766	1.36612	0.183275	7.45395	9.05895e-14	1.62472e-12
BZW2	645.538	0.644487	0.0974054	6.61654	3.67695e-11	4.62885e-10		HSP90AA1	18774.1	0.779953	0.104672	7.45141	9.23468e-14	1.65282e-12
PUM1	534.451	0.674872	0.102141	6.60728	3.91436e-11	4.9239e-10		GSE1	2689.4	0.558476	0.0749594	7.45038	9.30718e-14	1.66408e-12
NUP35	78.4756	1.34808	0.204243	6.60038	4.10099e-11	5.1467e-10		WBSCR16	2850.63	0.61398	0.0824149	7.44986	9.34365e-14	1.66888e-12
IPO7	461.261	1.19005	0.180637	6.58807	4.45585e-11	5.57909e-10		MFN1	88.6643	2.03389	0.273112	7.44708	9.54281e-14	1.7027e-12
ANP32B	4123.03	0.823604	0.125109	6.58308	4.60815e-11	5.7609e-10		MTF2	318.929	1.13061	0.152123	7.43224	1.0677e-13	1.89533e-12
CBX2	379.227	0.697509	0.105964	6.5825	4.62611e-11	5.7789e-10		SSRP1	65836.2	0.387942	0.0522098	7.43045	1.0823e-13	1.91928e-12
TARDBP	1120.34	0.541274	0.082389	6.56974	5.04034e-11	6.28184e-10		YIPF4	639.276	0.945899	0.127337	7.42831	1.09993e-13	1.94658e-12
DDX11	528.283	0.593798	0.0903962	6.56883	5.07108e-11	6.31046e-10		MIB1	531.809	1.15075	0.154985	7.42494	1.12831e-13	1.99273e-12
CGGBP1	217.339	0.917702	0.139739	6.56724	5.12548e-11	6.36839e-10		AZIN1	1155.2	0.869365	0.1171	7.42413	1.13524e-13	2.00294e-12
KAT7	455.808	0.793802	0.120912	6.5651	5.19995e-11	6.45598e-10		UBASH3B	1088.81	0.780777	0.105274	7.41661	1.20155e-13	2.11777e-12
FBXW11	299.231	0.885136	0.134988	6.55713	5.48547e-11	6.80005e-10		CHML	77.9311	2.57516	0.347293	7.41496	1.21665e-13	2.14223e-12
CNTRL	122.1	1.17376	0.179517	6.53845	6.21609e-11	7.68814e-10		MAP2K1	5678.55	0.504335	0.0680507	7.41117	1.25188e-13	2.20202e-12
NPTN	1189.35	0.558162	0.0854326	6.53336	6.43086e-11	7.94168e-10		EPT1	1049.31	0.714136	0.0963852	7.40919	1.27073e-13	2.2329e-12
PIKFYVE	73.4318	1.33997	0.205438	6.52249	6.9152e-11	8.51894e-10		PNMA1	3975.9	0.49343	0.066648	7.40352	1.32623e-13	2.32807e-12
ANKIB1	249.798	0.903519	0.138592	6.51926	7.0655e-11	8.68575e-10		FOXN2	69.1561	2.71957	0.367791	7.39434	1.42117e-13	2.4872e-12
CLINT1	724.607	0.59447	0.0913249	6.5094	7.54525e-11	9.26148e-10		ECT2	132.437	1.75637	0.237577	7.39284	1.43721e-13	2.51272e-12
ARHGAP33	69.7158	1.45518	0.223955	6.49762	8.15981e-11	9.99315e-10		FBXO9	626.485	0.89743	0.121418	7.39125	1.45458e-13	2.54053e-12
DBF4	32.8326	2.10638	0.324248	6.4962	8.23729e-11	1.00728e-09		NUP133	1047.56	0.764927	0.103539	7.38779	1.49293e-13	2.60228e-12
RSRC2	385.069	0.732332	0.112781	6.49338	8.393e-11	1.02478e-09		STAU1	5270.51	0.521416	0.0706169	7.38374	1.53907e-13	2.6777e-12
RBBP8	116.065	1.67192	0.25756	6.4914	8.50411e-11	1.03757e-09		TTC3P1	89.6698	1.8723	0.253766	7.37808	1.60583e-13	2.79067e-12
TOE1	164.939	1.00563	0.155197	6.47968	9.19155e-11	1.11891e-09		MAP3K7	797.572	0.717255	0.0972289	7.37698	1.61921e-13	2.81112e-12
CAPN7	99.5726	1.15341	0.1782	6.47255	9.6365e-11	1.17044e-09		HSPD1	16879.9	0.711506	0.0964731	7.37518	1.64126e-13	2.84654e-12
FANCC	142.027	1.21159	0.187581	6.45902	1.05382e-10	1.27805e-09		LOC100130331	812.708	2.6239	0.355955	7.37144	1.68797e-13	2.92172e-12
USP8	316.376	0.766908	0.118738	6.45885	1.05504e-10	1.27858e-09		RBBP7	14206.4	0.406446	0.0551964	7.36364	1.78961e-13	3.09149e-12
HNRNPM	2558.78	0.788591	0.122169	6.45491	1.08283e-10	1.3103e-09		INTS8	652.238	0.78877	0.107166	7.36026	1.83556e-13	3.16772e-12
PUM2	176.229	1.32119	0.2052	6.43853	1.20632e-10	1.45539e-09		ATG3	2785	0.635495	0.0864544	7.35064	1.97262e-13	3.39749e-12
CDC27	163.572	1.21119	0.188141	6.43766	1.21332e-10	1.46274e-09		CDC25A	1599.64	0.635228	0.0864597	7.3471	2.02553e-13	3.48516e-12
ZNF532	337.796	0.76875	0.119488	6.43368	1.24552e-10	1.49822e-09		URI1	3694.09	0.560306	0.0762992	7.34354	2.08021e-13	3.57216e-12
MRPL37	1303.64	0.455754	0.0708552	6.43219	1.25781e-10	1.51188e-09		OPA1	381.188	1.13104	0.154139	7.3378	2.17131e-13	3.72492e-12
SEMA3C	486.714	0.738599	0.114911	6.4276	1.29638e-10	1.5548e-09		NAMPT	5505.43	0.73685	0.100451	7.33543	2.21019e-13	3.78786e-12
ODF2	647.346	0.643622	0.100155	6.42624	1.30795e-10	1.56635e-09		PTCH1	538.135	0.821106	0.112013	7.33043	2.29411e-13	3.92009e-12
SLC25A5	5357.08	0.492331	0.0768782	6.40404	1.51322e-10	1.80419e-09		RPE	964.521	0.662912	0.090474	7.3271	2.35188e-13	4.01484e-12
BAAT	149.477	1.03177	0.161271	6.3977	1.57734e-10	1.8752e-09		SQLE	2877.38	0.488436	0.0666661	7.3266	2.36072e-13	4.02598e-12
PCNT	321.953	0.77672	0.121413	6.39732	1.58124e-10	1.87839e-09		STXBP5	477.618	0.897105	0.122643	7.31478	2.57808e-13	4.38804e-12
WDR3	302.463	1.03783	0.162273	6.39556	1.59964e-10	1.89747e-09		UBE2Q2	325.121	1.05574	0.144341	7.31422	2.58876e-13	4.40141e-12
XRCC6	4556.46	0.485078	0.0758764	6.393	1.62662e-10	1.92666e-09		SMC1A	4347.06	0.494443	0.067662	7.30754	2.72084e-13	4.61746e-12
ESAM	86.6846	1.2555	0.196539	6.38805	1.68019e-10	1.98865e-09		CRSP8P	322	1.2897	0.176554	7.30484	2.776e-13	4.70647e-12
GCN1	2609.52	0.421018	0.0659563	6.38329	1.73323e-10	2.04696e-09		USP46	688.24	0.835327	0.114371	7.30366	2.80054e-13	4.74343e-12
GPSM2	40.4304	1.96741	0.308544	6.37642	1.81276e-10	2.13467e-09		MAPK9	1996.84	0.527879	0.0723622	7.29495	2.98777e-13	5.04088e-12
DARS2	658.524	0.804594	0.126268	6.37212	1.86434e-10	2.19222e-09		FKBP5	996.275	0.756535	0.103709	7.29478	2.99154e-13	5.04234e-12
BCOR	567.298	0.606064	0.095263	6.36201	1.99128e-10	2.33304e-09		MAPK1	2420.59	0.645406	0.0885415	7.28931	3.11543e-13	5.24099e-12
EXOSC2	491.254	0.63163	0.0995528	6.34468	2.22895e-10	2.6021e-09		NIP7	4218.08	0.508649	0.0697867	7.28863	3.13129e-13	5.26256e-12
LEMD3	46.8809	1.70134	0.268179	6.34405	2.23808e-10	2.61088e-09		CNOT7	1148.53	0.781408	0.107282	7.28371	3.24772e-13	5.44449e-12
KHSRP	2110.12	0.521267	0.0821811	6.34291	2.25465e-10	2.62644e-09		EMC2	202.491	1.47229	0.2022	7.28137	3.30446e-13	5.53218e-12
RPRD1B	175.377	1.04473	0.164813	6.33887	2.31449e-10	2.69421e-09		LIMCH1	7133.37	0.591494	0.0812865	7.27666	3.42192e-13	5.72331e-12
GSTCD	60.6326	1.68065	0.265401	6.3325	2.41219e-10	2.80391e-09		ARPC5	3397.19	0.643823	0.0885004	7.2748	3.46942e-13	5.79717e-12
PRPF4B	288.36	0.876765	0.138526	6.32925	2.46354e-10	2.85745e-09		EIF1AX	4060.43	0.605208	0.0832746	7.26762	3.6588e-13	6.10187e-12
ZNF507	154.957	1.11361	0.17606	6.32518	2.52941e-10	2.92968e-09		SYNM	1248.81	0.63612	0.0875487	7.2659	3.70564e-13	6.16814e-12
SLC25A13	403.277	0.817575	0.129343	6.32096	2.59944e-10	3.00649e-09		SNX14	208.529	1.33668	0.183977	7.26548	3.71716e-13	6.18138e-12
DPYSL3	1289.97	0.501047	0.0793937	6.31091	2.77393e-10	3.19918e-09		LOC407835	1047.59	1.00314	0.13822	7.25756	3.94138e-13	6.53736e-12
CORO1C	2721.82	0.518407	0.0823875	6.2923	3.12797e-10	3.59982e-09		IZUMO1	94.0197	2.98556	0.41177	7.25056	4.15056e-13	6.86266e-12
RBM22	610.437	0.584888	0.0929687	6.29124	3.14948e-10	3.62201e-09		RTCB	4939.76	0.472768	0.0652639	7.24394	4.35849e-13	7.19752e-12
NOL11	255.614	1.0122	0.160922	6.28996	3.17552e-10	3.64937e-09		ARL8B	534.634	0.828183	0.114329	7.24385	4.36138e-13	7.19752e-12
ZC3H11A	571.025	0.625445	0.0994537	6.28881	3.19901e-10	3.67276e-09		MIEF1	2747.46	0.515569	0.0713204	7.22892	4.86847e-13	8.01152e-12
ABCB10	83.2332	1.6044	0.255126	6.28867	3.20206e-10	3.67276e-09		ALYREF	9712.85	0.63452	0.0877899	7.22771	4.91201e-13	8.07551e-12
NEDD4	441.81	0.933088	0.148464	6.28496	3.27929e-10	3.7474e-09		CNOT6L	92.3156	2.05401	0.284253	7.22599	4.97447e-13	8.16275e-12
GRWD1	1438.43	0.47217	0.0751917	6.27955	3.3956e-10	3.86941e-09		EIF3M	1365.67	0.604258	0.0836313	7.22526	5.00157e-13	8.19946e-12
LIG1	1007.48	0.664328	0.105805	6.27878	3.41245e-10	3.88589e-09		COQ3	496.296	0.897257	0.124188	7.22499	5.01138e-13	8.20779e-12
SGK2	90.7075	1.20398	0.192024	6.26993	3.61206e-10	4.10167e-09		HIBADH	2042.91	0.610669	0.084573	7.22062	5.17509e-13	8.45995e-12
VWA9	794.311	0.515118	0.0821738	6.26864	3.6422e-10	4.13012e-09		PAFAH1B1	3827.3	0.644492	0.0893181	7.21569	5.36598e-13	8.75552e-12
ANO6	540.989	0.770989	0.123172	6.25945	3.86337e-10	4.3687e-09		DESI2	837.547	0.685717	0.0950403	7.21502	5.39272e-13	8.78265e-12
SMPD4	1096.06	0.485725	0.0776787	6.253	4.02648e-10	4.53733e-09		TCF12	750.114	1.00238	0.139021	7.21032	5.58205e-13	9.08247e-12
MED13L	344.997	0.835358	0.133766	6.24493	4.23987e-10	4.77352e-09		DARS	842.063	0.857444	0.11895	7.20842	5.66036e-13	9.19265e-12
MNS1	18.3967	2.96026	0.474395	6.24007	4.37384e-10	4.91512e-09		RCBTB1	276.112	1.14776	0.159455	7.19803	6.10892e-13	9.89337e-12
TSR1	845.378	0.647453	0.103776	6.23896	4.40489e-10	4.94658e-09		LDHB	16802.5	0.745342	0.103703	7.1873	6.60854e-13	1.06826e-11
POLR2B	411.594	1.03766	0.166358	6.23752	4.4456e-10	4.98196e-09		HGH1	1373.73	0.868789	0.120944	7.18342	6.79879e-13	1.09799e-11
DHX33	521.654	0.663092	0.106338	6.23568	4.49833e-10	5.03758e-09		FGF2	1292.9	0.591803	0.0823949	7.18251	6.84406e-13	1.10325e-11
POLR1E	619.934	0.578185	0.0927508	6.23375	4.55401e-10	5.09641e-09		USP48	1059.06	0.758043	0.105549	7.18189	6.87559e-13	1.1073e-11
MSH2	140.043	1.20657	0.193828	6.22495	4.81695e-10	5.37953e-09		GPBP1	235.168	1.2753	0.177628	7.17962	6.99055e-13	1.12425e-11
KIAA1804	104.769	1.35798	0.218318	6.2202	4.96524e-10	5.52992e-09		DSTN	1687.15	0.725763	0.101089	7.17947	6.99797e-13	1.12425e-11
HN1L	2524.66	0.406379	0.0653784	6.2158	5.10628e-10	5.67143e-09		SKI	5450.75	0.462662	0.0644428	7.17943	7.00026e-13	1.12425e-11
ALCAM	450.698	0.961644	0.154748	6.21426	5.15659e-10	5.72339e-09		ISOC1	881.851	0.762075	0.106233	7.17362	7.30428e-13	1.17091e-11
PAFAH1B1	1082.84	0.482904	0.0777597	6.21021	5.29148e-10	5.8691e-09		DIMT1	524.533	0.820349	0.11441	7.17026	7.48567e-13	1.19888e-11
DLAT	289.607	0.916828	0.147704	6.20719	5.39404e-10	5.97468e-09		CAPRIN1	4663.87	0.605719	0.0845926	7.16042	8.043e-13	1.28341e-11
SON	1178.71	0.682023	0.109913	6.20514	5.46479e-10	6.04892e-09		NACAP1	105.597	1.82676	0.255158	7.15935	8.10598e-13	1.29227e-11
SNRPA	2146.08	0.43109	0.0696266	6.19145	5.96114e-10	6.58037e-09		LEMD3	174.819	1.39339	0.194752	7.15468	8.3867e-13	1.33335e-11
THRIL	32.0263	2.24139	0.362067	6.19054	5.99579e-10	6.61412e-09		PAIP1	2076.76	0.717419	0.100305	7.15239	8.52804e-13	1.35458e-11
TDP1	142.528	1.27356	0.205931	6.18441	6.23359e-10	6.8671e-09		NCBP1	605.946	0.951599	0.133082	7.15047	8.64828e-13	1.36992e-11
BCLAF1	362.243	1.01969	0.165218	6.17179	6.75226e-10	7.4284e-09		ERO1A	2146.43	0.612166	0.0856223	7.14961	8.70226e-13	1.37721e-11
FMNL2	263.202	0.837972	0.135817	6.16987	6.83457e-10	7.51386e-09		HDAC2	1784.03	0.637026	0.0891492	7.14561	8.95954e-13	1.41664e-11
SNX5	1391.76	0.548663	0.088945	6.16856	6.89129e-10	7.56378e-09		PPP3CA	1970.66	0.566047	0.0792392	7.14353	9.09625e-13	1.43564e-11
NUP188	1431.16	0.671229	0.108839	6.16717	6.95215e-10	7.62247e-09		ACO1	3510.67	0.462785	0.0648082	7.14084	9.27621e-13	1.46006e-11
GLUD1	1065.11	0.741528	0.12025	6.16658	6.97827e-10	7.64594e-09		CHDH	450.045	0.876266	0.122716	7.1406	9.29243e-13	1.46128e-11
TUBB3	4847.13	0.536577	0.0870779	6.16203	7.18166e-10	7.86348e-09		FSTL1	1908.03	0.73017	0.102283	7.1387	9.42156e-13	1.48025e-11
CAND1	166.296	1.67224	0.271549	6.15816	7.35939e-10	8.05265e-09		SKP2	1574.65	0.658334	0.0922319	7.13781	9.48285e-13	1.48853e-11
PLOD2	683.54	0.738555	0.119936	6.15791	7.37104e-10	8.05997e-09		PHLDB2	1016.92	0.9063	0.127006	7.1359	9.61545e-13	1.50662e-11
CHN1	194.146	0.930755	0.151168	6.15708	7.40975e-10	8.09683e-09		RPUSD4	1684.18	0.603142	0.0845251	7.13567	9.63203e-13	1.50786e-11
CALU	1529.99	0.671182	0.109186	6.14717	7.88795e-10	8.602e-09		MGAT2	1689.1	0.627677	0.0880296	7.13029	1.00155e-12	1.56507e-11
HADH	399.916	0.635118	0.103347	6.14548	7.9721e-10	8.6821e-09		MTFR1	1482.68	0.626079	0.0878765	7.12454	1.0443e-12	1.6304e-11
SPOCK1	205.487	0.966999	0.157493	6.13994	8.25525e-10	8.97842e-09		SEMA3C	571.887	0.97424	0.136789	7.12222	1.06199e-12	1.65505e-11
RHOBTB3	344.098	0.788014	0.128643	6.1256	9.0344e-10	9.8061e-09		FAM8A1	435.244	0.941288	0.132197	7.12035	1.07652e-12	1.67619e-11
SMG5	1419.69	0.464735	0.0758974	6.12321	9.17096e-10	9.94767e-09		NPM1	41507.6	0.492512	0.0691875	7.11852	1.09094e-12	1.69711e-11
HNRNPA3	2228.84	0.568935	0.0929445	6.12123	9.28546e-10	1.00651e-08		FEM1C	175.48	1.55286	0.218483	7.10745	1.18203e-12	1.83225e-11
SEPHS1	1126.52	0.604682	0.0988211	6.11896	9.41889e-10	1.0203e-08		SUZ12	159.046	1.47143	0.207082	7.10556	1.19832e-12	1.85584e-11
HECTD1	410.788	0.925478	0.151443	6.11107	9.89673e-10	1.07134e-08		GSTM2P1	54.6691	2.57502	0.362482	7.10386	1.21323e-12	1.87558e-11
URB2	282.608	0.827158	0.135559	6.10183	1.04862e-09	1.13289e-08		QKI	1597.6	0.840633	0.118449	7.09703	1.27469e-12	1.9671e-11
UTP20	351.403	0.839164	0.137662	6.09584	1.08863e-09	1.17377e-08		COL1A1	107995	0.592459	0.0834818	7.09687	1.27616e-12	1.96762e-11
ZNF146	420.846	1.34814	0.221323	6.09128	1.12008e-09	1.20528e-08		UHMK1	463.306	0.933006	0.131614	7.08897	1.35117e-12	2.07774e-11
ADGRG6	268.994	0.912501	0.150047	6.08143	1.19115e-09	1.27583e-08		HSP90AB4P	92.2681	1.85305	0.261664	7.08181	1.42288e-12	2.18607e-11
IVNS1ABP	365.922	1.06796	0.175651	6.08001	1.20171e-09	1.28629e-08		SUN1	11780.6	0.405839	0.0573316	7.0788	1.4541e-12	2.23206e-11
SEC23A	558.885	0.826155	0.135916	6.07843	1.21366e-09	1.29737e-08		ENDOD1	899.253	0.653953	0.0923936	7.07791	1.46346e-12	2.24444e-11
POLE2	9.38809	6.91102	1.13709	6.07784	1.21814e-09	1.3013e-08		GCC1	589.971	0.789075	0.11155	7.07374	1.50811e-12	2.30681e-11
ABCE1	76.5979	1.25074	0.205812	6.07708	1.2239e-09	1.30659e-08		IL13RA1	1485.1	0.670176	0.0947742	7.07129	1.53501e-12	2.34589e-11
NGLY1	187.796	0.900567	0.148323	6.07167	1.26584e-09	1.34782e-08		PTBP3	1103.34	0.745265	0.105433	7.06859	1.56518e-12	2.38839e-11
LIN54	62.0736	1.40614	0.231991	6.06119	1.35114e-09	1.433e-08		ANKRD28	626.829	0.960441	0.135875	7.06855	1.56557e-12	2.38839e-11
SUZ12	80.4257	1.3513	0.223222	6.05359	1.41651e-09	1.50037e-08		ZDHHC20	477.061	1.02283	0.144712	7.06804	1.57141e-12	2.39519e-11
WWC2	155.449	1.02955	0.170145	6.05102	1.43934e-09	1.52158e-08		PFAS	5588.99	0.494105	0.0699839	7.06026	1.66192e-12	2.53093e-11
RBM14	854.922	0.570468	0.0942793	6.05083	1.44099e-09	1.52232e-08		GABARAPL2	2609.01	0.661247	0.0936806	7.05853	1.68275e-12	2.56024e-11
SIN3A	732.855	0.744724	0.123142	6.0477	1.46928e-09	1.5512e-08		GBAS	1645.04	0.605985	0.0858529	7.05842	1.68412e-12	2.56024e-11
ILF3	3655.74	0.440881	0.0729199	6.04609	1.484e-09	1.56471e-08		HTR7	291.531	1.19048	0.168745	7.0549	1.72726e-12	2.62353e-11
AP3M1	260.766	0.999876	0.165403	6.0451	1.49314e-09	1.57333e-08		DNAJB14	265.391	1.06289	0.150688	7.0536	1.74353e-12	2.64593e-11
HPS3	190.039	0.902872	0.149419	6.04253	1.51715e-09	1.59552e-08		WRB	180.642	1.31336	0.186206	7.05326	1.7477e-12	2.64994e-11
PAPOLA	518.255	0.830502	0.137505	6.03981	1.54295e-09	1.6195e-08		RANBP2	356.092	1.25236	0.177769	7.04488	1.85618e-12	2.80463e-11
IGFLR1	64.9946	1.35915	0.225054	6.03921	1.5487e-09	1.62448e-08		KHDRBS1	10422.6	0.396325	0.0562636	7.04407	1.86705e-12	2.81815e-11
TIPIN	104.283	1.29962	0.215334	6.03535	1.58615e-09	1.66269e-08		MIER1	133.508	1.57324	0.223346	7.04397	1.86838e-12	2.81815e-11
U2AF2	7058.96	0.393282	0.0651828	6.03352	1.60426e-09	1.68059e-08		SMAD4	785.803	0.839238	0.119266	7.03671	1.9683e-12	2.96629e-11
SLC1A5	9402.4	0.5308	0.0879783	6.0333	1.60642e-09	1.68176e-08		LOC391322	208.032	1.76005	0.250262	7.03284	2.02367e-12	3.04445e-11
WDR43	613.383	0.703984	0.116719	6.03145	1.62497e-09	1.69899e-08		RMI1	87.2668	2.39099	0.340003	7.03227	2.03196e-12	3.05427e-11
E2F7	50.4001	1.74201	0.28898	6.02814	1.65857e-09	1.73078e-08		ERAP1	1328.12	0.597173	0.0849665	7.02834	2.09001e-12	3.13609e-11
MORF4L1	1818.01	0.575175	0.0954627	6.02513	1.68975e-09	1.76218e-08		RABGGTB	1256.54	0.682154	0.0970765	7.02698	2.11053e-12	3.16416e-11
HNRNPUL1	8217.9	0.367486	0.0610163	6.02275	1.7148e-09	1.78716e-08		B4GALT5	2223.59	0.665528	0.0947453	7.02438	2.15012e-12	3.22073e-11
LOC389831	283.315	1.02984	0.171007	6.0222	1.72062e-09	1.79207e-08		UTP18	1111.68	1.09076	0.15532	7.02266	2.17685e-12	3.25796e-11
ENAH	715.314	0.624448	0.103775	6.01733	1.77316e-09	1.84443e-08		BCOR	1655.34	0.571844	0.0814366	7.02195	2.18789e-12	3.27166e-11
ANKRD27	645.932	0.573331	0.0952926	6.01653	1.78193e-09	1.85236e-08		CECR5	4455.22	0.608542	0.0867904	7.01163	2.35563e-12	3.51642e-11
NUP88	421.201	0.900041	0.14963	6.01513	1.79747e-09	1.86494e-08		ACADM	471.21	1.11249	0.158672	7.01131	2.36104e-12	3.52148e-11
YWHAE	5663.76	0.578412	0.0963157	6.00537	1.90894e-09	1.97051e-08		NUAK1	604.804	0.927058	0.132241	7.01037	2.37695e-12	3.54217e-11
NCAPH2	399.948	0.835852	0.139231	6.00336	1.93271e-09	1.99251e-08		SLC39A14	5071.05	0.427728	0.0610733	7.00353	2.49597e-12	3.70681e-11
PRPS2	264.689	0.882401	0.147086	5.9992	1.9829e-09	2.04166e-08		RFC3	187.283	1.25941	0.179934	6.99928	2.57277e-12	3.81759e-11
TCP1	1437.2	0.889362	0.148267	5.9984	1.99271e-09	2.05046e-08		LRP12	494.698	1.0723	0.153296	6.99494	2.65373e-12	3.92765e-11
SKIV2L2	167.458	1.45508	0.242809	5.99271	2.06378e-09	2.12224e-08		UNC119B	842.763	0.700652	0.100174	6.99434	2.66506e-12	3.94107e-11
TPM4	5536.15	0.427719	0.0713895	5.99134	2.08114e-09	2.13738e-08		RAB23	489.394	1.35098	0.193209	6.99231	2.7039e-12	3.99509e-11
PPWD1	58.7266	1.84794	0.308729	5.98566	2.15519e-09	2.20785e-08		TNS3	2739.06	0.472862	0.0676477	6.99007	2.74753e-12	4.05611e-11
TTLL12	719.823	0.629709	0.105391	5.97496	2.30153e-09	2.35182e-08		ARSJ	1217.09	0.590789	0.0845388	6.98838	2.78081e-12	4.10175e-11
CMSS1	373.7	0.72437	0.121351	5.96921	2.38399e-09	2.43302e-08		SEH1L	940.744	0.925513	0.132538	6.98298	2.88978e-12	4.25886e-11
IMMT	2526.7	0.505191	0.0847721	5.9594	2.53158e-09	2.57555e-08		NOLC1	16213.1	0.422165	0.060516	6.97609	3.03499e-12	4.46908e-11
DCK	31.7529	2.07918	0.3491	5.95585	2.58726e-09	2.6289e-08		NUS1	832.716	0.791886	0.113532	6.97502	3.0582e-12	4.49945e-11
NSMCE4A	309.13	1.15571	0.194076	5.95491	2.60219e-09	2.64242e-08		EREG	1034.64	0.863642	0.123823	6.97483	3.06234e-12	4.50172e-11
TEAD1	481.47	0.895	0.150348	5.95286	2.63499e-09	2.67238e-08		SPIDR	1502.42	0.566862	0.0812851	6.97375	3.086e-12	4.53267e-11
PDS5A	418.156	0.768346	0.129207	5.94663	2.73725e-09	2.77262e-08		ITGA6	672.444	0.882077	0.12653	6.9713	3.14027e-12	4.60847e-11
MTUS1	983.337	0.757912	0.127478	5.94542	2.75752e-09	2.79141e-08		DCTN4	1084.69	0.779896	0.111941	6.96704	3.23687e-12	4.74623e-11
ACTR3	1060.32	0.998778	0.168006	5.9449	2.76621e-09	2.79846e-08		PRKAR2A	375.876	0.895524	0.128549	6.96641	3.25124e-12	4.76327e-11
C14orf80	281.6	1.19789	0.201869	5.934	2.95642e-09	2.98345e-08		PHTF2	447.863	0.988977	0.142059	6.96172	3.36154e-12	4.92072e-11
SENP1	105.48	1.04443	0.176084	5.9314	3.00365e-09	3.02922e-08		KAT7	792.09	0.742173	0.106642	6.95946	3.4157e-12	4.99158e-11
HAUS1	104.991	1.10029	0.185514	5.93102	3.01057e-09	3.03431e-08		NDUFB5	820.689	0.769779	0.110634	6.95792	3.45342e-12	5.03822e-11
STT3B	244.751	1.3877	0.234008	5.93013	3.02703e-09	3.04901e-08		PRKRIR	256.811	1.11124	0.159805	6.95372	3.5579e-12	5.18628e-11
TRIP12	622.334	0.787691	0.132859	5.92878	3.05198e-09	3.07224e-08		BEND3	411.469	0.881848	0.126851	6.95183	3.60568e-12	5.24274e-11
AP1G1	474.493	0.847338	0.142959	5.92714	3.08253e-09	3.10107e-08		ODC1	7033.5	0.432422	0.0622165	6.95028	3.6456e-12	5.29633e-11
SNX19	551.599	0.648124	0.109368	5.92611	3.10202e-09	3.11681e-08		RPRD1A	855.642	0.667448	0.0960407	6.94964	3.66225e-12	5.31607e-11
ZNF512	320.006	0.689993	0.116558	5.91976	3.22421e-09	3.23357e-08		SIAH2	1246.5	0.617686	0.0888894	6.94893	3.68073e-12	5.33844e-11
QTRTD1	193.208	0.767563	0.129781	5.9143	3.33299e-09	3.33523e-08		TFDP1	3412.33	0.465182	0.0669936	6.94367	3.82046e-12	5.53648e-11
METTL9	692.036	0.596426	0.10089	5.91165	3.38695e-09	3.38632e-08		ATP6V1A	696.146	0.860476	0.123926	6.94347	3.82586e-12	5.53968e-11
PSMA4	439.928	1.27746	0.216157	5.90989	3.42336e-09	3.41851e-08		CITED2	1798.26	0.528165	0.0760837	6.94189	3.86883e-12	5.59723e-11
LAPTM4B	1295.84	0.685719	0.116116	5.90549	3.51594e-09	3.50449e-08		TUBBP5	1093.88	0.801091	0.11541	6.94124	3.88661e-12	5.61463e-11
RCC1	1695.91	0.509236	0.0862672	5.90301	3.56939e-09	3.55559e-08		NAP1L1	17775.3	0.491749	0.0708852	6.93726	3.99775e-12	5.76932e-11
PRIM1	35.3329	2.1856	0.37027	5.90272	3.57552e-09	3.55951e-08		RRP1B	4513.14	0.440495	0.0635202	6.93472	4.07021e-12	5.86901e-11
DDX47	500.16	0.666649	0.112989	5.90015	3.63169e-09	3.60878e-08		CCDC117	447.33	0.967147	0.139472	6.93434	4.08112e-12	5.87987e-11
DEPDC1	15.5514	3.67461	0.623283	5.89558	3.73372e-09	3.7011e-08		CTDSP2	10320.1	0.411411	0.0593423	6.93285	4.12452e-12	5.93255e-11
FLNB	7967.78	0.413324	0.0701247	5.89412	3.7668e-09	3.73162e-08		ARRDC3	162.917	1.56734	0.226188	6.92936	4.22753e-12	6.07568e-11
SF3B3	3310.78	0.441048	0.0749445	5.88499	3.98067e-09	3.93628e-08		CPSF3	1876.68	0.606725	0.087646	6.92245	4.43907e-12	6.35865e-11
ACTR2	1280.66	0.618985	0.105264	5.88033	4.09457e-09	4.04398e-08		FOPNL	1459.59	0.674814	0.0975306	6.91899	4.54867e-12	6.51026e-11
SEL1L	241.901	0.849421	0.144513	5.87782	4.15703e-09	4.10068e-08		SEC23A	2339.93	0.735641	0.106505	6.90712	4.9459e-12	7.05552e-11
ERI1	137.22	1.02116	0.173782	5.8761	4.20046e-09	4.141e-08		ZZZ3	259.27	1.51012	0.21871	6.90464	5.03299e-12	7.17387e-11
PHKA1	456.931	0.697053	0.118669	5.87394	4.25561e-09	4.19282e-08		RACGAP1	901.801	0.723205	0.104767	6.90299	5.09199e-12	7.25201e-11
UBE3C	1221	0.504808	0.0860173	5.86867	4.39296e-09	4.31766e-08		EMP1	3523.04	0.697463	0.101054	6.90192	5.13044e-12	7.30078e-11
ERBB2IP	251.345	0.866222	0.147712	5.86426	4.51142e-09	4.43141e-08		ALDH3A2	1555.28	0.585759	0.0849015	6.89927	5.22697e-12	7.41991e-11
LOC100288637	23.687	2.67622	0.45685	5.85798	4.68526e-09	4.59659e-08		FZD6	437.873	0.951954	0.138003	6.89806	5.27179e-12	7.47741e-11
PSMA2	430.672	0.731058	0.124832	5.85633	4.73195e-09	4.6368e-08		PANDAR	43	3.13298	0.454579	6.89206	5.4992e-12	7.7936e-11
UHRF2	122.037	1.48606	0.253766	5.85602	4.74104e-09	4.6429e-08		CDCA5	3206.02	0.509723	0.0740678	6.88185	5.90809e-12	8.33906e-11
CPNE8	38.7984	1.82137	0.311196	5.85278	4.83417e-09	4.7284e-08		BACH1	345.418	1.16434	0.169258	6.87906	6.02505e-12	8.48344e-11
TOMM70A	249.361	1.35374	0.231342	5.85166	4.867e-09	4.75477e-08		FBXL17	257.393	1.20058	0.174572	6.87726	6.10168e-12	8.57743e-11
CAPRIN1	1768.37	0.696114	0.119097	5.84494	5.06762e-09	4.93591e-08		XPR1	302.591	1.06091	0.154276	6.87675	6.12327e-12	8.60081e-11
SLC1A4	556.643	0.729421	0.124843	5.84268	5.13663e-09	4.99713e-08		UHRF1	3611.34	0.595971	0.0867279	6.87173	6.3429e-12	8.90211e-11
PPP4R2	142.665	0.859568	0.147122	5.84256	5.14058e-09	4.99797e-08		GPN1	1622.46	0.616105	0.0897319	6.86607	6.59956e-12	9.24737e-11
MTFR1	292.581	0.677268	0.116028	5.83711	5.31134e-09	5.15782e-08		RPSAP58	7361.06	0.625463	0.0911225	6.86398	6.69703e-12	9.37212e-11
ROCK2	179.982	1.2014	0.205912	5.83455	5.39371e-09	5.23155e-08		MORC4	1698.64	0.514021	0.0749311	6.85992	6.88992e-12	9.63091e-11
ARHGAP18	120.65	1.11075	0.190482	5.83128	5.50035e-09	5.3286e-08		BAG2	1619.98	0.575856	0.0839524	6.85931	6.91919e-12	9.66404e-11
KLF2	51.4161	1.58094	0.271271	5.82789	5.61333e-09	5.43158e-08		HNRNPU	17960.8	0.527428	0.0769053	6.85815	6.97589e-12	9.73541e-11
PCNA	999.663	0.601065	0.103159	5.82659	5.65729e-09	5.47085e-08		MLF1	737.939	0.857102	0.124994	6.85716	7.02448e-12	9.79534e-11
GIGYF2	776.916	0.610797	0.104855	5.82517	5.70553e-09	5.51421e-08		ACAP2	267.274	1.04039	0.151751	6.85592	7.08556e-12	9.87258e-11
SRSF6	1399.04	0.427861	0.0734629	5.82418	5.7395e-09	5.54375e-08		COL1A2	64617.2	0.546874	0.0797911	6.85383	7.18982e-12	1.00098e-10
RFC1	279.414	0.795943	0.136704	5.82238	5.80167e-09	5.60046e-08		KIAA0101	3937.2	0.572357	0.0835403	6.85127	7.31971e-12	1.01743e-10
FAM132B	39.0303	2.0432	0.350936	5.82214	5.80992e-09	5.60509e-08		C5orf30	577.66	1.01584	0.148383	6.84603	7.59293e-12	1.05372e-10
ACTL6A	173.063	1.61005	0.276726	5.81821	5.94802e-09	5.7281e-08		SRPK1	2237.37	0.553786	0.0809557	6.8406	7.88636e-12	1.09096e-10
MAP4K5	96.0944	1.38825	0.238658	5.8169	5.99504e-09	5.76996e-08		PRSS3P2	111.967	1.75373	0.256398	6.8399	7.92493e-12	1.09542e-10
PPIP5K2	52.2808	1.52745	0.262736	5.81363	6.11337e-09	5.87687e-08		GATA6	6776.55	0.419241	0.061388	6.82936	8.52926e-12	1.17801e-10
FRMD6	145.905	1.00218	0.172731	5.80199	6.55341e-09	6.28128e-08		LRRC47	5032.29	0.565265	0.0828052	6.82644	8.70484e-12	1.20131e-10
PPP2R5D	729.728	0.486664	0.0838836	5.80165	6.56652e-09	6.29014e-08		GLO1	4233.32	0.63026	0.092334	6.82587	8.73929e-12	1.20511e-10
SPAG9	944.404	0.607408	0.104715	5.80056	6.60924e-09	6.31987e-08		TMEM87A	537.713	0.814708	0.119369	6.82513	8.78461e-12	1.21039e-10
SLC25A19	138.03	0.960427	0.165658	5.79766	6.72452e-09	6.42631e-08		COPS4	182.894	1.26843	0.186036	6.81819	9.21974e-12	1.26733e-10
PDPR	422.346	0.755032	0.130363	5.79175	6.96559e-09	6.63715e-08		MAP9	128.742	1.46463	0.214835	6.81745	9.26693e-12	1.27281e-10
PAXIP1	239.547	0.730573	0.126147	5.79143	6.97889e-09	6.64592e-08		SFPQ	12678.5	0.456812	0.0670102	6.81705	9.29278e-12	1.27535e-10
NPM1	9185.65	0.829588	0.143284	5.78982	7.0461e-09	6.70048e-08		C2orf69	205.565	1.23975	0.182096	6.80823	9.88065e-12	1.35282e-10
RPL22L1	369.705	0.824264	0.142366	5.78976	7.04857e-09	6.70048e-08		UGT8	242.09	1.08901	0.16	6.80628	1.00152e-11	1.36908e-10
MRPL15	649.013	0.625223	0.108099	5.78378	7.30411e-09	6.93121e-08		STXBP3	379.691	0.872062	0.128251	6.79966	1.04865e-11	1.43014e-10
SLC7A11	483.675	0.643622	0.111283	5.78364	7.30994e-09	6.93269e-08		SACM1L	219.802	1.33912	0.197357	6.78525	1.15889e-11	1.578e-10
PPRC1	1292.82	0.496331	0.0858181	5.78353	7.31509e-09	6.93353e-08		FLJ44635	104.54	2.26674	0.334206	6.78246	1.18148e-11	1.60373e-10
PLAGL2	243.993	0.89579	0.154908	5.78273	7.34975e-09	6.96232e-08		BICC1	273.523	1.21989	0.179887	6.78142	1.18997e-11	1.61399e-10
XPOT	306.382	1.17311	0.203111	5.77571	7.66303e-09	7.25484e-08		NEK4	965.447	0.747102	0.110237	6.7772	1.22525e-11	1.65925e-10
TUFT1	320.255	0.766856	0.132897	5.77033	7.91186e-09	7.47733e-08		CTDSPL	1146.49	0.616969	0.0910741	6.77437	1.24953e-11	1.68949e-10
HMGN1	1434.52	0.503623	0.0873629	5.76472	8.17922e-09	7.71653e-08		COPS5	3003.86	0.554522	0.0818787	6.77248	1.26593e-11	1.71033e-10
NEK4	180.088	0.84759	0.147228	5.75698	8.56335e-09	8.06486e-08		RICTOR	259.143	1.08759	0.160605	6.77185	1.27143e-11	1.71643e-10
CDC25B	6882.39	0.408539	0.0710322	5.75147	8.84724e-09	8.31774e-08		KCTD18	393.11	0.977047	0.14434	6.76908	1.29601e-11	1.74826e-10
MIS18A	75.6508	1.47932	0.25723	5.75097	8.87342e-09	8.33752e-08		LAP3	1387.48	0.635809	0.0939328	6.76877	1.2988e-11	1.75066e-10
POP1	176.064	0.955161	0.166303	5.74349	9.27463e-09	8.70442e-08		NUCB1-AS1	94.2117	1.7836	0.263732	6.76293	1.35226e-11	1.81708e-10
TMEM209	196.964	0.994049	0.173132	5.74156	9.38059e-09	8.79689e-08		H2AFZ	14505.3	0.537854	0.0795653	6.75991	1.38079e-11	1.85397e-10
CPD	128.986	1.58026	0.275276	5.74063	9.43261e-09	8.83225e-08		KBTBD6	217.698	1.1097	0.164176	6.7592	1.38756e-11	1.86019e-10
TPRKB	102.648	1.02617	0.178763	5.74039	9.44587e-09	8.83957e-08		HECTD1	766.397	0.783358	0.116019	6.75198	1.45841e-11	1.94915e-10
WBP11	935.041	0.70957	0.123694	5.73652	9.66442e-09	9.03367e-08		APPL2	582.001	0.79583	0.117887	6.75079	1.4704e-11	1.96366e-10
MYOF	5570.53	0.348885	0.0608499	5.73353	9.83608e-09	9.18884e-08		CYB5R4	129.022	1.5299	0.226698	6.74861	1.49264e-11	1.99183e-10
TAF1	249.496	0.750042	0.130964	5.72709	1.0217e-08	9.53918e-08		MED20	346.401	0.905271	0.134146	6.7484	1.49486e-11	1.99326e-10
BRIP1	13.3116	3.44108	0.600973	5.72585	1.02918e-08	9.6035e-08		SEC61G	2429.52	0.566498	0.0839898	6.74484	1.53193e-11	2.04112e-10
BICC1	509.685	0.601266	0.105026	5.7249	1.03492e-08	9.65155e-08		RFWD2	304.783	1.05664	0.156744	6.74121	1.57077e-11	2.09127e-10
SUMO2	1560.47	0.506787	0.0885349	5.72415	1.03951e-08	9.68877e-08		FAT1	2498.11	0.523767	0.0777356	6.73781	1.60793e-11	2.13746e-10
TFAM	196.379	0.844196	0.147512	5.7229	1.0472e-08	9.74925e-08		WWP2	3179.5	0.473761	0.0703648	6.73293	1.66283e-11	2.20875e-10
2020-09-10	129.911	1.15367	0.201725	5.71902	1.07137e-08	9.95712e-08		KDM2B	1154.85	0.616374	0.0915809	6.73038	1.69224e-11	2.24438e-10
HMGXB4	135.59	0.939622	0.164563	5.7098	1.13106e-08	1.04759e-07		STK3	288.133	1.0362	0.153994	6.72888	1.70978e-11	2.26592e-10
IPO8	197.489	0.915873	0.160416	5.70935	1.13406e-08	1.04916e-07		ARAF	4204.32	0.451362	0.0671051	6.7262	1.74157e-11	2.30453e-10
DDX17	1355.03	0.545776	0.0956728	5.70461	1.16609e-08	1.07757e-07		CTHRC1	675.491	0.75305	0.111977	6.72503	1.75556e-11	2.3205e-10
CCT2	2782.79	0.525231	0.0920747	5.7044	1.16755e-08	1.07831e-07		RASA1	213.181	1.19876	0.178277	6.72412	1.76658e-11	2.33229e-10
TMX4	288.19	0.690517	0.121251	5.69496	1.23404e-08	1.13777e-07		DUT	3972.17	0.582226	0.0866377	6.72024	1.81426e-11	2.39341e-10
ATP9B	345.11	0.676832	0.118859	5.69441	1.23797e-08	1.14075e-07		APH1A	7663.98	0.403264	0.0600151	6.71938	1.825e-11	2.40576e-10
GNA13	134.155	1.02605	0.180333	5.68973	1.27237e-08	1.16979e-07		C1GALT1	394.515	0.939241	0.139898	6.71374	1.89698e-11	2.49685e-10
CENPU	22.8225	3.26429	0.573963	5.68729	1.2907e-08	1.18597e-07		NPEPPS	2755.61	0.477942	0.0713307	6.70037	2.07895e-11	2.72809e-10
CCDC77	158.349	1.18548	0.208482	5.68626	1.29852e-08	1.19248e-07		FAM107B	2258.45	0.502943	0.0750761	6.69911	2.09689e-11	2.74956e-10
RMI1	18.8992	2.68885	0.47325	5.68167	1.33385e-08	1.22284e-07		RPEL1	47.8968	2.96058	0.44212	6.69632	2.13735e-11	2.79838e-10
LRP8	247.538	0.769839	0.135654	5.67504	1.38656e-08	1.26974e-07		RPL29P2	143.231	1.54573	0.230938	6.69325	2.18264e-11	2.85553e-10
WDR82	796.19	0.536513	0.0945938	5.67176	1.41339e-08	1.29357e-07		UAP1	1919.18	0.626545	0.0936595	6.6896	2.23775e-11	2.92543e-10
GGCT	243.627	0.784456	0.138332	5.67082	1.42118e-08	1.29924e-07		CALD1	3871.95	0.492976	0.0737123	6.68784	2.26483e-11	2.95637e-10
AGPAT5	174.619	1.14781	0.202492	5.66845	1.44092e-08	1.31433e-07		PRPS1	3010.68	0.482169	0.0721615	6.68181	2.36016e-11	3.07618e-10
NNT	200.384	0.760583	0.134265	5.66477	1.47222e-08	1.34212e-07		MGAT5	1890.34	0.602811	0.0902397	6.68011	2.38761e-11	3.10962e-10
BUB3	936.722	0.597082	0.105424	5.6636	1.48233e-08	1.35057e-07		LPCAT1	10726.2	0.435373	0.0651957	6.67795	2.42311e-11	3.15114e-10
RSPRY1	260.307	0.841178	0.148603	5.66056	1.50882e-08	1.3724e-07		LDHA	25261.5	0.719517	0.107748	6.67779	2.42575e-11	3.15221e-10
PSME3	1858.04	0.538853	0.0952163	5.65925	1.52038e-08	1.38137e-07		43895	843.339	0.769999	0.115432	6.67059	2.54777e-11	3.30582e-10
INTS7	223.948	0.810686	0.143269	5.6585	1.527e-08	1.3866e-07		PCYOX1	1485.44	0.586843	0.0880918	6.66173	2.70624e-11	3.50358e-10
NUP133	229.309	0.899321	0.15906	5.65397	1.56785e-08	1.42211e-07		VAPA	4555.47	0.509923	0.0765793	6.65876	2.76152e-11	3.57248e-10
ANP32A	2062.4	0.455394	0.0805944	5.65044	1.60041e-08	1.44949e-07		SPRY1	1197.86	0.637973	0.0958953	6.6528	2.87568e-11	3.71463e-10
MKL2	168.187	1.18039	0.208953	5.64907	1.61316e-08	1.45913e-07		RPS3A	14306.7	0.51828	0.0779066	6.65259	2.87985e-11	3.71726e-10
PTPN13	138.167	0.921197	0.163128	5.64709	1.63188e-08	1.47524e-07		PRPF40A	981.521	0.718155	0.107958	6.6522	2.88739e-11	3.72422e-10
UBE4A	123.811	1.08374	0.191944	5.64614	1.64094e-08	1.48177e-07		STYX	559.994	0.728959	0.109605	6.65076	2.91584e-11	3.75812e-10
BTBD3	142.97	0.918814	0.162738	5.64596	1.64259e-08	1.48244e-07		PALLD	2132.32	0.561602	0.0844595	6.64937	2.94357e-11	3.78824e-10
UPK1B	26.3701	2.03058	0.359757	5.64431	1.65842e-08	1.49507e-07		CFL2	448.23	0.981643	0.147973	6.63394	3.26852e-11	4.18472e-10
GSR	3133.35	0.515878	0.091455	5.64079	1.69272e-08	1.5243e-07		FAM160B1	113.612	1.64653	0.248296	6.63133	3.32669e-11	4.25293e-10
RFFL	160.947	0.96254	0.170649	5.64046	1.69592e-08	1.52633e-07		APIP	1215.44	0.680839	0.102679	6.63076	3.33957e-11	4.26625e-10
2020-09-07	576.248	0.947866	0.168065	5.63988	1.70167e-08	1.53065e-07		PLSCR1	1297.82	0.563125	0.08496	6.62812	3.39991e-11	4.34014e-10
CHAMP1	207.297	0.901989	0.160162	5.63173	1.78411e-08	1.60303e-07		BBS10	131.657	1.62543	0.245307	6.6261	3.44664e-11	4.39655e-10
PCMT1	519.423	0.550666	0.097898	5.6249	1.85615e-08	1.66408e-07		ONECUT3	2385.46	0.88236	0.133177	6.62544	3.46208e-11	4.41301e-10
ICMT	1611.64	0.539187	0.095891	5.62292	1.87758e-08	1.6805e-07		BLOC1S6	1402.76	0.63023	0.0951643	6.62255	3.53063e-11	4.49606e-10
SMS	1498.04	0.698355	0.124267	5.61977	1.91207e-08	1.70855e-07		SMG1	671.406	0.840737	0.126952	6.62247	3.53242e-11	4.49606e-10
ARFGEF2	340.809	0.646893	0.115204	5.61518	1.96357e-08	1.75167e-07		EIF4A2	2888.92	0.59214	0.0894738	6.61802	3.64036e-11	4.62666e-10
UCK2	1401.33	0.387873	0.069134	5.61045	2.01804e-08	1.79828e-07		WDHD1	211.401	1.21549	0.183703	6.61662	3.67502e-11	4.6673e-10
TEAD4	384.911	0.702548	0.125349	5.60475	2.08561e-08	1.85748e-07		IL7R	799.311	0.821322	0.124158	6.61513	3.7122e-11	4.71108e-10
MGAT5	380.084	0.703236	0.125546	5.60144	2.12582e-08	1.88914e-07		SF3B1	1387.72	0.704217	0.106481	6.61355	3.75219e-11	4.75487e-10
PALLD	1753.67	0.404639	0.0722656	5.59934	2.15174e-08	1.91113e-07		GNAI3	1239.06	0.740871	0.112032	6.61302	3.76545e-11	4.7682e-10
PRKAR2A	105.424	0.988315	0.176648	5.59481	2.2086e-08	1.95949e-07		GMFB	170.232	1.48047	0.223923	6.61151	3.80423e-11	4.81379e-10
LRPPRC	979.534	0.725088	0.129622	5.59388	2.22051e-08	1.96897e-07		MDFIC	1167.97	0.589806	0.0892168	6.61094	3.81896e-11	4.82891e-10
ETV5	383.863	0.728829	0.130309	5.59309	2.23067e-08	1.9769e-07		RRM2B	98.6667	1.78123	0.269487	6.6097	3.85088e-11	4.86573e-10
CTPS2	242.549	0.662811	0.118513	5.59275	2.23507e-08	1.97972e-07		KCTD9	190.555	1.34334	0.203293	6.60789	3.89824e-11	4.91841e-10
CUL4B	207.05	0.735179	0.131562	5.58808	2.29593e-08	2.03141e-07		SNX18	367.841	0.987827	0.149582	6.60392	4.00433e-11	5.04127e-10
HIRA	428.25	0.66362	0.11901	5.57619	2.45841e-08	2.16808e-07		WDR3	1690.04	0.75376	0.114169	6.60212	4.05314e-11	5.09534e-10
CKS2	779.186	1.67529	0.300894	5.5677	2.58119e-08	2.27019e-07		MAGEA6	1755.52	0.602319	0.0912784	6.59869	4.14794e-11	5.20697e-10
ADI1	1008.89	0.488862	0.0878623	5.56396	2.63721e-08	2.31569e-07		SNRPD1	9344.9	0.396842	0.0601436	6.59824	4.16071e-11	5.21923e-10
BMPR1A	95.3393	1.02868	0.185201	5.55443	2.78518e-08	2.43902e-07		HAT1	203.653	1.29649	0.196562	6.59584	4.22854e-11	5.29665e-10
POLR1B	301.825	0.750918	0.135289	5.55046	2.84914e-08	2.48832e-07		ERBB2IP	293.298	1.17331	0.177945	6.59367	4.29076e-11	5.36685e-10
NIF3L1	191.779	0.850399	0.153346	5.54562	2.92914e-08	2.55682e-07		PCNA	876.786	0.653628	0.0991329	6.59345	4.29709e-11	5.36703e-10
WAC	416.912	0.758398	0.136792	5.54415	2.95383e-08	2.57698e-07		SASS6	119.359	1.58365	0.240209	6.59281	4.31579e-11	5.38652e-10
LRIG3	63.433	1.37967	0.24895	5.54195	2.99129e-08	2.60826e-07		RHOT1	171.516	1.30133	0.197576	6.5865	4.50329e-11	5.60844e-10
MIS18BP1	40.127	2.39446	0.432104	5.54139	3.00074e-08	2.61369e-07		SPIN1	444.173	1.05914	0.160846	6.5848	4.55484e-11	5.66689e-10
CENPI	13.2526	5.96891	1.07753	5.53941	3.03489e-08	2.6406e-07		LRR1	624.011	0.744577	0.113076	6.58474	4.55676e-11	5.66689e-10
CCNT1	58.1231	1.61264	0.291177	5.53835	3.05334e-08	2.65523e-07		FEM1B	338.467	0.922897	0.140177	6.58379	4.58609e-11	5.69929e-10
MFSD14A	129.229	1.07112	0.193594	5.53283	3.151e-08	2.73576e-07		TAF4B	809.663	0.847384	0.12873	6.58264	4.62157e-11	5.73928e-10
PRKAR1A	891.387	0.633107	0.114432	5.5326	3.15517e-08	2.73791e-07		PI4K2B	79.6315	1.91983	0.29169	6.58174	4.64973e-11	5.76836e-10
UBE2D3	826.477	0.49944	0.0904403	5.52232	3.34549e-08	2.89841e-07		NECAB1	39.4885	2.88087	0.43777	6.58079	4.67941e-11	5.79866e-10
NCOA7	618.681	0.64535	0.116884	5.52128	3.36547e-08	2.91417e-07		LRP4	972.567	0.602528	0.091633	6.57545	4.85057e-11	5.99792e-10
AAGAB	609.126	0.61128	0.110733	5.52032	3.38385e-08	2.92696e-07		POSTN	5814.78	1.5001	0.228166	6.57462	4.87776e-11	6.02725e-10
LUC7L3	1135.47	0.643668	0.116609	5.5199	3.39201e-08	2.93245e-07		EIF3A	10073.9	0.514951	0.0783351	6.5737	4.90803e-11	6.06033e-10
VPS26A	133.47	1.53376	0.277907	5.51899	3.40956e-08	2.94606e-07		KPNA3	311.782	0.946041	0.14405	6.56743	5.11894e-11	6.30282e-10
GOLIM4	382.919	0.606998	0.110052	5.51555	3.47682e-08	3.00097e-07		44076	9985.73	0.390094	0.0594072	6.56644	5.15308e-11	6.34037e-10
SNAI1	95.234	1.02683	0.186318	5.51118	3.56441e-08	3.07331e-07		ATXN10	3011.42	0.460544	0.0701643	6.56379	5.2457e-11	6.44755e-10
IPO4	1744.15	0.482159	0.0874947	5.51071	3.57381e-08	3.07978e-07		RNF144A	1079.82	0.581382	0.0886771	6.55617	5.52087e-11	6.7737e-10
YTHDC2	81.9284	1.34304	0.243815	5.50847	3.61974e-08	3.1144e-07		SIK1	793.704	0.680108	0.103763	6.55444	5.58498e-11	6.84751e-10
KDM1A	1176.93	0.425451	0.0772656	5.50634	3.66371e-08	3.14555e-07		PCGF6	269.633	1.09934	0.1679	6.54756	5.84849e-11	7.15543e-10
TGFBRAP1	437.01	0.566331	0.102855	5.50614	3.66789e-08	3.14748e-07		UBA5	497.737	1.01306	0.154797	6.54443	5.97235e-11	7.30183e-10
HMGCS1	194.731	1.25326	0.227762	5.5025	3.74438e-08	3.20634e-07		FAM92A1	737.71	0.805206	0.123057	6.54338	6.01427e-11	7.34791e-10
NKRF	198.613	0.860289	0.156349	5.50237	3.74718e-08	3.20704e-07		PELI1	700.979	1.0049	0.153659	6.53978	6.16109e-11	7.51142e-10
CDC42	1136.81	0.493055	0.08961	5.50223	3.75016e-08	3.2079e-07		PIN4P1	245.669	1.20949	0.184996	6.53793	6.23747e-11	7.59388e-10
GMNN	149.762	1.53409	0.279113	5.49631	3.87814e-08	3.31388e-07		HSPA4L	153.919	1.34771	0.206206	6.53574	6.32943e-11	7.70043e-10
FECH	459.385	0.52444	0.0954596	5.49384	3.93287e-08	3.35534e-07		SLC39A10	148.552	1.4419	0.220687	6.53371	6.41608e-11	7.80039e-10
FAM81A	102.534	1.0762	0.195937	5.49258	3.96111e-08	3.37589e-07		ARL6IP5	974.719	0.795486	0.121798	6.53117	6.5258e-11	7.92269e-10
CNN3	836.762	0.454653	0.0827952	5.4913	3.98984e-08	3.39859e-07		AFG3L2	2294.89	0.559455	0.0856692	6.53041	6.55906e-11	7.95751e-10
SMARCA1	252.039	1.12479	0.20485	5.49079	4.00133e-08	3.40659e-07		NUP50	987.239	0.700429	0.107267	6.5298	6.58573e-11	7.98428e-10
ULK2	205.775	0.78358	0.142734	5.48979	4.0241e-08	3.42381e-07		MFHAS1	693.106	0.712344	0.109186	6.52416	6.83827e-11	8.27888e-10
LETM1	885.472	0.468265	0.085418	5.48204	4.20457e-08	3.56839e-07		IPO8	802.329	0.781262	0.119768	6.52311	6.88628e-11	8.3312e-10
TNPO3	1355.23	0.403508	0.0736088	5.48179	4.2104e-08	3.57147e-07		RAP2C	353.879	0.947951	0.145354	6.52166	6.95324e-11	8.40636e-10
STX2	183.941	0.845084	0.154177	5.48125	4.22334e-08	3.58057e-07		TRA2B	3500.96	0.521039	0.0801385	6.50172	7.94051e-11	9.56663e-10
FKBP4	3917.71	0.39112	0.0714187	5.47644	4.33969e-08	3.67537e-07		JADE3	317.579	1.1623	0.178842	6.49904	8.0836e-11	9.73227e-10
MTSS1L	1124.03	0.519598	0.0949504	5.47231	4.44209e-08	3.75817e-07		MIR100HG	145.409	1.37114	0.211223	6.49144	8.502e-11	1.02218e-09
ELOVL6	389.815	0.617771	0.112918	5.471	4.47514e-08	3.78022e-07		PPIP5K2	268.064	1.19644	0.184356	6.48983	8.59324e-11	1.03244e-09
YWHAG	2138.21	0.497827	0.0910753	5.4661	4.60034e-08	3.87993e-07		SNORD49A	58.8516	3.29277	0.50747	6.48859	8.66448e-11	1.04028e-09
RAD1	129.547	0.994666	0.182	5.46519	4.62405e-08	3.89789e-07		KTN1	2258.48	0.600586	0.0925999	6.48581	8.82555e-11	1.05888e-09
GEN1	44.9945	1.98597	0.363407	5.46487	4.63243e-08	3.90293e-07		PPP1R12A	702.811	0.769045	0.118579	6.48551	8.84319e-11	1.06027e-09
IL13RA1	691.437	0.556364	0.101818	5.46428	4.64797e-08	3.91399e-07		SUN2	8898.9	0.458396	0.0707064	6.48309	8.98609e-11	1.07591e-09
HP1BP3	882.864	0.561363	0.102749	5.46342	4.67044e-08	3.93087e-07		TMEM231	2741.6	0.427247	0.0659047	6.4828	9.00376e-11	1.07729e-09
CAV1	2909.72	0.708404	0.129718	5.46111	4.73163e-08	3.9803e-07		LOC102724009	53.8903	2.34031	0.361299	6.47747	9.32734e-11	1.1137e-09
MEPCE	1221.23	0.433912	0.0794908	5.45865	4.7977e-08	4.03171e-07		SDC1	5135.17	0.478236	0.0738417	6.4765	9.38763e-11	1.12013e-09
RCOR1	210.15	0.780821	0.143124	5.45554	4.88248e-08	4.09659e-07		ERRFI1	4835.61	0.66078	0.102036	6.47592	9.42331e-11	1.12361e-09
PHGDH	2499.41	0.438721	0.0804451	5.45367	4.93412e-08	4.13778e-07		CHEK1	815.183	0.685769	0.105979	6.47082	9.74707e-11	1.16142e-09
POGK	574.96	0.552447	0.101317	5.45267	4.962e-08	4.15901e-07		GNB4	545.226	0.96933	0.14989	6.46694	1.0001e-10	1.18922e-09
AZIN1	272.102	0.870148	0.159618	5.45144	4.99647e-08	4.18574e-07		TRIM14	2188.35	0.467884	0.0723967	6.46279	1.02791e-10	1.22062e-09
HAT1	43.3828	1.92665	0.353555	5.44934	5.0556e-08	4.23308e-07		FYTTD1	778.992	0.649494	0.100594	6.45659	1.07089e-10	1.26906e-09
STK3	85.293	1.23291	0.226255	5.44922	5.05921e-08	4.23393e-07		IMPA1	255.907	1.17658	0.182335	6.45283	1.09783e-10	1.30009e-09
CEP152	28.8512	2.29338	0.420885	5.44895	5.06676e-08	4.23806e-07		THUMPD1	228.825	1.07751	0.167039	6.45064	1.1138e-10	1.31811e-09
ACSL3	808.758	0.689147	0.12657	5.44478	5.18703e-08	4.33419e-07		PEG10	1849.46	0.697939	0.108263	6.44667	1.14331e-10	1.35211e-09
TRIM28	11012.4	0.527576	0.0970885	5.43397	5.51137e-08	4.59337e-07		TOMM20	4253.19	0.425668	0.0660446	6.44516	1.15482e-10	1.36444e-09
ABCC2	3563.53	0.448773	0.082594	5.43348	5.52645e-08	4.60122e-07		KIAA1279	475.773	0.771163	0.119696	6.44266	1.17398e-10	1.38555e-09
PITPNB	106.134	1.09535	0.201657	5.43176	5.58017e-08	4.64356e-07		TMPO	1880.29	0.628805	0.0976546	6.43907	1.20209e-10	1.41583e-09
PPP6R3	870.652	0.488244	0.0899078	5.4305	5.61977e-08	4.67412e-07		SLC35D1	286.647	1.27789	0.198473	6.43859	1.20592e-10	1.41939e-09
STAG2	236.28	0.941327	0.173403	5.42854	5.6818e-08	4.72329e-07		ACTR6	112.128	1.59704	0.2483	6.4319	1.26017e-10	1.48124e-09
NRF1	166.156	0.808805	0.149033	5.427	5.73079e-08	4.76157e-07		MFN2	11405.3	0.373633	0.0581121	6.42953	1.27997e-10	1.50111e-09
ZNF326	235.786	0.91648	0.168974	5.4238	5.83438e-08	4.84268e-07		CFAP97	147.75	1.46206	0.227399	6.42947	1.28054e-10	1.50111e-09
SYNJ2	614.295	0.59338	0.109455	5.4212	5.91998e-08	4.90871e-07		ETNK1	428.526	0.814522	0.126713	6.42807	1.29232e-10	1.5139e-09
CTNNB1	2278.99	0.412697	0.0761452	5.41987	5.96441e-08	4.93798e-07		CCT4	16029.2	0.431701	0.0671747	6.42654	1.30544e-10	1.52823e-09
GTF2I	754.191	0.681535	0.125773	5.41876	6.00153e-08	4.96618e-07		SEC24A	504.973	1.10175	0.171541	6.4227	1.33875e-10	1.56617e-09
NAV1	396.931	0.636814	0.117619	5.41422	6.15554e-08	5.09103e-07		NEDD1	120.843	1.52777	0.238205	6.41369	1.42037e-10	1.65943e-09
ASRGL1	123.875	0.898859	0.166285	5.40554	6.46126e-08	5.33029e-07		FAM220A	1237.29	0.546662	0.0852923	6.40927	1.46215e-10	1.70479e-09
PARPBP	16.1834	2.75676	0.510233	5.40295	6.55554e-08	5.40258e-07		SLK	633.462	0.784039	0.122401	6.40551	1.49872e-10	1.74626e-09
CNOT7	266.61	0.676093	0.125295	5.396	6.8144e-08	5.59885e-07		C6orf120	777.6	0.629301	0.0982736	6.40356	1.51794e-10	1.76628e-09
CBX5	1350.12	0.543957	0.100835	5.39453	6.87046e-08	5.64206e-07		B4GALT6	139.357	1.58436	0.247488	6.40175	1.53605e-10	1.78617e-09
CDC5L	398.383	0.638363	0.118357	5.39355	6.90782e-08	5.66986e-07		IREB2	258.174	1.07235	0.167567	6.39952	1.55863e-10	1.80953e-09
EIF5A	18316.3	0.288712	0.0535372	5.39273	6.93949e-08	5.69298e-07		SLC25A32	877.085	0.703453	0.109924	6.39946	1.55927e-10	1.80953e-09
UBE4B	494.05	0.587665	0.109062	5.38836	7.11025e-08	5.82129e-07		ELAVL1	5856.23	0.392567	0.061353	6.3985	1.56915e-10	1.81856e-09
MAT2A	1259.44	0.757354	0.140627	5.38554	7.22287e-08	5.91052e-07		ECHDC1	821.993	0.682334	0.106693	6.39532	1.60211e-10	1.85552e-09
DLC1	351.653	0.672528	0.124979	5.38111	7.40286e-08	6.05475e-07		MCM10	1159.56	0.666154	0.10419	6.39368	1.6194e-10	1.87429e-09
KIF26A	98.755	1.15433	0.214563	5.37992	7.4517e-08	6.09162e-07		ATAD3C	407.234	1.0762	0.168372	6.3918	1.63947e-10	1.89136e-09
KIAA1211	101.205	0.941123	0.175143	5.37347	7.7237e-08	6.30128e-07		NSF	971.655	0.654006	0.10232	6.39179	1.63959e-10	1.89136e-09
FTSJ3	1753.44	0.358281	0.0666822	5.37296	7.7456e-08	6.31597e-07		THAP11	4181.96	0.487524	0.0762757	6.3916	1.64155e-10	1.89236e-09
HAVCR1	427.75	0.794267	0.147845	5.37228	7.77459e-08	6.33643e-07		NUP54	308.508	1.06033	0.165958	6.38913	1.66835e-10	1.92198e-09
KLF10	707.571	0.552988	0.10296	5.37088	7.83515e-08	6.38246e-07		RAB31	1878.93	0.476149	0.07453	6.38869	1.67315e-10	1.92496e-09
TMX1	139.28	1.19427	0.222622	5.36457	8.11431e-08	6.60004e-07		DPYD-AS1	29.8415	3.63518	0.569125	6.38732	1.68814e-10	1.94091e-09
FOXF2	337.186	0.630068	0.117463	5.36395	8.14232e-08	6.61951e-07		GNA13	215.428	1.20431	0.188576	6.38633	1.6991e-10	1.95222e-09
GGH	141.085	1.01927	0.190166	5.35992	8.32589e-08	6.76536e-07		DCP2	307.022	0.948963	0.148604	6.38585	1.70444e-10	1.95706e-09
LEO1	588.714	0.641683	0.119802	5.3562	8.49892e-08	6.89905e-07		TSPYL5	648.575	0.748466	0.117212	6.38556	1.70768e-10	1.9582e-09
MRPS6	220.353	0.904197	0.168896	5.35358	8.62293e-08	6.99272e-07		INSIG1	1865.11	0.486564	0.0762149	6.38411	1.72393e-10	1.97421e-09
GPD2	133.481	1.06561	0.199252	5.34804	8.89133e-08	7.19599e-07		DLG1	387.692	0.928615	0.145584	6.37857	1.78755e-10	2.04169e-09
SNX25	111.237	1.00948	0.189105	5.33821	9.38672e-08	7.57802e-07		ATE1	287.464	0.912174	0.143049	6.37664	1.8101e-10	2.06337e-09
EIF2S1	646.227	0.615913	0.115413	5.33661	9.47017e-08	7.6378e-07		CLINT1	2423.63	0.6089	0.0955291	6.37397	1.84197e-10	2.09832e-09
UBE2E3	280.649	0.599792	0.112401	5.33619	9.49226e-08	7.65063e-07		RNF138	513.654	0.99883	0.156756	6.37189	1.86714e-10	2.1256e-09
EIF1AX	439.676	0.790007	0.148066	5.33551	9.52745e-08	7.67255e-07		TMEM167A	771.652	0.643724	0.101031	6.37154	1.87143e-10	2.12908e-09
TXNRD1	11666.1	0.443995	0.0832195	5.33523	9.54243e-08	7.67911e-07		NUP210	6403.27	0.476178	0.074755	6.36985	1.89209e-10	2.14977e-09
LRRC58	342.482	0.676721	0.126841	5.33518	9.54506e-08	7.67911e-07		CUL4B	414.104	0.943021	0.148175	6.36423	1.96276e-10	2.22861e-09
HEATR1	629.689	0.576954	0.10819	5.33279	9.67169e-08	7.77328e-07		STARD3NL	565.628	0.729267	0.114618	6.36257	1.9841e-10	2.25137e-09
USP39	957.197	0.476925	0.0894562	5.33138	9.74695e-08	7.82989e-07		DMXL1	185.758	1.22465	0.192517	6.36129	2.00064e-10	2.26866e-09
PI4KA	664.511	0.531236	0.0996704	5.32993	9.82487e-08	7.88857e-07		GRSF1	3694.2	0.465837	0.0732994	6.35527	2.08065e-10	2.35784e-09
ASH1L	404.753	0.666811	0.125312	5.32122	1.03075e-07	8.25978e-07		FNDC3A	347.021	0.892445	0.140453	6.35403	2.09745e-10	2.37533e-09
HYLS1	174.795	0.888808	0.167187	5.31626	1.05923e-07	8.47121e-07		AGPS	1020.71	0.645622	0.101659	6.35087	2.14105e-10	2.42312e-09
SACM1L	48.1992	1.50185	0.282962	5.30761	1.11072e-07	8.86989e-07		GULP1	178.278	1.19257	0.187946	6.34526	2.22043e-10	2.51133e-09
KAT2B	55.0662	1.23761	0.233378	5.30304	1.13888e-07	9.08139e-07		ANXA2P3	61.8082	1.99587	0.31462	6.34376	2.24225e-10	2.53271e-09
MYO10	1701.96	0.410357	0.0773921	5.30232	1.14342e-07	9.1131e-07		MSL2	126.052	1.41157	0.222535	6.34311	2.25166e-10	2.54006e-09
PABPC4	2688.96	0.361736	0.0682888	5.29715	1.17625e-07	9.37013e-07		ERLEC1	764.509	0.717807	0.113163	6.34311	2.25169e-10	2.54006e-09
RIOK1	122.504	0.93417	0.176517	5.29224	1.20824e-07	9.61555e-07		TANC1	2170.83	0.511081	0.0806007	6.34089	2.28435e-10	2.57524e-09
IQGAP1	2257.64	0.535438	0.10121	5.29037	1.22071e-07	9.69957e-07		C3orf58	178.693	1.13933	0.179695	6.34034	2.29252e-10	2.58277e-09
CCDC47	953.652	0.707003	0.133641	5.2903	1.22119e-07	9.69957e-07		FAM98A	1417.55	0.658721	0.103954	6.33665	2.34818e-10	2.64205e-09
DCAF13	262.874	0.79421	0.150169	5.28876	1.23151e-07	9.77674e-07		ZDHHC7	5493.53	0.380632	0.0600898	6.33439	2.38289e-10	2.67937e-09
MTMR4	191.622	0.69925	0.132336	5.28389	1.26472e-07	1.00306e-06		EDN1	839.866	0.639563	0.100987	6.3331	2.40276e-10	2.69996e-09
MYEF2	180.197	0.806036	0.152677	5.27936	1.29634e-07	1.02663e-06		ATP1B1	1293.65	0.704736	0.111321	6.33069	2.44063e-10	2.74074e-09
SNRNP40	581.17	0.711252	0.134738	5.27877	1.30054e-07	1.02946e-06		STRN3	240.587	1.08331	0.171222	6.32692	2.50109e-10	2.80137e-09
ZBTB2	152.703	0.938368	0.177769	5.27858	1.30191e-07	1.03004e-06		DOCK7	388.989	0.905048	0.143127	6.32337	2.55914e-10	2.85902e-09
CENPK	22.2294	2.836	0.537473	5.27654	1.31644e-07	1.04001e-06		ZEB2	810.288	0.708719	0.112132	6.32042	2.60854e-10	2.91234e-09
DCAF6	421.749	0.755563	0.143227	5.2753	1.32542e-07	1.04558e-06		CUL5	201.53	1.11121	0.17588	6.31801	2.64948e-10	2.95425e-09
SLC22A5	302.431	0.694828	0.131776	5.2728	1.34357e-07	1.05938e-06		TGFBRAP1	2710.98	0.463558	0.0734215	6.31366	2.72516e-10	3.03279e-09
NUFIP2	300.727	0.698858	0.132546	5.27257	1.34525e-07	1.06019e-06		GLCE	323	0.934784	0.148105	6.31161	2.76151e-10	3.07127e-09
ZNF318	186.148	0.937522	0.177817	5.27239	1.34657e-07	1.06072e-06		ACTA1	687.049	1.02661	0.162727	6.30881	2.81193e-10	3.12335e-09
SCARA3	488.667	0.702917	0.133387	5.26975	1.36612e-07	1.0756e-06		CALU	8796.2	0.717939	0.113818	6.3078	2.8303e-10	3.14175e-09
KCTD15	1018.59	0.495547	0.0941493	5.26341	1.41405e-07	1.11117e-06		ANKRD50	278.521	1.01628	0.161123	6.30749	2.83595e-10	3.146e-09
CEP135	39.4305	1.50299	0.285754	5.25975	1.44249e-07	1.13298e-06		RAD54B	91.9423	1.69405	0.268882	6.30034	2.96999e-10	3.28839e-09
NDC1	89.4002	1.28672	0.244663	5.25914	1.44729e-07	1.13619e-06		SOWAHC	816.655	0.613249	0.0973404	6.30005	2.97554e-10	3.29244e-09
HDAC4	192.587	0.783361	0.148974	5.25838	1.45332e-07	1.14038e-06		TFPI	1698.37	0.672091	0.106689	6.29952	2.98567e-10	3.30154e-09
ACAT2	291.437	0.899964	0.171159	5.25804	1.45595e-07	1.14189e-06		FAM35A	82.4832	1.98062	0.31448	6.29806	3.01392e-10	3.32854e-09
SMCR8	529.196	0.516896	0.0983542	5.25545	1.47662e-07	1.15754e-06		FBN1	6484.93	0.554536	0.0880698	6.29655	3.04339e-10	3.35682e-09
ELF1	133.415	0.947595	0.180471	5.25068	1.5154e-07	1.18679e-06		CLTC	4300.1	0.567577	0.0901431	6.29639	3.04648e-10	3.3581e-09
ANKRD40	633.246	0.498894	0.0950303	5.24984	1.52227e-07	1.19103e-06		PLEKHF2	43.4563	2.81306	0.446931	6.29416	3.09063e-10	3.40459e-09
GLRX5	773.466	0.528264	0.100703	5.24577	1.55631e-07	1.21707e-06		PFDN4	336.385	0.902169	0.143406	6.29104	3.15353e-10	3.46948e-09
AJUBA	1625.51	0.608716	0.116084	5.24377	1.57327e-07	1.22915e-06		PKIA	208.149	1.1341	0.180316	6.28949	3.18518e-10	3.50209e-09
GLO1	644.145	0.527131	0.100538	5.24309	1.57913e-07	1.23314e-06		NBPF3	396.92	0.895012	0.142423	6.28418	3.29584e-10	3.62146e-09
NAT10	1302.24	0.408826	0.0780057	5.24098	1.5973e-07	1.24553e-06		ABHD17B	332.614	0.840925	0.133821	6.28393	3.30123e-10	3.62378e-09
USP13	194.209	0.82163	0.156802	5.23993	1.60637e-07	1.252e-06		USP12	237.465	1.25759	0.20013	6.28389	3.30213e-10	3.62378e-09
SCAF11	430.363	0.668791	0.127785	5.23371	1.66145e-07	1.29244e-06		MCFD2	1758.74	0.663231	0.105734	6.27262	3.55033e-10	3.88634e-09
WWTR1	819.643	0.479338	0.091644	5.23043	1.69115e-07	1.31492e-06		TRIAP1	667.293	0.703543	0.112166	6.27233	3.55694e-10	3.89112e-09
CLIP1	1034.37	0.452956	0.0866987	5.22448	1.74644e-07	1.35531e-06		SPAST	124.243	1.42462	0.227303	6.26752	3.66852e-10	4.01065e-09
SNRPA1	437.516	0.759527	0.145396	5.22386	1.75229e-07	1.35919e-06		LONRF1	271.869	1.08152	0.172846	6.25713	3.92114e-10	4.2707e-09
TBCD	1614.81	0.379356	0.0726734	5.22001	1.78916e-07	1.38713e-06		NEIL2	1411.72	0.552318	0.0883027	6.25483	3.97953e-10	4.32886e-09
CPSF6	728.301	0.454694	0.0871521	5.21725	1.81601e-07	1.40711e-06		SMARCAD1	79.5266	1.88377	0.301359	6.25091	4.08067e-10	4.4361e-09
MED13	98.3958	0.986855	0.189155	5.21718	1.81666e-07	1.40711e-06		DDX46	2442.89	0.516015	0.082612	6.24625	4.20434e-10	4.56768e-09
ST3GAL5	644.466	0.554706	0.10637	5.21489	1.83925e-07	1.42121e-06		DOCK11	169.196	1.23741	0.198125	6.24559	4.22206e-10	4.58407e-09
CAPN2	3767.03	0.364539	0.0699574	5.21087	1.87954e-07	1.45097e-06		CMTM4	2948.51	0.52162	0.0835268	6.24495	4.23947e-10	4.59722e-09
ARHGEF12	363.645	0.7965	0.152924	5.20848	1.90393e-07	1.4677e-06		SEPHS2	2457.25	0.461353	0.073897	6.2432	4.28722e-10	4.64319e-09
TUBGCP5	265.172	0.652378	0.125366	5.20378	1.95275e-07	1.50462e-06		SFXN1	3550.85	0.464659	0.0744598	6.24041	4.36438e-10	4.72087e-09
NUDT21	358.015	0.583134	0.112114	5.20124	1.97965e-07	1.52317e-06		AKR1C4	550.892	2.20379	0.353497	6.23427	4.53903e-10	4.90673e-09
TOP2B	617.148	0.923984	0.177784	5.19722	2.0229e-07	1.55424e-06		ARMC4	336.3	0.86508	0.13877	6.23392	4.54907e-10	4.91453e-09
AGPS	220.472	1.10261	0.212305	5.19353	2.06341e-07	1.58462e-06		LYSMD3	116.258	1.70762	0.27399	6.23243	4.59268e-10	4.95855e-09
SRP72	414.305	0.745505	0.143563	5.19286	2.07084e-07	1.58957e-06		FAR1	351.668	0.901389	0.144767	6.22649	4.77007e-10	5.14048e-09
SLC37A3	130.121	0.96608	0.18615	5.18978	2.1054e-07	1.61533e-06		GART	5151.61	0.510075	0.0819637	6.22319	4.87158e-10	5.24662e-09
SHMT1	882.741	0.597938	0.115327	5.1847	2.16359e-07	1.6592e-06		POLDIP3	5577.36	0.39194	0.0629833	6.22292	4.87987e-10	5.25229e-09
CDV3	716.786	0.492111	0.0949208	5.18444	2.16662e-07	1.65995e-06		PTPRS	9794.43	0.360365	0.0579318	6.2205	4.95567e-10	5.33057e-09
PTBP1	6255.2	0.400228	0.0772168	5.18317	2.1814e-07	1.66812e-06		TSN	1264.6	0.517192	0.0831574	6.21944	4.98945e-10	5.36358e-09
GTF3C4	292.784	0.62505	0.120605	5.18264	2.18765e-07	1.67212e-06		TRAM1	1410.17	0.705191	0.113394	6.21895	5.00486e-10	5.37682e-09
RAD23B	2018.56	0.521979	0.100737	5.18161	2.19983e-07	1.68063e-06		CELF1	3753.15	0.414349	0.0666401	6.21771	5.04451e-10	5.41272e-09
DDX23	2319.85	0.389735	0.0752181	5.1814	2.20222e-07	1.68126e-06		MTR	990.197	0.58311	0.0938249	6.21487	5.13678e-10	5.50492e-09
NRP1	2044.91	0.355058	0.068538	5.18046	2.21342e-07	1.68863e-06		METTL9	2838.51	0.431849	0.069509	6.21285	5.20328e-10	5.57275e-09
BRD8	685.322	0.567369	0.10953	5.18003	2.21856e-07	1.69175e-06		DHX9	5591.45	0.477289	0.0769151	6.2054	5.45582e-10	5.83961e-09
SMARCC1	788.615	0.590075	0.114026	5.17489	2.28041e-07	1.73484e-06		EEA1	162.228	1.20433	0.194191	6.20181	5.5817e-10	5.96699e-09
SORD	472.678	0.676127	0.130711	5.17267	2.30775e-07	1.754e-06		SLIT2	477.996	0.763336	0.12322	6.19493	5.83112e-10	6.21831e-09
NRAS	162.659	0.911396	0.176224	5.17181	2.31833e-07	1.76093e-06		BRD3	3301.78	0.418301	0.0675425	6.19315	5.89749e-10	6.28523e-09
RBM26	165.468	0.816099	0.157799	5.17176	2.31904e-07	1.76093e-06		MARCKSL1	9448.16	0.358644	0.057917	6.19239	5.92595e-10	6.30781e-09
MGEA5	409.484	1.06431	0.205906	5.16892	2.35453e-07	1.78704e-06		SRSF2	7203.36	0.486508	0.0785888	6.19055	5.99554e-10	6.37798e-09
TNKS2	117.143	1.1278	0.218289	5.16656	2.38444e-07	1.8089e-06		RND3	1122.08	0.746457	0.120692	6.18479	6.21843e-10	6.59891e-09
TUBG1	1958.58	0.518592	0.100424	5.16403	2.41685e-07	1.83262e-06		CHD1	276.573	1.09248	0.176668	6.18382	6.2567e-10	6.63547e-09
F2RL1	1429.49	0.546176	0.105772	5.16371	2.42102e-07	1.83407e-06		TCF4	965.078	0.585487	0.0946876	6.18336	6.27526e-10	6.65109e-09
PDSS1	96.8084	1.40979	0.273073	5.16269	2.43422e-07	1.84149e-06		LOC643387	55.3562	2.28627	0.369768	6.18298	6.2901e-10	6.66275e-09
MFSD14B	600.749	0.526697	0.10203	5.1622	2.44061e-07	1.84547e-06		RASSF3	965.75	0.75884	0.122761	6.18143	6.35247e-10	6.72471e-09
KIAA1549L	105.215	0.967148	0.187371	5.16168	2.44738e-07	1.84972e-06		CXCL6	6467.83	0.4253	0.0688478	6.1774	6.51665e-10	6.8901e-09
HNRNPF	3728.14	0.466693	0.0906281	5.14954	2.61123e-07	1.9699e-06		GON4L	2038.33	0.447877	0.0725928	6.16971	6.84159e-10	7.22047e-09
STAU1	1692.55	0.379348	0.0736764	5.14884	2.62109e-07	1.97603e-06		HEATR3	211.995	1.06492	0.172648	6.16817	6.90868e-10	7.28686e-09
NCKAP5	101.438	1.10019	0.213757	5.14691	2.64811e-07	1.99493e-06		UBE2R2	4669.29	0.378898	0.0614909	6.16185	7.19007e-10	7.56985e-09
PPP1CB	282.093	0.787515	0.153105	5.14362	2.69494e-07	2.02645e-06		ELOVL5	1887.96	0.695825	0.112962	6.15981	7.28326e-10	7.66332e-09
CEBPZ	177.549	0.791467	0.153948	5.14114	2.7308e-07	2.05246e-06		GPC6	309.275	0.860139	0.139734	6.15555	7.48157e-10	7.86244e-09
RAD51C	175.701	1.43323	0.278839	5.13998	2.74771e-07	2.06326e-06		TSEN15	929.449	0.748413	0.121721	6.1486	7.81699e-10	8.19509e-09
TRRAP	1278.66	0.352629	0.0686134	5.13937	2.75664e-07	2.06901e-06		ARID1B	1251.89	0.603303	0.0981866	6.14446	8.0236e-10	8.39649e-09
PAPD5	103.762	0.916673	0.178498	5.13547	2.81439e-07	2.10942e-06		CENPV	5738.77	0.664049	0.108082	6.14395	8.04956e-10	8.41858e-09
GPATCH2L	162.333	0.712566	0.13882	5.13304	2.85101e-07	2.13588e-06		ZBTB33	69.4488	2.22583	0.362607	6.1384	8.33594e-10	8.70236e-09
DOCK1	856.3	0.427078	0.0833048	5.12669	2.94886e-07	2.20411e-06		CADPS2	223.467	1.16825	0.190353	6.13728	8.39477e-10	8.75325e-09
ACD	422.507	0.572419	0.11166	5.12643	2.95291e-07	2.20612e-06		NDFIP1	2619.81	0.501536	0.0817767	6.13298	8.62455e-10	8.97667e-09
MYH10	1218.2	0.483352	0.0943291	5.12411	2.98949e-07	2.22832e-06		CCDC85C	2751.87	0.441827	0.072048	6.1324	8.65628e-10	9.0043e-09
TOMM40	3642.56	0.407347	0.0795081	5.12334	3.00176e-07	2.23643e-06		SLMAP	668.011	0.794976	0.129689	6.12984	8.79668e-10	9.14486e-09
KIAA1109	68.4953	1.0938	0.213619	5.12035	3.04976e-07	2.27012e-06		TNKS2	282.423	1.18696	0.193803	6.12457	9.09272e-10	9.44132e-09
NPTX1	382.527	0.543469	0.106246	5.1152	3.13411e-07	2.33183e-06		TXNDC9	129.289	1.58671	0.259093	6.1241	9.11957e-10	9.46353e-09
ELOVL2	46.2195	1.2851	0.251329	5.11322	3.16709e-07	2.35421e-06		MPP5	276.148	0.967873	0.158059	6.12351	9.15357e-10	9.49314e-09
PUS7	204.706	0.734326	0.143681	5.11081	3.20774e-07	2.38334e-06		PSPC1	2219.51	0.464879	0.0759754	6.11881	9.42768e-10	9.77158e-09
PKD2	210.381	0.705463	0.138056	5.10998	3.22195e-07	2.3928e-06		RPS24	22974.4	0.418384	0.068418	6.11512	9.64857e-10	9.99456e-09
FAM210A	95.0547	1.01142	0.197957	5.1093	3.23355e-07	2.39719e-06		RNF19B	1906.29	0.489186	0.0800217	6.11317	9.7674e-10	1.01116e-08
C1QBP	3771.11	0.393943	0.0771212	5.1081	3.2542e-07	2.41013e-06		SLC25A36	176.344	1.145	0.187331	6.11218	9.82799e-10	1.01683e-08
C5orf30	120.147	0.786848	0.154056	5.10755	3.26365e-07	2.41602e-06		CAMSAP1	2107.77	0.461456	0.0754996	6.11203	9.83695e-10	1.01715e-08
CFL2	139.805	0.854048	0.167249	5.10646	3.28256e-07	2.42891e-06		ESD	223.053	1.13426	0.185838	6.10349	1.03775e-09	1.07177e-08
TOP1	1329.2	0.451649	0.0884814	5.10445	3.31753e-07	2.45367e-06		CBX1	5929.97	0.433411	0.0711597	6.09068	1.1243e-09	1.15977e-08
HMGCR	189.584	0.745487	0.146127	5.10165	3.36712e-07	2.48808e-06		HEXB	3257.81	0.509561	0.0837186	6.08659	1.1534e-09	1.18697e-08
KIAA0196	516.253	0.564855	0.110726	5.10138	3.37193e-07	2.4905e-06		GTPBP4	6248.93	0.383875	0.0630735	6.08615	1.15661e-09	1.18957e-08
SNRPB	6725.4	0.319796	0.0627052	5.09999	3.39672e-07	2.50767e-06		RECQL	225.52	1.02938	0.169157	6.08533	1.16251e-09	1.19493e-08
UQCRFS1	2248.13	0.671905	0.131937	5.09264	3.53118e-07	2.6022e-06		KIF3A	511.29	0.835964	0.13739	6.08459	1.1679e-09	1.19905e-08
MAPRE1	1851.69	0.52244	0.102614	5.09129	3.55638e-07	2.61958e-06		HERC5	143.281	1.24021	0.203869	6.08336	1.17692e-09	1.2076e-08
ZNF551	37.208	1.63952	0.322043	5.091	3.56177e-07	2.62236e-06		ZC3H11A	1805.36	0.545022	0.0896302	6.08079	1.19594e-09	1.22494e-08
MYCBP2	219.268	0.743214	0.146019	5.08983	3.58391e-07	2.63747e-06		DIP2C	1151.56	0.55044	0.0905243	6.08058	1.19752e-09	1.22583e-08
PRPF38B	417.218	0.588129	0.115574	5.08876	3.60416e-07	2.65116e-06		TIPIN	360.702	0.843132	0.138695	6.07905	1.20897e-09	1.2361e-08
ZCCHC8	289.533	0.665934	0.130912	5.08687	3.64021e-07	2.67647e-06		SAP30	578.259	0.836783	0.137744	6.0749	1.24069e-09	1.26629e-08
GLE1	590.011	0.630118	0.123882	5.08643	3.64866e-07	2.68147e-06		AASDHPPT	556.97	0.716215	0.11792	6.07373	1.24976e-09	1.2748e-08
C2CD5	42.3465	1.46143	0.287378	5.08539	3.66877e-07	2.69306e-06		SLC9B2	504.467	0.774643	0.127557	6.07291	1.25617e-09	1.28058e-08
PRKCI	117.854	0.968837	0.190515	5.08535	3.66941e-07	2.69306e-06		ATP6V0D1	4709.3	0.460238	0.0757924	6.07235	1.2605e-09	1.28425e-08
PLEKHA7	166.122	0.750063	0.147585	5.08226	3.72974e-07	2.73486e-06		C7orf60	42.7611	2.41784	0.398221	6.0716	1.26643e-09	1.2892e-08
KCTD7	118.807	0.826724	0.162718	5.08072	3.76013e-07	2.75466e-06		RGPD4	85.8156	1.71457	0.282399	6.07145	1.26759e-09	1.2892e-08
SMARCA2	460.876	0.544119	0.107145	5.07835	3.80734e-07	2.78798e-06		SNRPE	1671.85	0.546099	0.0899698	6.0698	1.28069e-09	1.301e-08
RAPGEF6	48.4349	1.68178	0.331306	5.0762	3.8505e-07	2.81684e-06		LOX	9970.67	0.379862	0.0625874	6.06931	1.28462e-09	1.30369e-08
MBNL1	232.43	1.14327	0.225226	5.07613	3.85195e-07	2.81684e-06		GALNT13	123.086	1.39907	0.230517	6.06928	1.28484e-09	1.30369e-08
LARS2	408.625	0.530719	0.104615	5.07306	3.91478e-07	2.8602e-06		HSPH1	1468.04	0.588359	0.097058	6.06193	1.34501e-09	1.36155e-08
SPIRE1	190.83	0.78822	0.1554	5.07219	3.93263e-07	2.87196e-06		AK3	265.818	1.0035	0.165564	6.06109	1.35205e-09	1.36789e-08
TMEM56	86.4908	1.01182	0.199517	5.07133	3.95043e-07	2.88365e-06		ACLY	7827.64	0.461194	0.0762172	6.05105	1.43904e-09	1.45335e-08
G2E3	34.73	1.86995	0.368757	5.07096	3.95816e-07	2.88799e-06		TOP2B	1893.25	0.878632	0.145209	6.05081	1.44117e-09	1.45381e-08
CDC73	242.542	0.648521	0.128018	5.06585	4.06581e-07	2.96388e-06		CNTD1	88.6346	1.74266	0.288047	6.04992	1.4492e-09	1.46022e-08
TMED2	1240.2	0.454527	0.0898917	5.05639	4.27271e-07	3.10494e-06		GEMIN5	2204.89	0.507752	0.0839765	6.04635	1.4816e-09	1.492e-08
MTMR2	108.767	0.972624	0.192491	5.05282	4.35342e-07	3.15907e-06		CLASP2	140.559	1.33058	0.220313	6.03951	1.54583e-09	1.55307e-08
NUP98	1428.8	0.455221	0.0900938	5.05275	4.35499e-07	3.15907e-06		SNX13	112.559	1.38142	0.228755	6.03888	1.55183e-09	1.55821e-08
IFRD2	805.253	0.506022	0.100192	5.05055	4.40545e-07	3.19282e-06		TNFAIP8	511.4	0.696573	0.115417	6.03529	1.58675e-09	1.59051e-08
MPP6	110.857	1.09582	0.217079	5.04801	4.46428e-07	3.23402e-06		HSDL1	767.855	0.640393	0.106116	6.03483	1.59126e-09	1.5941e-08
VPRBP	228.6	0.70548	0.139985	5.03967	4.66329e-07	3.37215e-06		SHCBP1	553.057	0.808947	0.134153	6.03002	1.6394e-09	1.64044e-08
UBR3	57.4195	1.89305	0.375948	5.03541	4.76835e-07	3.44506e-06		RAD54L	2323.18	0.476714	0.0790753	6.02861	1.65379e-09	1.65388e-08
PRPF40A	221.893	0.978867	0.194595	5.03027	4.89792e-07	3.53395e-06		CMTR2	43.7633	2.4021	0.398707	6.02473	1.69396e-09	1.69211e-08
EP400	1085.74	0.443386	0.0881718	5.02866	4.93919e-07	3.56056e-06		PPP6R3	2890.77	0.445691	0.0739979	6.02302	1.71188e-09	1.70902e-08
CENPP	57.5416	1.55774	0.309813	5.028	4.95634e-07	3.57134e-06		PROB1	769.975	0.626547	0.104028	6.02285	1.71371e-09	1.70987e-08
KDM6A	48.9849	1.64354	0.327115	5.02437	5.05093e-07	3.63627e-06		PSMD12	1059.14	0.576077	0.0956514	6.02267	1.71564e-09	1.71081e-08
COQ2	150.174	1.0057	0.200379	5.01899	5.19439e-07	3.73127e-06		PPIL1	1287.31	0.540706	0.0898047	6.02091	1.73442e-09	1.72854e-08
C3orf14	29.394	1.9859	0.395775	5.01776	5.22776e-07	3.75358e-06		TOP1P1	67.3289	1.89816	0.315316	6.01988	1.74544e-09	1.73853e-08
MAGOHB	104.619	0.895934	0.178705	5.01348	5.34536e-07	3.83123e-06		FOXK1	9416.78	0.354576	0.0589132	6.01862	1.7591e-09	1.75013e-08
AGFG1	493.487	0.64031	0.127764	5.01165	5.39665e-07	3.86629e-06		TRIM37	503.767	0.860734	0.143037	6.01757	1.77051e-09	1.76047e-08
SGOL2	13.8873	3.17998	0.634589	5.01109	5.41226e-07	3.87576e-06		OSBPL1A	1151.21	0.777971	0.129295	6.01702	1.77654e-09	1.76546e-08
SLC5A6	926.753	0.407458	0.081315	5.01086	5.41873e-07	3.87868e-06		GPD2	441.798	0.940434	0.156299	6.01688	1.7781e-09	1.766e-08
ADGRG1	3130.35	0.40702	0.0812504	5.00945	5.45872e-07	3.90386e-06		ZSWIM5	178.434	1.23985	0.206112	6.0154	1.79439e-09	1.78014e-08
CRYBG3	42.5344	1.68842	0.337065	5.0092	5.46576e-07	3.90651e-06		ATP7A	100.949	1.57753	0.262291	6.01442	1.80528e-09	1.78992e-08
MAPK9	356.467	0.505261	0.100958	5.00465	5.5964e-07	3.99528e-06		PCM1	374.054	0.922668	0.153412	6.0143	1.80665e-09	1.79025e-08
MGA	134.495	1.03855	0.207525	5.00445	5.60209e-07	3.99758e-06		CAPZA1	1261.05	1.70758	0.283977	6.01307	1.82041e-09	1.80168e-08
CCT5	5174.15	0.311526	0.0622759	5.00234	5.66377e-07	4.03805e-06		NSUN2	5806.18	0.403973	0.067205	6.01105	1.84325e-09	1.82088e-08
ZRANB1	172.808	0.876375	0.17523	5.0013	5.69461e-07	4.05469e-06		ARMT1	231.28	1.01983	0.16966	6.011	1.84385e-09	1.82088e-08
STK38	434.777	0.559782	0.112016	4.99735	5.81222e-07	4.1348e-06		PSMD10	1531.14	0.561495	0.0936154	5.99789	1.99896e-09	1.96178e-08
RASA1	48.5388	1.97441	0.395169	4.99636	5.84223e-07	4.15433e-06		C5orf24	706.989	0.682947	0.113959	5.99293	2.06088e-09	2.01912e-08
GTF3C2	1042.38	0.453264	0.0907235	4.99611	5.84991e-07	4.15797e-06		PPP2CA	3347.71	0.518571	0.0865631	5.99067	2.08979e-09	2.04514e-08
GJC1	258.042	0.68332	0.136783	4.99566	5.86347e-07	4.16578e-06		SRP9	1659.44	0.510748	0.085291	5.98831	2.12037e-09	2.0739e-08
FAR1	104.692	0.958103	0.191952	4.99137	5.99539e-07	4.25578e-06		TSR1	4580.65	0.513405	0.0857552	5.98686	2.13929e-09	2.09123e-08
LRRC8C	61.2797	1.54298	0.309168	4.99074	6.01476e-07	4.26766e-06		CENPK	82.8646	1.7054	0.284966	5.98456	2.16976e-09	2.11743e-08
WASL	117.114	1.15082	0.230847	4.98519	6.19008e-07	4.38439e-06		SERTAD2	2995.61	0.518547	0.0866937	5.98137	2.21264e-09	2.15807e-08
HBS1L	139.05	0.958707	0.192343	4.98435	6.21702e-07	4.39963e-06		TRMT1L	423.657	0.753313	0.125967	5.98024	2.22813e-09	2.17196e-08
KATNBL1	48.0776	1.23663	0.248246	4.98147	6.31026e-07	4.46172e-06		SNX19	915.127	0.640511	0.107126	5.97903	2.24475e-09	2.18626e-08
SLC22A3	670.444	0.488225	0.0980581	4.97893	6.39368e-07	4.51284e-06		ATAD1	412.702	0.748281	0.125199	5.97672	2.27676e-09	2.21563e-08
PM20D2	91.2364	1.23705	0.248526	4.97756	6.43922e-07	4.54104e-06		RAB28	90.4706	1.49521	0.25023	5.97534	2.29616e-09	2.23326e-08
RNF144A	127.537	0.999619	0.200864	4.97659	6.47126e-07	4.56165e-06		RAB27B	378.456	0.958075	0.160371	5.97411	2.31348e-09	2.24884e-08
FNBP4	360.96	0.552787	0.111085	4.97624	6.48306e-07	4.56798e-06		CEP78	276.597	0.967327	0.161934	5.9736	2.3208e-09	2.2547e-08
CHML	24.755	1.83516	0.368847	4.97538	6.51186e-07	4.58429e-06		CCDC68	138.699	1.37235	0.229751	5.97319	2.3266e-09	2.25792e-08
LIMD1	442.944	0.554172	0.111402	4.9745	6.54159e-07	4.6014e-06		ADI1	2278	0.430333	0.0720441	5.97318	2.32672e-09	2.25792e-08
C11orf58	919.566	0.460695	0.0926114	4.97449	6.54183e-07	4.6014e-06		RAN	15197.6	0.373106	0.0625163	5.96814	2.39967e-09	2.32352e-08
SEC24A	58.5723	1.18417	0.238218	4.97096	6.6623e-07	4.68207e-06		SUMO1P3	123.42	1.4048	0.235415	5.96734	2.4116e-09	2.33377e-08
TIMM21	247.375	0.661449	0.133081	4.97027	6.68603e-07	4.69672e-06		ZC3H7B	6505.36	0.342177	0.0573509	5.96639	2.42567e-09	2.34608e-08
RLIM	250.247	0.730152	0.146949	4.96873	6.73913e-07	4.73197e-06		LOC101929516	171.748	1.19929	0.201041	5.96542	2.44012e-09	2.35874e-08
RHBDL3	53.7689	1.23855	0.249855	4.95708	7.15612e-07	5.01392e-06		CLSPN	1451.8	0.584206	0.0979597	5.96373	2.46538e-09	2.37987e-08
FAM161A	110.308	0.852689	0.172099	4.95463	7.24685e-07	5.07092e-06		MIER3	55.4616	2.22939	0.373828	5.96369	2.4661e-09	2.37987e-08
MBNL2	87.1155	0.942859	0.190314	4.95423	7.26169e-07	5.07911e-06		ATP5A1	20955.6	0.401178	0.0673088	5.96027	2.51821e-09	2.42588e-08
SP3	112.611	1.03384	0.2089	4.94896	7.46109e-07	5.21633e-06		CDK14	318.098	0.927641	0.1557	5.95788	2.55529e-09	2.45775e-08
SF3B6	471.805	0.516159	0.104303	4.94865	7.47319e-07	5.22254e-06		IGF2BP3	501.814	0.898181	0.150865	5.95353	2.62424e-09	2.51988e-08
CLTC	2682.48	0.403281	0.0814969	4.94842	7.48194e-07	5.22641e-06		KIRREL	3984.62	0.489401	0.0823152	5.94545	2.75691e-09	2.64143e-08
CS	2404.95	0.585828	0.118389	4.94832	7.48567e-07	5.22676e-06		LY9	107.796	1.97036	0.331828	5.93788	2.88729e-09	2.75874e-08
FOPNL	316.881	0.636165	0.12858	4.94761	7.51299e-07	5.24358e-06		ZNRF2	239.683	1.15017	0.193782	5.93539	2.93141e-09	2.79935e-08
PXMP2	144.11	0.838443	0.169526	4.9458	7.58317e-07	5.29029e-06		UBE2W	274.677	0.992526	0.16724	5.93476	2.94281e-09	2.8087e-08
ADAM10	467.413	0.634962	0.128391	4.94553	7.59386e-07	5.29547e-06		ACSL3	820.765	0.681895	0.114909	5.93422	2.95238e-09	2.81628e-08
PLK4	11.6543	3.59904	0.727762	4.94535	7.60073e-07	5.29798e-06		ANKIB1	800.713	0.823466	0.138786	5.93336	2.96794e-09	2.82957e-08
MBTPS2	107.149	1.09048	0.220546	4.94447	7.63519e-07	5.31971e-06		HAUS6	299.14	1.03142	0.174011	5.92731	3.07932e-09	2.92932e-08
C1orf174	203.237	0.717043	0.145027	4.94422	7.64502e-07	5.32428e-06		ATP2A2	17182.8	0.322603	0.0544362	5.92626	3.09915e-09	2.94495e-08
PDXP	229.903	0.635241	0.128782	4.93267	8.11113e-07	5.6368e-06		EIF2AK3	308.603	0.872601	0.147296	5.92414	3.13928e-09	2.98145e-08
RTTN	81.6135	1.06156	0.215249	4.93177	8.14886e-07	5.6606e-06		SAMD9	193.022	1.07468	0.181435	5.92319	3.15757e-09	2.99719e-08
MTMR12	168.198	0.741284	0.150406	4.92854	8.28455e-07	5.75239e-06		ROCK2	213.767	1.001	0.169023	5.92227	3.17526e-09	3.01069e-08
DIDO1	743.006	0.482224	0.0979221	4.92457	8.4547e-07	5.853e-06		FBXO3	156.404	1.21878	0.205907	5.91905	3.23801e-09	3.06684e-08
RHNO1	657.982	0.610842	0.124166	4.91956	8.67375e-07	5.99697e-06		KIAA1033	78.261	1.65477	0.279649	5.91731	3.2724e-09	3.09603e-08
FABP5	851.979	0.707078	0.143784	4.91765	8.75909e-07	6.05082e-06		CDK12	795.063	0.717428	0.121271	5.91589	3.30091e-09	3.1213e-08
PGM2	114.567	0.951578	0.193663	4.91357	8.94326e-07	6.16754e-06		AP1S2	451.682	0.800382	0.13538	5.91212	3.37723e-09	3.18999e-08
SSFA2	231.951	0.596207	0.121484	4.9077	9.21485e-07	6.33867e-06		ANKS1A	1474.12	0.490206	0.0829328	5.91088	3.40291e-09	3.21251e-08
GADD45B	584.006	0.510987	0.104215	4.90318	9.42978e-07	6.48103e-06		44081	1465.34	0.659418	0.111613	5.90808	3.46124e-09	3.26579e-08
NCOA2	93.6975	1.21736	0.248306	4.90265	9.45535e-07	6.49389e-06		MIS18A	1169.97	0.527332	0.0892962	5.90543	3.51734e-09	3.31692e-08
CDC123	1028.91	0.503749	0.102751	4.90262	9.4565e-07	6.49389e-06		PRKD3	276.699	1.13137	0.191673	5.90257	3.57873e-09	3.37115e-08
BOD1	988.209	0.518984	0.105886	4.90135	9.51827e-07	6.52839e-06		ZNF800	144.487	1.24749	0.211364	5.90212	3.5887e-09	3.37871e-08
REPS1	237.385	0.801885	0.163605	4.90133	9.51881e-07	6.52839e-06		IPMK	185.605	1.29264	0.219061	5.90082	3.61697e-09	3.40348e-08
UPF2	327.601	0.747594	0.152532	4.90125	9.52308e-07	6.52856e-06		CBX2	2301.12	0.456827	0.0774577	5.89776	3.6848e-09	3.46543e-08
MAZ	2787.62	0.431232	0.087998	4.90047	9.56063e-07	6.54877e-06		RAB32	1500.72	0.487352	0.0827189	5.89166	3.82331e-09	3.5918e-08
MTERF4	263.33	0.6767	0.13811	4.89971	9.59796e-07	6.57156e-06		ARMCX3	485.383	0.697254	0.118713	5.87346	4.26782e-09	3.99858e-08
SHPK	200.382	0.622953	0.127255	4.8953	9.81536e-07	6.71475e-06		SLC36A4	236.081	0.987947	0.168367	5.86783	4.41531e-09	4.1323e-08
DIP2B	515.985	0.50722	0.103765	4.88817	1.01775e-06	6.95372e-06		DCAF13	1628.71	0.552922	0.0942405	5.86714	4.43382e-09	4.14739e-08
GALNT10	3226.18	0.434884	0.0889798	4.88745	1.02151e-06	6.97647e-06		ARFGEF2	629.722	0.76991	0.13124	5.86644	4.45258e-09	4.1627e-08
CEP72	74.4085	1.13885	0.233048	4.88676	1.0251e-06	6.99511e-06		CCDC47	1297.81	0.608579	0.103811	5.86238	4.56291e-09	4.26355e-08
LITAF	1955.45	0.499038	0.102123	4.88666	1.02561e-06	6.99565e-06		TMEM59	1938.28	0.424244	0.0723977	5.85991	4.63124e-09	4.32274e-08
HPGD	329.259	0.754504	0.154577	4.8811	1.05497e-06	7.19287e-06		ORC2	209.543	1.13836	0.194301	5.85876	4.66334e-09	4.35037e-08
USP3	343.156	0.588554	0.120672	4.87729	1.07555e-06	7.33008e-06		SLC6A10P	87.8399	1.52575	0.260536	5.85619	4.73597e-09	4.41575e-08
NUCKS1	2622.93	0.52282	0.1072	4.87707	1.07672e-06	7.33502e-06		CHMP2B	248.032	0.903446	0.154507	5.84727	4.99713e-09	4.65175e-08
TPI1	13922.5	0.328427	0.0673567	4.87595	1.08288e-06	7.37079e-06		ZNF644	123.377	1.27683	0.218512	5.84329	5.11804e-09	4.75666e-08
PHLPP2	94.1072	1.0234	0.209962	4.87424	1.09229e-06	7.42859e-06		AJUBA	1358.81	0.477788	0.0817873	5.84184	5.16281e-09	4.7957e-08
POLR2D	511.195	0.559397	0.114812	4.8723	1.10307e-06	7.49873e-06		YES1	1615.83	0.631813	0.108181	5.84034	5.20949e-09	4.8313e-08
FAM126A	134.174	0.962489	0.197672	4.86912	1.12095e-06	7.61708e-06		RNF14	827.934	0.650412	0.111455	5.83564	5.3586e-09	4.96163e-08
FAM136A	711.321	0.477945	0.0982299	4.86558	1.14124e-06	7.74202e-06		PRMT5-AS1	96.8454	1.5675	0.268679	5.83408	5.40883e-09	4.99874e-08
MAPK8	62.1031	1.21218	0.249459	4.85925	1.17831e-06	7.97685e-06		TPBG	2734.81	0.484195	0.0829948	5.83404	5.41019e-09	4.99874e-08
MALL	360.384	0.9014	0.185521	4.85876	1.18125e-06	7.9934e-06		COLGALT1	12072.6	0.345674	0.0592732	5.83187	5.48085e-09	5.06133e-08
CRYZ	293.233	0.875326	0.180165	4.85847	1.18298e-06	8.00177e-06		CPNE8	89.7924	1.47785	0.253449	5.83095	5.51112e-09	5.08657e-08
FOXJ2	205.866	0.651964	0.134239	4.85674	1.19331e-06	8.06156e-06		ZNF667	66.8701	1.9077	0.32724	5.82966	5.55406e-09	5.11804e-08
AP1M2	353.746	0.587682	0.121057	4.85458	1.20643e-06	8.14681e-06		MRPS35	2654.03	0.61086	0.104844	5.82639	5.66404e-09	5.21386e-08
TIAL1	707.1	0.442241	0.0911076	4.85405	1.20967e-06	8.16526e-06		CDC42EP4	3438.15	0.374943	0.064395	5.82255	5.79556e-09	5.3321e-08
MRPL11	991.288	0.436355	0.0899046	4.85354	1.21279e-06	8.18296e-06		FZD3	372.49	0.771422	0.132709	5.8129	6.14001e-09	5.64302e-08
HNRNPA1	2896.3	0.492184	0.101432	4.85235	1.22009e-06	8.21852e-06		HMGCS1	203.549	1.04719	0.180156	5.81268	6.14815e-09	5.64752e-08
ZFX	105.458	0.94176	0.194178	4.84999	1.23465e-06	8.29593e-06		ZNF410	1164.57	0.522504	0.089991	5.80618	6.3915e-09	5.8649e-08
CENPV	712.685	0.618862	0.127838	4.841	1.29185e-06	8.6623e-06		ZMAT2	3256.3	0.438317	0.0754937	5.806	6.39831e-09	5.86799e-08
TACC1	687.011	0.544119	0.112422	4.83996	1.29864e-06	8.7007e-06		MRPL42	410.075	0.922122	0.159071	5.7969	6.75499e-09	6.18205e-08
SETD7	585.627	0.68896	0.142355	4.83974	1.30009e-06	8.7068e-06		SMAD1	861.425	0.591486	0.102117	5.79223	6.94582e-09	6.34665e-08
HSPH1	725.546	0.822629	0.170021	4.83841	1.30885e-06	8.76185e-06		ZNF770	728.67	0.701982	0.121229	5.79055	7.01557e-09	6.40364e-08
CEP350	102.702	1.20551	0.24922	4.83714	1.31719e-06	8.81405e-06		PCNX4	190.006	1.21319	0.209615	5.78773	7.13432e-09	6.50803e-08
GSE1	1028.2	0.484329	0.100165	4.83533	1.32924e-06	8.88734e-06		KIF1B	2188.23	0.449976	0.0777475	5.78766	7.13743e-09	6.50803e-08
GGA2	516.387	0.475666	0.0983843	4.83477	1.33299e-06	8.90505e-06		SEMA3D	87.5626	1.75791	0.303938	5.78376	7.30509e-09	6.65392e-08
DLEU1	43.2472	1.72376	0.356557	4.83445	1.33514e-06	8.9121e-06		LRRC8C	362.019	0.91549	0.158385	5.78014	7.46379e-09	6.78778e-08
SEMA3E	69.3636	1.13425	0.234663	4.83353	1.3413e-06	8.94586e-06		TTC37	471.717	0.895217	0.154942	5.77774	7.57101e-09	6.87449e-08
OPA1	93.6798	1.63817	0.339225	4.82914	1.37123e-06	9.1305e-06		CRYZ	229.733	1.08135	0.187271	5.77426	7.72898e-09	7.01426e-08
KIF1B	346.193	0.547734	0.113465	4.82735	1.38363e-06	9.2002e-06		DNAAF5	20374.6	0.346837	0.0600761	5.77328	7.77414e-09	7.05156e-08
STRN	86.3846	1.13393	0.234899	4.8273	1.38397e-06	9.2002e-06		MAT2A	2158.31	0.610237	0.105706	5.77294	7.79003e-09	7.06228e-08
GPI	17150	0.372855	0.0772627	4.8258	1.39441e-06	9.2582e-06		ATP6V1B2	801.971	0.677785	0.11747	5.76984	7.93467e-09	7.18591e-08
PES1	2237.1	0.3419	0.0708547	4.82537	1.39744e-06	9.27455e-06		RB1	102.084	1.58901	0.27553	5.7671	8.06473e-09	7.29608e-08
EXOC5	52.5238	1.43387	0.29718	4.82493	1.40051e-06	9.29113e-06		RASSF8	375.258	0.979246	0.169823	5.76628	8.1039e-09	7.3277e-08
EIF3J	287.001	0.884245	0.183329	4.82326	1.41228e-06	9.36538e-06		GALNT2	23179.6	0.336755	0.0584098	5.76537	8.14766e-09	7.36344e-08
IREB2	240.839	0.614303	0.12741	4.82146	1.42508e-06	9.44643e-06		PIGA	195.045	1.12672	0.195456	5.76458	8.18596e-09	7.3942e-08
SLC25A44	547.04	0.549344	0.11403	4.81756	1.45322e-06	9.62506e-06		UBE4B	3463.52	0.435551	0.0755883	5.76215	8.30504e-09	7.49396e-08
ZNF410	435.481	0.500262	0.103922	4.81382	1.48072e-06	9.79011e-06		BUB1B	1534.83	0.640813	0.111222	5.76159	8.33241e-09	7.51475e-08
ITCH	158.851	1.05129	0.218399	4.81359	1.4824e-06	9.79432e-06		CACYBP	2930.36	0.502272	0.0872265	5.75825	8.49895e-09	7.6451e-08
CAMSAP2	137.051	0.860508	0.178881	4.81051	1.50543e-06	9.93033e-06		GLOD4	3314.9	0.392125	0.0681497	5.75388	8.72172e-09	7.84142e-08
FAM179B	32.4153	1.51125	0.314203	4.8098	1.51081e-06	9.9618e-06		GFM2	555.998	0.843095	0.146682	5.74778	9.04243e-09	8.11715e-08
KLHL15	30.7066	1.79491	0.373249	4.80888	1.51778e-06	1.00037e-05		MKRN1	2604.68	0.415373	0.0722726	5.74731	9.06747e-09	8.13542e-08
PRPSAP1	430.791	0.54574	0.113549	4.80621	1.53817e-06	1.01339e-05		CHCHD3	4723.02	0.381997	0.0664768	5.74631	9.12103e-09	8.17925e-08
RABL6	2255.95	0.513374	0.10685	4.80461	1.55057e-06	1.02115e-05		SRSF9	8126.2	0.497539	0.0866114	5.7445	9.21946e-09	8.26325e-08
LANCL1	117.78	0.97684	0.203379	4.80305	1.56265e-06	1.02827e-05		FAM114A2	259.559	1.0943	0.190658	5.73959	9.49061e-09	8.49312e-08
LARS	902.91	0.696803	0.145331	4.79459	1.63008e-06	1.0709e-05		PDCD10	138.517	1.41242	0.246102	5.73916	9.51478e-09	8.51036e-08
SLC25A10	803.876	0.46411	0.0968014	4.79445	1.63119e-06	1.0712e-05		KPNA4	1076	0.625694	0.109175	5.73109	9.97862e-09	8.90688e-08
PTPRK	252.289	0.68378	0.142632	4.794	1.63484e-06	1.07316e-05		DIO2	741.072	0.631703	0.11023	5.73076	9.99819e-09	8.91976e-08
LINC00473	93.1588	0.84198	0.17579	4.78969	1.67037e-06	1.09427e-05		MSANTD4	349.379	0.915646	0.159792	5.73025	1.00284e-08	8.94213e-08
RDM1	23.7924	1.7748	0.370608	4.7889	1.67694e-06	1.09813e-05		ETFDH	236.218	0.959208	0.167414	5.72957	1.00684e-08	8.97317e-08
TMEM123	441.324	0.518119	0.108205	4.78832	1.68186e-06	1.10047e-05		MTX2	1244.51	0.702747	0.122696	5.72755	1.01891e-08	9.07139e-08
VAPB	686.324	0.417454	0.0872948	4.78212	1.73459e-06	1.13314e-05		GNPAT	953.502	0.517506	0.0903759	5.72615	1.02738e-08	9.1375e-08
TM9SF3	325.616	0.983744	0.205807	4.77993	1.75352e-06	1.14505e-05		LOC101929718	216.413	1.12918	0.197451	5.71876	1.07301e-08	9.53356e-08
SNRPE	307.469	0.723543	0.151443	4.77766	1.77347e-06	1.15714e-05		ZFR	1332.07	0.540423	0.0945526	5.71558	1.09333e-08	9.70414e-08
NR3C1	552.843	0.516489	0.108119	4.77704	1.77896e-06	1.15979e-05		PITPNB	546.471	0.907361	0.158757	5.7154	1.09448e-08	9.70943e-08
LASP1	9295.83	0.279598	0.0585357	4.77653	1.78345e-06	1.16225e-05		ADNP	1297.02	0.549813	0.0962075	5.71487	1.09788e-08	9.73381e-08
NCOA5	597.291	0.569043	0.11914	4.77624	1.786e-06	1.16345e-05		RAB29	1352.88	0.458331	0.0802007	5.7148	1.09835e-08	9.73381e-08
RBSN	234.495	0.671895	0.14068	4.77604	1.78785e-06	1.16418e-05		HTATSF1	2246.64	0.46918	0.0821089	5.71413	1.10269e-08	9.76726e-08
CHORDC1	320.378	0.737013	0.154451	4.77182	1.82565e-06	1.18784e-05		MED13	145.033	1.53512	0.268672	5.71371	1.10539e-08	9.78247e-08
FGFR1	1341.13	0.353779	0.0741496	4.77114	1.83182e-06	1.19138e-05		NAA25	396.283	0.872545	0.152758	5.71193	1.11704e-08	9.87923e-08
METTL17	634.112	0.42205	0.0884996	4.76895	1.85187e-06	1.20297e-05		CFAP73	45.9877	2.18255	0.382169	5.71094	1.12353e-08	9.92904e-08
CUL4A	719.927	0.41976	0.0880846	4.76541	1.88466e-06	1.2228e-05		PLS1	165.925	1.28197	0.224623	5.7072	1.14849e-08	1.01367e-07
MPHOSPH9	38.3889	1.46039	0.306654	4.76234	1.91362e-06	1.2406e-05		TUG1	756.822	0.563071	0.0986746	5.70634	1.15429e-08	1.01672e-07
EOGT	40.7905	1.35816	0.285304	4.76042	1.93195e-06	1.25099e-05		SLC7A1	4436.78	0.462789	0.0811274	5.70447	1.16704e-08	1.02691e-07
SMCHD1	50.3227	1.33483	0.280414	4.76022	1.93378e-06	1.25161e-05		TM7SF3	3020.83	0.455588	0.0798829	5.7032	1.17578e-08	1.03408e-07
RARS	436.019	0.814634	0.171152	4.75973	1.93856e-06	1.25327e-05		SPIRE1	676.328	0.631182	0.110708	5.70134	1.18871e-08	1.04439e-07
NUP62	2662.09	0.31972	0.0672381	4.75504	1.98406e-06	1.28064e-05		PAPD4	184.165	1.17578	0.206323	5.69871	1.20716e-08	1.06006e-07
IGSF3	424.227	0.596655	0.125498	4.7543	1.99135e-06	1.28447e-05		OTUD6B	122.955	1.46368	0.257003	5.6952	1.23226e-08	1.08156e-07
FMR1	136.273	0.959681	0.202236	4.74536	2.08137e-06	1.34026e-05		ERGIC2	275.991	1.03732	0.182192	5.69357	1.24413e-08	1.09088e-07
KIAA0319	204.294	0.710982	0.149887	4.74345	2.10111e-06	1.35189e-05		FAM81A	708.426	0.599127	0.105254	5.69222	1.25395e-08	1.09893e-07
SNRNP200	3865.31	0.332095	0.0700689	4.73955	2.14191e-06	1.37542e-05		MAPK14	1330.67	0.462224	0.081206	5.692	1.25559e-08	1.09981e-07
TSTD2	99.7315	0.923145	0.195	4.73408	2.20053e-06	1.41138e-05		MFSD1	392.754	0.727895	0.127984	5.68738	1.29e-08	1.12938e-07
SH3RF1	176.146	0.724181	0.152987	4.7336	2.20571e-06	1.41414e-05		TMEFF1	106.098	1.42305	0.250219	5.6872	1.29139e-08	1.13003e-07
GLA	1200.94	0.489947	0.103622	4.72821	2.26503e-06	1.45046e-05		SIRT1	163.489	1.12567	0.197988	5.68555	1.30389e-08	1.1404e-07
LRRC16A	248.973	0.539178	0.114045	4.72778	2.26982e-06	1.45296e-05		LUC7L2	672.177	0.618328	0.108802	5.68305	1.32312e-08	1.15663e-07
RBFOX2	861.985	0.498306	0.105403	4.72762	2.27171e-06	1.45359e-05		ZNF148	178.815	1.26591	0.222902	5.67921	1.3532e-08	1.18173e-07
ARAF	964.509	0.403202	0.0854645	4.71777	2.38446e-06	1.52107e-05		PON2	1105.31	0.54936	0.0967461	5.67837	1.35985e-08	1.18695e-07
MEX3C	223.027	0.708205	0.150115	4.71775	2.38466e-06	1.52107e-05		SCO1	2060.26	0.501623	0.0883614	5.67695	1.37116e-08	1.19442e-07
CCDC88A	141.564	0.935214	0.198265	4.717	2.39347e-06	1.52549e-05		DDTL	580.969	0.852698	0.150248	5.67525	1.38483e-08	1.20572e-07
GMFB	57.055	1.13972	0.241651	4.71637	2.40089e-06	1.52962e-05		KIF26A	318.878	0.822446	0.144946	5.67417	1.39365e-08	1.21279e-07
DAZAP1	2344.93	0.382241	0.0810498	4.71613	2.40375e-06	1.53083e-05		RDX	1408.96	0.587558	0.103655	5.66839	1.44144e-08	1.25249e-07
BRIX1	126.776	0.93427	0.198144	4.71511	2.4158e-06	1.5373e-05		UGP2	705.576	0.845166	0.149178	5.66548	1.46618e-08	1.27208e-07
COL5A2	1816.61	0.399179	0.0847325	4.71105	2.46445e-06	1.56703e-05		TMTC1	1344.55	0.628737	0.111078	5.66034	1.51074e-08	1.30892e-07
KHDRBS1	1946.4	0.37973	0.0806579	4.70791	2.50272e-06	1.5895e-05		RIF1	170.607	1.1668	0.206137	5.66031	1.51102e-08	1.30892e-07
GPATCH8	535.627	0.582814	0.124006	4.69989	2.60303e-06	1.65062e-05		FAM73A	813.214	0.558863	0.0987667	5.65842	1.52775e-08	1.32153e-07
HSPE1	663.916	0.84909	0.180796	4.69639	2.648e-06	1.67456e-05		TRIB2	2450.73	0.392341	0.0693589	5.65668	1.54329e-08	1.33299e-07
MED14	311.313	0.86881	0.185064	4.69466	2.67054e-06	1.68815e-05		PDIK1L	80.1326	1.52875	0.270493	5.65171	1.5886e-08	1.37076e-07
POLR3A	556.712	0.470595	0.100311	4.69136	2.71391e-06	1.7129e-05		NLE1	2151.69	0.482329	0.0853602	5.65052	1.59966e-08	1.37962e-07
RAP1B	110.268	0.853789	0.182012	4.69083	2.72094e-06	1.71667e-05		TRIQK	93.8798	1.51806	0.268909	5.64526	1.64928e-08	1.42029e-07
NR0B1	552.544	0.509712	0.108749	4.68707	2.77146e-06	1.74651e-05		SGMS2	81.8836	1.66288	0.294624	5.64406	1.66085e-08	1.42884e-07
BLMH	706.225	0.389637	0.0831573	4.68555	2.79211e-06	1.75883e-05		ME2	1537.55	0.588232	0.104236	5.64327	1.66855e-08	1.43404e-07
MMS22L	28.9233	1.94471	0.415331	4.68232	2.83648e-06	1.7854e-05		CISD2	1234.48	0.574819	0.101872	5.64258	1.67525e-08	1.43909e-07
PDCD11	1333.43	0.450405	0.0962314	4.68043	2.86272e-06	1.80122e-05		CEP170	686.676	0.860487	0.152504	5.64239	1.67704e-08	1.43992e-07
SIVA1	643.984	0.684817	0.146333	4.67987	2.87061e-06	1.80478e-05		GLS	798.381	0.580292	0.102862	5.64148	1.6859e-08	1.44681e-07
NONO	7687.79	0.443474	0.0948741	4.67434	2.94894e-06	1.85044e-05		TTK	107.137	1.54191	0.273403	5.63969	1.70359e-08	1.46127e-07
LIMCH1	1172.34	0.424938	0.0909149	4.67402	2.95365e-06	1.85268e-05		MRPL3	3362.05	0.370086	0.0656243	5.63946	1.70581e-08	1.46245e-07
PAK2	407.753	0.572622	0.12255	4.67256	2.97466e-06	1.86442e-05		FAM27C	275.526	1.02392	0.181617	5.63778	1.72253e-08	1.47521e-07
MRTO4	1256.39	0.37783	0.0808859	4.67115	2.99515e-06	1.87509e-05		CYR61	90899.7	0.301378	0.0534635	5.63708	1.72953e-08	1.47986e-07
GPBP1	79.5184	1.70615	0.365424	4.66897	3.02715e-06	1.89366e-05		CDKN2C	2219.74	0.570767	0.101356	5.63129	1.78868e-08	1.52596e-07
RRN3	508.507	0.522883	0.112026	4.66753	3.04848e-06	1.90627e-05		PCDHGC3	1450.96	0.467575	0.0830749	5.62836	1.81932e-08	1.55057e-07
BRPF3	349.172	0.535448	0.114771	4.66535	3.08093e-06	1.92508e-05		KIF18A	115.7	1.38871	0.246745	5.62811	1.82197e-08	1.55207e-07
B3GNT2	112.608	0.759016	0.162721	4.66453	3.09316e-06	1.93198e-05		ANKRD52	3542.09	0.378179	0.0672152	5.62639	1.84017e-08	1.56604e-07
ATE1	131.325	0.773632	0.165948	4.66189	3.13315e-06	1.95545e-05		ATP6V1C1	571.456	0.624527	0.111139	5.61933	1.917e-08	1.62505e-07
SH2D4A	830.228	0.468564	0.100512	4.66178	3.13481e-06	1.95573e-05		MRPL20	6188.06	0.52398	0.0932565	5.61869	1.92406e-08	1.63024e-07
EREG	216.992	0.794599	0.170764	4.65319	3.26835e-06	2.03591e-05		UBR5	979.809	0.675301	0.120212	5.61757	1.93664e-08	1.64009e-07
ACLY	10893.8	0.42908	0.092246	4.65148	3.29567e-06	2.05136e-05		GBAP1	499.231	0.673589	0.119974	5.61446	1.97181e-08	1.66582e-07
NFYB	62.6283	1.58798	0.341674	4.64764	3.35759e-06	2.08909e-05		TLK1	245.894	0.905068	0.161261	5.61246	1.99473e-08	1.68354e-07
TGFBR2	795.252	0.419277	0.0902423	4.64612	3.38236e-06	2.10289e-05		GLE1	1980.54	0.445578	0.0794175	5.61057	2.01661e-08	1.70118e-07
HPRT1	255.99	0.867725	0.186794	4.64537	3.39466e-06	2.10973e-05		SGMS1	450.567	0.669424	0.119495	5.60211	2.11759e-08	1.78204e-07
JAK1	1435.15	0.374534	0.080642	4.64441	3.41055e-06	2.1188e-05		ANGPT1	111.495	1.82583	0.326005	5.60061	2.13597e-08	1.79664e-07
SIRT1	56.2017	1.69834	0.366081	4.63924	3.49694e-06	2.16915e-05		KLHL12	812.691	0.545641	0.0974347	5.60007	2.1426e-08	1.80047e-07
RAD54B	15.558	2.90272	0.625776	4.63858	3.50804e-06	2.1752e-05		CWC27	1167.83	0.484132	0.0864649	5.59917	2.15376e-08	1.80897e-07
EMP1	60.7363	1.05041	0.226557	4.63642	3.54499e-06	2.19727e-05		TTC13	311.617	0.901355	0.161016	5.59793	2.16931e-08	1.82115e-07
MFHAS1	321.69	0.519909	0.112218	4.63304	3.60328e-06	2.23085e-05		SRP54	888.931	0.605997	0.108293	5.59593	2.19448e-08	1.84139e-07
SUGP2	831.349	0.361593	0.0780705	4.63161	3.62826e-06	2.24545e-05		ARGLU1	1020.61	0.555207	0.0992208	5.59567	2.19767e-08	1.84317e-07
SPECC1L	443.714	0.569651	0.123056	4.6292	3.67081e-06	2.27023e-05		MBLAC2	149.992	1.11393	0.199075	5.59554	2.1993e-08	1.84365e-07
MFAP1	446.299	0.477355	0.103133	4.62854	3.68251e-06	2.27556e-05		SMAGP	1041.74	0.601087	0.107452	5.594	2.21898e-08	1.85925e-07
IARS2	707.786	0.877056	0.189609	4.6256	3.73511e-06	2.30455e-05		PRMT3	467.855	0.777742	0.139138	5.5897	2.27461e-08	1.90403e-07
MAPK14	310.906	0.524624	0.113463	4.62375	3.76859e-06	2.32256e-05		RAB6C	36.9002	2.51105	0.45005	5.5795	2.41217e-08	2.01238e-07
TNRC6A	698.27	0.516939	0.111888	4.62017	3.83434e-06	2.36039e-05		ZDHHC2	776.002	0.60496	0.108465	5.57747	2.44039e-08	2.03299e-07
CLNS1A	812.784	0.398197	0.0862	4.61946	3.84739e-06	2.36752e-05		GATAD2A	9825.05	0.315413	0.0565534	5.57726	2.44336e-08	2.03377e-07
GAPVD1	347.952	0.595161	0.128957	4.61519	3.92739e-06	2.41432e-05		ZFYVE16	60.7591	2.17602	0.39016	5.57724	2.44367e-08	2.03377e-07
HUNK	39.6245	1.25407	0.271729	4.61516	3.92789e-06	2.41432e-05		CCDC43	1003.5	0.573796	0.102913	5.57554	2.46757e-08	2.05268e-07
OIP5	24.6106	2.1161	0.458639	4.61386	3.95252e-06	2.42761e-05		CANT1	5682.36	0.343578	0.0616674	5.57148	2.52585e-08	2.09815e-07
KARS	2969.46	0.345071	0.0748011	4.61318	3.96547e-06	2.43373e-05		TMEM41A	914.364	0.652968	0.117229	5.57004	2.54683e-08	2.11355e-07
DENND5B	298.681	0.507744	0.110125	4.61062	4.01478e-06	2.46306e-05		WDR82	3553.45	0.375133	0.067358	5.56925	2.55843e-08	2.12217e-07
KIAA0753	344.883	0.702995	0.152477	4.61051	4.01685e-06	2.46339e-05		NFATC3	2383.94	0.435602	0.0782175	5.56911	2.56046e-08	2.12283e-07
UCHL5	115.309	0.960829	0.208597	4.60615	4.10186e-06	2.51268e-05		SLC9A3R1	3186.1	0.444651	0.0798593	5.56793	2.57786e-08	2.13624e-07
CECR5	543.859	0.542028	0.117708	4.60485	4.12766e-06	2.52753e-05		43897	258.458	0.931086	0.167343	5.56393	2.63763e-08	2.18265e-07
FGFR1OP2	83.5957	1.12975	0.245442	4.60292	4.16607e-06	2.54817e-05		PPWD1	218.404	1.00868	0.181315	5.56313	2.64972e-08	2.19056e-07
CDKN2AIPNL	333.454	0.492763	0.107082	4.60174	4.18966e-06	2.56163e-05		ASNSD1	314.02	0.760434	0.136702	5.56272	2.65609e-08	2.19478e-07
WDR34	1595.9	0.537434	0.116851	4.59932	4.23867e-06	2.58575e-05		PTPRG	222.252	0.996244	0.179143	5.56118	2.67957e-08	2.21313e-07
ZNF317	397.158	0.551567	0.119932	4.599	4.24524e-06	2.58879e-05		GNL3	6639.87	0.42448	0.0763557	5.55924	2.70951e-08	2.23573e-07
GALC	117.303	0.952702	0.20727	4.59644	4.29778e-06	2.61984e-05		HINT3	802.276	0.521342	0.0938016	5.55792	2.73007e-08	2.25055e-07
ATP10A	127.05	0.729147	0.158822	4.59098	4.41162e-06	2.6852e-05		LIPA	360.333	0.917792	0.165136	5.55781	2.73178e-08	2.2509e-07
OGT	338.107	0.606123	0.132031	4.59077	4.41604e-06	2.68587e-05		SLC25A3	13373	0.471281	0.0848246	5.55594	2.76114e-08	2.27401e-07
GNPAT	310.613	0.958004	0.208859	4.58684	4.50008e-06	2.73494e-05		VPS26A	249.573	1.14287	0.20576	5.55439	2.78584e-08	2.29327e-07
CAPZA1	346.524	0.616751	0.13449	4.58585	4.52152e-06	2.74694e-05		PCMTD2	493.254	0.636779	0.114656	5.55383	2.79482e-08	2.29956e-07
SACS	97.3616	0.887996	0.193751	4.58317	4.57974e-06	2.78127e-05		PDE4D	457.497	0.683278	0.123035	5.55352	2.79974e-08	2.30252e-07
UBQLN2	693.478	0.453721	0.099006	4.58276	4.58884e-06	2.78519e-05		ACSL1	718.82	0.673156	0.121233	5.55256	2.81522e-08	2.31306e-07
RNF4	1001.25	0.459019	0.100163	4.58272	4.58963e-06	2.78519e-05		MEX3D	2648.38	0.487958	0.0879042	5.55102	2.84013e-08	2.33132e-07
APC	74.9095	1.32919	0.290078	4.58219	4.60135e-06	2.78984e-05		CRLS1	1010.25	0.875339	0.157693	5.55092	2.84165e-08	2.33147e-07
PITHD1	302.771	0.611407	0.133442	4.58183	4.60933e-06	2.79296e-05		IFITM1	2476.56	0.754162	0.135869	5.55067	2.8458e-08	2.33377e-07
EML1	494.422	0.585464	0.12782	4.58038	4.64142e-06	2.81136e-05		ARHGEF12	1249.85	0.62426	0.112506	5.54869	2.87816e-08	2.35919e-07
TARS	2557.63	0.52859	0.115463	4.57799	4.69473e-06	2.83835e-05		ARFIP1	172.762	1.05921	0.191087	5.54309	2.97176e-08	2.43362e-07
KCTD10	652.649	0.428532	0.0936277	4.57698	4.71728e-06	2.84986e-05		SNX2	1643.64	0.426272	0.0769172	5.54195	2.99113e-08	2.44717e-07
BTAF1	57.1469	1.21595	0.265859	4.57368	4.79242e-06	2.8888e-05		TOR1AIP1	861.16	0.712925	0.128653	5.54147	2.99935e-08	2.45159e-07
GRSF1	482.104	0.633072	0.138465	4.57209	4.82894e-06	2.90974e-05		ASCC3	490.821	0.712293	0.128568	5.54023	3.02077e-08	2.46677e-07
DHX29	176.444	1.30128	0.284632	4.57178	4.83589e-06	2.91285e-05		USP22	10726.8	0.313149	0.0565467	5.53788	3.06161e-08	2.49777e-07
SRPK1	286.848	0.58453	0.128013	4.56617	4.96705e-06	2.98741e-05		POGK	889.255	0.598335	0.108093	5.53535	3.10606e-08	2.53285e-07
DCUN1D5	183.597	0.709979	0.155553	4.56423	5.01335e-06	3.01191e-05		APLN	1030.05	0.514587	0.0930308	5.53136	3.17759e-08	2.58874e-07
CACUL1	198.181	0.659049	0.144529	4.55999	5.11555e-06	3.07103e-05		PPM1B	248.587	0.911044	0.164791	5.52849	3.23002e-08	2.62899e-07
FGFRL1	638.941	0.447882	0.0982465	4.55876	5.14567e-06	3.08797e-05		BRWD1	298.942	0.908921	0.164418	5.52811	3.23692e-08	2.63338e-07
KDM3A	205.356	0.661614	0.145193	4.55681	5.19372e-06	3.11566e-05		CSRP2	1126.93	0.611685	0.110655	5.52783	3.2421e-08	2.63635e-07
CFL1	23768.4	0.284852	0.0625416	4.5546	5.2486e-06	3.14625e-05		PNPLA8	226.354	0.8704	0.157481	5.52703	3.25704e-08	2.64726e-07
WSB1	319.172	0.503995	0.11067	4.55404	5.26257e-06	3.1527e-05		ITPR1	853.378	0.634915	0.114882	5.52667	3.26373e-08	2.65146e-07
IDH2	1222.24	0.325817	0.071545	4.55401	5.26324e-06	3.1527e-05		EMG1	4065.05	0.434605	0.078655	5.52546	3.28632e-08	2.66856e-07
ACSM3	63.7537	0.979486	0.215136	4.55287	5.2919e-06	3.16869e-05		CHN1	921.705	0.585427	0.105973	5.5243	3.30795e-08	2.68487e-07
PLEKHB2	701.737	0.474922	0.104352	4.55114	5.3356e-06	3.19368e-05		ADAMTS12	1876.94	0.410252	0.0742801	5.52304	3.33179e-08	2.70296e-07
C5orf34	13.1494	2.33941	0.514171	4.54987	5.36782e-06	3.21079e-05		GJA4	39.48	2.49485	0.451742	5.52273	3.3378e-08	2.70656e-07
ARMC8	128.036	0.76317	0.167735	4.54986	5.36814e-06	3.21079e-05		LOC101928525	280.386	1.00168	0.181518	5.51835	3.42189e-08	2.77216e-07
BCAT1	178.96	0.725874	0.15964	4.54694	5.44322e-06	3.2533e-05		IPO5	4559.26	0.381012	0.0690776	5.51571	3.4738e-08	2.81159e-07
NKTR	156.162	0.718058	0.158136	4.54076	5.60506e-06	3.34756e-05		MTRNR2L1	301.797	1.06749	0.193611	5.51359	3.51591e-08	2.84302e-07
BRI3BP	85.7739	0.911725	0.200845	4.53945	5.64019e-06	3.36607e-05		JKAMP	180.039	1.13687	0.206278	5.51137	3.56043e-08	2.87635e-07
SNRNP70	3859.81	0.637464	0.140469	4.5381	5.67631e-06	3.38514e-05		ESCO1	96.4548	1.57551	0.286129	5.50629	3.66477e-08	2.95789e-07
UTRN	164.165	0.807033	0.17784	4.53797	5.67977e-06	3.38595e-05		PDIA4	48056.9	0.313868	0.057087	5.49807	3.83963e-08	3.09326e-07
WDR36	64.3975	1.21548	0.267894	4.53715	5.70203e-06	3.39798e-05		SREBF1	4563.52	0.413012	0.0751891	5.49298	3.95199e-08	3.18083e-07
NUDT15	173.996	0.735325	0.162276	4.53132	5.86151e-06	3.48661e-05		URB2	977.229	0.495989	0.0903084	5.49217	3.97016e-08	3.19397e-07
ZNF131	98.8046	0.979249	0.216161	4.53018	5.89341e-06	3.5043e-05		EIF3IP1	19.284	4.08737	0.744318	5.49142	3.98706e-08	3.20608e-07
C12orf29	88.0595	0.986655	0.217922	4.52755	5.96709e-06	3.54422e-05		ZBTB10	171.817	1.12942	0.205903	5.48519	4.13014e-08	3.315e-07
CEP120	85.5719	1.08488	0.240005	4.52025	6.17666e-06	3.66199e-05		DSN1	2620.22	0.477789	0.0871077	5.48504	4.13375e-08	3.31636e-07
RNF20	769.44	0.504482	0.111694	4.51665	6.28253e-06	3.7234e-05		NBN	211.056	1.17134	0.213556	5.48491	4.13679e-08	3.31726e-07
MIB1	62.925	1.17014	0.259314	4.51245	6.40824e-06	3.79279e-05		EIF4A3	6382.58	0.334603	0.0610435	5.48139	4.22002e-08	3.37621e-07
LPIN1	459.612	0.531599	0.117808	4.51243	6.40897e-06	3.79279e-05		LUM	169.119	1.22073	0.222721	5.48097	4.23002e-08	3.38265e-07
CREBZF	215.914	0.899619	0.199446	4.51059	6.46462e-06	3.82433e-05		MGEA5	671.472	0.678933	0.123874	5.48086	4.23266e-08	3.38321e-07
ADNP2	210.277	0.791188	0.175515	4.5078	6.55022e-06	3.87215e-05		STARD4	121.152	1.21878	0.222438	5.47922	4.27211e-08	3.41316e-07
PRKRIR	122.156	1.36227	0.302234	4.50735	6.56412e-06	3.87895e-05		TRIM32	592.997	0.720514	0.131508	5.47885	4.28103e-08	3.41872e-07
PRPF8	6971.16	0.447511	0.0992866	4.50727	6.56671e-06	3.87907e-05		BNIP3L	2035.82	0.503721	0.0919461	5.47844	4.29088e-08	3.42501e-07
ZDHHC6	149.079	0.725682	0.161117	4.50406	6.66664e-06	3.93666e-05		PGGT1B	125.406	1.25094	0.228468	5.47535	4.36646e-08	3.48374e-07
TSPYL5	239.577	0.599605	0.133131	4.50387	6.67255e-06	3.93872e-05		POTEI	488.612	3.46929	0.633733	5.47437	4.3907e-08	3.50147e-07
HIPK3	101.437	0.970529	0.215655	4.50037	6.78358e-06	3.9999e-05		GNAQ	303.976	1.01184	0.18484	5.47415	4.39616e-08	3.50421e-07
CMC2	236.116	0.614319	0.136508	4.50023	6.78797e-06	4.00103e-05		HNRNPCL2	106.506	1.63017	0.297844	5.47321	4.41952e-08	3.5196e-07
YEATS4	51.0085	1.22011	0.271169	4.49946	6.81261e-06	4.01409e-05		SMU1	2341.58	0.41396	0.0756554	5.47165	4.4586e-08	3.54909e-07
SERINC3	460.785	0.507267	0.11277	4.49825	6.8514e-06	4.03256e-05		CEP76	236.903	0.897858	0.164105	5.47125	4.46867e-08	3.55548e-07
MPP2	108.36	0.83247	0.185134	4.49659	6.9053e-06	4.06281e-05		FRMD6	287.046	0.927978	0.169647	5.47004	4.4994e-08	3.57678e-07
RANBP2	97.9648	1.32207	0.294023	4.49648	6.90881e-06	4.0633e-05		RAB18	978.035	0.585318	0.107042	5.4681	4.54879e-08	3.61261e-07
ADSS	100.2	1.05707	0.235091	4.49641	6.91114e-06	4.0633e-05		HN1L	5278.02	0.359893	0.0658553	5.46491	4.63153e-08	3.67327e-07
RPE	358.873	0.523768	0.116541	4.49427	6.98082e-06	4.09981e-05		ACTB	777072	0.288111	0.0527326	5.46361	4.66542e-08	3.69846e-07
FERMT2	111.94	1.49097	0.331965	4.49135	7.07729e-06	4.15196e-05		B3GNT5	71.4217	1.61205	0.295079	5.46312	4.67849e-08	3.70375e-07
CDYL	312.426	0.550475	0.12259	4.49038	7.10969e-06	4.16858e-05		KITLG	70.4234	2.02439	0.370659	5.46159	4.71896e-08	3.73408e-07
EFEMP1	295.742	0.73105	0.162805	4.49035	7.11076e-06	4.16858e-05		APMAP	12932.6	0.355498	0.0651031	5.46055	4.74675e-08	3.75436e-07
FARSB	412.21	0.576214	0.128346	4.48954	7.1376e-06	4.18281e-05		PEX3	501.925	0.636776	0.116669	5.45798	4.81594e-08	3.8045e-07
CPNE2	1003.77	0.398681	0.0888586	4.48669	7.23369e-06	4.23147e-05		C8orf59	153.661	1.219	0.223445	5.45548	4.88421e-08	3.85606e-07
TBX3	519.594	0.459589	0.102501	4.48374	7.33462e-06	4.28743e-05		PEX5	2993.87	0.390288	0.0715421	5.45536	4.88735e-08	3.85679e-07
CBFB	176.262	0.640932	0.142991	4.48231	7.38389e-06	4.31312e-05		FAM210A	421.33	0.731716	0.134137	5.455	4.89728e-08	3.86287e-07
CTDSPL2	19.8205	1.89824	0.423549	4.48175	7.40333e-06	4.32136e-05		SLC18A2	84.9817	1.79896	0.329927	5.4526	4.96399e-08	3.91371e-07
PPP2CA	1127.38	0.491551	0.109874	4.47375	7.6861e-06	4.47675e-05		MYBL2	10797.9	0.348215	0.0638694	5.45199	4.98094e-08	3.92351e-07
NDUFA5	169.138	0.767655	0.17162	4.47298	7.71365e-06	4.49119e-05		WWP1	162.751	1.11105	0.203795	5.45179	4.98642e-08	3.92604e-07
ZHX1	76.3813	0.990405	0.221569	4.46996	7.82339e-06	4.55181e-05		RTN1	1423.54	0.558628	0.102473	5.45149	4.99486e-08	3.93091e-07
SPOP	452.375	0.47884	0.107164	4.46829	7.88476e-06	4.57932e-05		MOSPD2	152.762	1.11885	0.205249	5.45116	5.0043e-08	3.93655e-07
MRE11A	82.8911	1.39045	0.31144	4.46458	8.0227e-06	4.65277e-05		WDFY1	382.448	0.817222	0.149928	5.45076	5.01546e-08	3.94354e-07
ZNF598	913.596	0.41684	0.093487	4.45881	8.24169e-06	4.77465e-05		NOC3L	556.691	0.912742	0.167462	5.45046	5.02407e-08	3.94853e-07
DNAJC11	627.276	0.376858	0.0845538	4.45702	8.31062e-06	4.806e-05		CAPN7	342.318	0.871608	0.15995	5.44927	5.05779e-08	3.97322e-07
RIF1	45.0956	1.53905	0.345427	4.45551	8.36953e-06	4.83662e-05		CDH6	409.538	0.739743	0.135762	5.44881	5.07066e-08	3.97974e-07
UAP1	142.387	0.675371	0.151621	4.45435	8.4149e-06	4.85765e-05		E2F3	1064.06	0.546841	0.100381	5.44764	5.10426e-08	4.00141e-07
ATL2	77.9644	1.17421	0.263651	4.45366	8.44175e-06	4.87142e-05		SYNPO	4780.73	0.347468	0.0637983	5.44635	5.14153e-08	4.02807e-07
RQCD1	585.585	0.515749	0.115881	4.45069	8.55932e-06	4.93751e-05		MEX3C	651.932	0.738675	0.135654	5.44529	5.172e-08	4.05012e-07
UBE2N	1018.19	0.393047	0.0883635	4.44807	8.6644e-06	4.9928e-05		ATL2	243.894	1.07797	0.198036	5.44333	5.22948e-08	4.09328e-07
COPS4	62.6439	1.61927	0.364102	4.4473	8.69561e-06	5.00723e-05		FASTKD3	110.922	1.3741	0.252484	5.44231	5.25951e-08	4.11493e-07
MED20	99.2903	0.930615	0.209268	4.44701	8.70756e-06	5.01233e-05		PLA2G4A	503.002	0.63862	0.117359	5.44159	5.28072e-08	4.12966e-07
CSGALNACT1	415.606	0.50984	0.114652	4.44684	8.71414e-06	5.01434e-05		FEM1A	3458.98	0.480461	0.0883053	5.44091	5.30086e-08	4.14355e-07
SLC25A36	25.8487	1.67408	0.376544	4.44591	8.75223e-06	5.03341e-05		FYCO1	1848.96	0.467244	0.0859375	5.43701	5.41811e-08	4.22759e-07
MRPS7	1503.05	0.303887	0.0683525	4.44587	8.75348e-06	5.03341e-05		SBDS	3478.77	0.420116	0.0772903	5.43556	5.46237e-08	4.26021e-07
ACAA2	614.735	0.535953	0.120693	4.44064	8.96897e-06	5.14638e-05		USP15	173.344	1.15151	0.211979	5.43217	5.56732e-08	4.33816e-07
ELMSAN1	266.699	0.665481	0.149943	4.43823	9.07025e-06	5.19897e-05		COL15A1	1841.59	0.427361	0.0786857	5.43124	5.59632e-08	4.35685e-07
GNL3	670.055	0.580418	0.130836	4.43622	9.15513e-06	5.23837e-05		GRAMD3	821.411	0.58977	0.108614	5.42995	5.63698e-08	4.38653e-07
DDIAS	8.57872	3.91231	0.882662	4.4324	9.31891e-06	5.32833e-05		ERLIN2	2137.51	0.415615	0.0765794	5.42725	5.72298e-08	4.44947e-07
VPS4B	213.63	0.717008	0.161899	4.42874	9.47861e-06	5.41582e-05		TGIF2	3437.82	0.353226	0.0651312	5.42329	5.85103e-08	4.54217e-07
SPATA5	48.888	1.22639	0.277048	4.42665	9.57096e-06	5.46474e-05		DCLRE1A	40.9575	2.27418	0.419339	5.42324	5.85268e-08	4.54217e-07
WDR75	101.455	1.01462	0.229255	4.42572	9.61216e-06	5.48633e-05		LIX1L	2741.71	0.395292	0.0729253	5.42051	5.943e-08	4.61021e-07
FBXO43	15.2966	2.30854	0.521643	4.42551	9.6214e-06	5.48968e-05		AREL1	2280.47	0.411678	0.0759562	5.41994	5.96184e-08	4.62276e-07
FANCE	41.3812	1.28242	0.290062	4.42121	9.81498e-06	5.59226e-05		IMPDH2	15837.2	0.309103	0.0570579	5.41735	6.04878e-08	4.68808e-07
NPR3	84.2686	1.14346	0.258653	4.42082	9.8328e-06	5.60045e-05		SIX1	938.954	0.494692	0.0913591	5.41481	6.13526e-08	4.74874e-07
NAA15	100.683	1.27004	0.287315	4.42036	9.85347e-06	5.61026e-05		GSKIP	96.0493	1.30486	0.241307	5.40747	6.39203e-08	4.93648e-07
PPT1	417.897	0.573221	0.129706	4.41938	9.89859e-06	5.63199e-05		TMEM170A	650.542	0.574065	0.106198	5.40559	6.45947e-08	4.98413e-07
KLHL2	43.8643	1.25812	0.284811	4.4174	9.98973e-06	5.68186e-05		PPP1R2	1123.41	0.560377	0.103685	5.40462	6.49457e-08	5.00676e-07
CENPL	46.2405	1.35937	0.307777	4.41673	1.00207e-05	5.69747e-05		TRAPPC13	120.228	1.19131	0.220574	5.40096	6.62844e-08	5.10769e-07
HSD17B11	113.01	0.981747	0.222391	4.4145	1.01243e-05	5.75236e-05		ALDH1B1	4421.6	0.365767	0.0677303	5.40035	6.65106e-08	5.12285e-07
VBP1	94.0615	0.866712	0.196343	4.41428	1.01348e-05	5.75627e-05		PCMTD1	120.15	1.37128	0.254038	5.39794	6.7412e-08	5.18998e-07
RDX	744.055	0.76658	0.173683	4.41368	1.01627e-05	5.76809e-05		PHF10	807.9	0.592543	0.109834	5.39488	6.85675e-08	5.26959e-07
ARSJ	91.2289	0.939323	0.212836	4.41336	1.0178e-05	5.77478e-05		RIOK2	239.981	0.837087	0.155207	5.39337	6.915e-08	5.30966e-07
PJA2	102.905	0.987741	0.223822	4.41307	1.01915e-05	5.78039e-05		ITCH	860.319	0.677234	0.12566	5.38941	7.06895e-08	5.42547e-07
CAMKK1	241.567	0.590018	0.133705	4.41284	1.02023e-05	5.78452e-05		B3GNT8	100.386	1.53953	0.285731	5.38805	7.12254e-08	5.46177e-07
MAPKAPK5	384.421	0.508561	0.115323	4.40986	1.03437e-05	5.8565e-05		ATG4C	222.261	0.953703	0.177017	5.38763	7.13946e-08	5.47233e-07
RCOR3	92.232	0.947496	0.21498	4.40737	1.04631e-05	5.92204e-05		C11orf73	367.971	0.784115	0.145652	5.38347	7.30648e-08	5.59047e-07
PRDM10	29.529	1.43554	0.325729	4.40716	1.04736e-05	5.92594e-05		SLC30A9	272.565	0.941169	0.17484	5.38302	7.32475e-08	5.60198e-07
SCLT1	34.0876	1.70631	0.387182	4.40701	1.0481e-05	5.92801e-05		UBE2D3	6579.56	0.321465	0.0597405	5.38102	7.40646e-08	5.66198e-07
HACD2	27.4977	1.72313	0.391145	4.40536	1.05609e-05	5.96903e-05		LOC100652758	225.46	1.11351	0.206949	5.38058	7.42481e-08	5.67351e-07
SLC9B2	30.657	1.5128	0.343861	4.39946	1.08522e-05	6.1209e-05		SUPT16H	8017.34	0.36636	0.0680976	5.37992	7.45201e-08	5.68928e-07
ERCC4	75.227	1.03324	0.235009	4.39657	1.09973e-05	6.1963e-05		MAGEA3	913.491	0.541656	0.100749	5.3763	7.60325e-08	5.7971e-07
CYFIP1	1913.81	0.32188	0.0732625	4.39352	1.1153e-05	6.27966e-05		FAM179B	57.5403	1.72421	0.320736	5.37577	7.62542e-08	5.81146e-07
THUMPD1	102.606	1.03095	0.234849	4.38983	1.13441e-05	6.38282e-05		KIAA1468	85.9686	1.49404	0.278146	5.37144	7.81084e-08	5.95015e-07
MIR4435-2HG	347.606	0.532399	0.121467	4.38309	1.1701e-05	6.57909e-05		RNFT1	123.757	1.21768	0.226854	5.36768	7.97539e-08	6.06752e-07
ORC3	103.061	0.982462	0.224409	4.37799	1.19779e-05	6.72543e-05		CRNDE	210.457	0.906906	0.168981	5.3669	8.00995e-08	6.09108e-07
ACTL8	16.391	2.16188	0.493872	4.3774	1.20104e-05	6.74137e-05		F3	1178.97	0.493513	0.0919754	5.3657	8.0634e-08	6.12374e-07
TMEM19	214.271	0.635457	0.145309	4.37313	1.2248e-05	6.86523e-05		DPY19L4	510.21	0.722583	0.134723	5.36347	8.16362e-08	6.18902e-07
RC3H2	115.039	0.970939	0.222037	4.37288	1.2262e-05	6.87071e-05		FTX	64.9891	1.93824	0.361487	5.36185	8.23745e-08	6.23954e-07
HSPA13	69.8554	1.08761	0.248771	4.37193	1.23151e-05	6.89805e-05		OSBPL11	181.013	0.985164	0.183793	5.3602	8.31314e-08	6.29413e-07
CASC5	9.84457	3.07739	0.704079	4.37081	1.23787e-05	6.93131e-05		ARFGEF1	363.105	0.775207	0.144629	5.35996	8.32421e-08	6.29976e-07
WDYHV1	67.0024	1.10989	0.254104	4.36785	1.25478e-05	7.01298e-05		DEK	1664.16	0.440051	0.0821196	5.35867	8.38389e-08	6.34217e-07
PLS3	902.993	1.28878	0.295063	4.3678	1.25502e-05	7.01298e-05		SEC24B	332.522	1.04628	0.195319	5.35677	8.47221e-08	6.40619e-07
RBL2	317.355	0.628108	0.143804	4.3678	1.25505e-05	7.01298e-05		ZNF512	365.327	0.715245	0.13358	5.35442	8.58311e-08	6.48721e-07
LNX2	40.5675	1.51912	0.348157	4.3633	1.28113e-05	7.15131e-05		UBQLN2	2451.96	0.424954	0.0793975	5.35223	8.68778e-08	6.56347e-07
ARL6IP6	54.0862	1.41204	0.323731	4.36177	1.29015e-05	7.19674e-05		OTUD6B-AS1	165.236	1.04106	0.1946	5.34975	8.80753e-08	6.64816e-07
SKP2	148.096	0.73599	0.168763	4.36107	1.29427e-05	7.21723e-05		SH3D19	332.949	0.847039	0.158466	5.34526	9.02876e-08	6.80626e-07
EFCAB14	380.479	0.653426	0.149862	4.36019	1.29948e-05	7.24378e-05		LINC00869	57.8963	1.70836	0.319711	5.34344	9.12003e-08	6.87209e-07
RPF2	280.854	0.558611	0.12813	4.35972	1.30228e-05	7.25688e-05		SPOP	995.009	0.481051	0.0900398	5.34265	9.1597e-08	6.89599e-07
GNB4	81.709	1.05095	0.24107	4.35952	1.30348e-05	7.2611e-05		KIAA1804	236.73	0.854856	0.160039	5.34156	9.21499e-08	6.9316e-07
CDK6	348.452	0.510077	0.117014	4.3591	1.306e-05	7.27262e-05		CNN2	16185.7	0.318163	0.0596206	5.33646	9.47779e-08	7.11388e-07
FBXO45	31.5221	1.46811	0.336878	4.35798	1.31268e-05	7.30731e-05		UBE2D1	992.217	0.509684	0.0955157	5.33612	9.49555e-08	7.12413e-07
WDR44	58.0282	1.04911	0.240819	4.35644	1.32196e-05	7.35314e-05		CBFB	2415.3	0.471535	0.088451	5.33103	9.76572e-08	7.32049e-07
ATAD1	144.981	0.914469	0.209915	4.35639	1.32227e-05	7.35314e-05		SERPINB9	3862.31	0.55053	0.103375	5.32557	1.00635e-07	7.52421e-07
TMEM201	263.716	0.534503	0.122741	4.35473	1.33231e-05	7.40493e-05		LTBP1	2982.05	0.388144	0.0729476	5.32086	1.03275e-07	7.71832e-07
NFX1	511.005	0.453174	0.104101	4.35319	1.34169e-05	7.45095e-05		NOTCH2	3859.31	0.539342	0.101582	5.30943	1.09966e-07	8.20888e-07
CEP41	211.282	0.638541	0.146701	4.35268	1.34481e-05	7.46572e-05		FANCA	2798.9	0.359499	0.0677098	5.30941	1.09981e-07	8.20888e-07
METTL16	618.352	0.456859	0.104985	4.35165	1.35115e-05	7.49574e-05		BCAS2	992.56	0.501227	0.0945531	5.30101	1.15166e-07	8.58479e-07
BCAT2	988.661	0.426776	0.0980902	4.35086	1.35607e-05	7.52047e-05		SECISBP2L	464.553	0.78416	0.147942	5.30044	1.15524e-07	8.60781e-07
WDR35	70.7288	1.04261	0.239653	4.35053	1.3581e-05	7.52784e-05		TIMMDC1	2530.67	0.372624	0.0703396	5.29751	1.17393e-07	8.73957e-07
ZBTB11	38.6462	1.46845	0.337536	4.35049	1.35832e-05	7.52784e-05		B3GALNT1	197.053	1.0171	0.192024	5.29672	1.179e-07	8.77352e-07
PPP2R5E	131.722	0.919604	0.211448	4.34909	1.36704e-05	7.56994e-05		POLR1A	7868.22	0.319092	0.0602478	5.29633	1.18155e-07	8.78875e-07
CRK	934.868	0.388331	0.089291	4.34904	1.36732e-05	7.56994e-05		TOR4A	6185.19	0.404061	0.0763743	5.29054	1.21954e-07	9.05964e-07
BCAR3	720.618	0.408926	0.0940685	4.3471	1.37947e-05	7.62426e-05		SBNO1	1183.59	0.493147	0.0932268	5.28975	1.22481e-07	9.09137e-07
HDAC1	1236.61	0.317984	0.0731725	4.34568	1.38846e-05	7.67125e-05		ZNF184	47.7779	1.93331	0.365483	5.28975	1.22486e-07	9.09137e-07
ASUN	207.351	0.55865	0.128576	4.34489	1.39349e-05	7.69642e-05		STAMBPL1	415.641	0.706617	0.133646	5.28721	1.24198e-07	9.21451e-07
APLN	24.11	1.63111	0.375494	4.34392	1.39962e-05	7.72506e-05		SNX12	3317.56	0.339061	0.0641314	5.28697	1.24356e-07	9.22051e-07
TSEN2	161.931	0.747322	0.172229	4.33912	1.43054e-05	7.88231e-05		SENP2	606.795	0.607585	0.114927	5.2867	1.24543e-07	9.2283e-07
ATP8B1	240.491	0.575313	0.132646	4.33719	1.44315e-05	7.9464e-05		SURF4	36616.2	0.290889	0.055025	5.28649	1.24683e-07	9.23471e-07
ADCY3	755.718	0.421124	0.0971404	4.33521	1.45621e-05	8.01283e-05		POLR3G	829.664	0.774491	0.146534	5.2854	1.25428e-07	9.28521e-07
ARL2BP	564.941	0.484508	0.111788	4.33416	1.46321e-05	8.04862e-05		VCPIP1	170.756	0.948511	0.179461	5.28534	1.25471e-07	9.28521e-07
USP7	1042.81	0.526926	0.121708	4.32943	1.49495e-05	8.21487e-05		C17orf62	2308.79	0.578634	0.109502	5.28422	1.26242e-07	9.33829e-07
BUD13	182.541	0.646034	0.149291	4.32734	1.50921e-05	8.28762e-05		SMNDC1	867.107	0.524082	0.0992103	5.28253	1.27412e-07	9.41708e-07
HIPK1	141.975	0.886475	0.204933	4.32569	1.52056e-05	8.34713e-05		AEBP2	494.66	0.877576	0.166131	5.28245	1.27469e-07	9.41708e-07
DDHD2	157.705	0.694076	0.160736	4.31812	1.57366e-05	8.62986e-05		SBF1P1	32.1705	2.41911	0.458009	5.2818	1.27924e-07	9.44255e-07
GEMIN2	55.4792	1.39556	0.323517	4.31371	1.60537e-05	8.7978e-05		ANP32A	9150.37	0.401162	0.0759977	5.2786	1.30176e-07	9.6006e-07
LDHB	6781.59	0.61623	0.142873	4.31314	1.6095e-05	8.8145e-05		GALNT11	1117.07	0.522802	0.0990721	5.27698	1.31327e-07	9.68137e-07
EMC3-AS1	55.9266	1.03713	0.240864	4.30586	1.66341e-05	9.09131e-05		SLC12A2	197.932	0.943934	0.178891	5.27659	1.3161e-07	9.69815e-07
LRRC59	3643.93	0.253251	0.0588491	4.30339	1.68204e-05	9.18076e-05		EGLN1	1909.04	0.441744	0.0837587	5.27401	1.33473e-07	9.82958e-07
EXOSC9	133.906	0.829259	0.19276	4.30203	1.69241e-05	9.23115e-05		COL4A5	1661.67	0.440043	0.0834369	5.27397	1.33507e-07	9.82958e-07
MAML1	452.5	0.580302	0.134978	4.29922	1.71403e-05	9.34284e-05		FBXO5	165.428	1.10829	0.210278	5.27063	1.35959e-07	9.99313e-07
LPCAT1	2750.44	0.286859	0.0667365	4.29838	1.72054e-05	9.37517e-05		FASN	28838.9	0.337756	0.0641012	5.2691	1.37092e-07	1.00722e-06
TUBGCP4	114.858	0.698259	0.162537	4.29601	1.73901e-05	9.46625e-05		BOP1	4126	0.629561	0.119525	5.26717	1.38541e-07	1.01743e-06
LARP4	215.402	0.63934	0.148837	4.29557	1.74244e-05	9.48173e-05		ZW10	445.199	0.724478	0.137593	5.26537	1.39911e-07	1.02697e-06
TAF4	231.589	0.606942	0.14131	4.29512	1.74602e-05	9.49807e-05		COG6	147.13	1.14627	0.217702	5.2653	1.39958e-07	1.02697e-06
CWF19L2	57.6585	1.43366	0.333972	4.29276	1.76463e-05	9.59284e-05		UHRF2	93.1486	1.32502	0.251746	5.26334	1.41465e-07	1.03759e-06
MMADHC	201.437	0.63886	0.148827	4.29264	1.7656e-05	9.59488e-05		LNX2	160.793	1.08594	0.206349	5.26265	1.41993e-07	1.04102e-06
FAM107B	341.208	0.642423	0.149697	4.2915	1.77473e-05	9.64131e-05		RAB10	4191.82	0.397312	0.0755393	5.25968	1.44306e-07	1.05753e-06
ATP6V0A2	208.516	0.694171	0.161897	4.28772	1.80514e-05	9.79663e-05		GLRX5	5515.72	0.38246	0.0727286	5.25873	1.45051e-07	1.06254e-06
EBPL	351.48	0.443529	0.103521	4.28442	1.83214e-05	9.93111e-05		LACTB	1483.83	0.41737	0.0793842	5.2576	1.45946e-07	1.0682e-06
KRT80	1541.08	0.371037	0.0866849	4.28029	1.86647e-05	0.000101058		TBC1D15	320.643	0.998831	0.189993	5.25721	1.46256e-07	1.07001e-06
VPS29	205.566	0.675658	0.157862	4.28006	1.86847e-05	0.000101133		SMAP1	1338.27	0.425844	0.0810053	5.25699	1.46433e-07	1.07086e-06
MARS	4642.84	0.291916	0.068209	4.27973	1.87119e-05	0.000101247		ZNF518B	244.645	0.911779	0.173539	5.25404	1.48795e-07	1.08722e-06
QSER1	81.4445	1.11568	0.260696	4.27963	1.87207e-05	0.00010126		CYFIP1	8186.26	0.306706	0.0584102	5.25089	1.51365e-07	1.10553e-06
CCT6A	3169.28	0.351325	0.0820994	4.27926	1.87514e-05	0.000101393		PYGO1	140.797	1.19273	0.227175	5.25026	1.51884e-07	1.10886e-06
CWF19L1	350.795	0.522443	0.122092	4.27909	1.87656e-05	0.000101436		OXR1	208.2	0.959293	0.182822	5.24713	1.54489e-07	1.1274e-06
GNAI3	232.411	0.832225	0.194514	4.27847	1.88178e-05	0.000101616		RAB1A	10711.8	0.344421	0.0656487	5.24643	1.55074e-07	1.13119e-06
CHRAC1	502.014	0.54709	0.128029	4.27317	1.92711e-05	0.000103926		LOC100506071	37.4899	2.26528	0.431861	5.2454	1.55939e-07	1.13655e-06
RNF138	26.46	1.523	0.356418	4.27307	1.92801e-05	0.00010394		ALS2	514.962	0.66154	0.126122	5.24525	1.56067e-07	1.137e-06
PPP2R2C	566.371	0.409202	0.0958463	4.26935	1.9604e-05	0.000105578		TMEM186	680.589	0.58387	0.111426	5.23999	1.60585e-07	1.16894e-06
TSPYL1	382.682	0.499973	0.117169	4.2671	1.98026e-05	0.000106509		PRPF4	4937.34	0.327741	0.0625647	5.23843	1.61952e-07	1.1784e-06
OSGIN1	846.301	0.473188	0.110945	4.26509	1.99825e-05	0.000107405		FBXW11	1061	0.567826	0.10841	5.23774	1.62553e-07	1.18177e-06
PTPRG	108.676	1.02944	0.24142	4.26412	2.00687e-05	0.000107833		ARHGAP5	161.392	1.30557	0.249487	5.233	1.66777e-07	1.20944e-06
C1D	44.0978	1.13116	0.265301	4.2637	2.01073e-05	0.000108004		BAHD1	1993.67	0.399468	0.0763495	5.2321	1.67596e-07	1.21437e-06
SNHG10	96.9956	0.756797	0.177549	4.26246	2.02189e-05	0.000108568		YWHAB	8426.92	0.328345	0.0627929	5.22902	1.70415e-07	1.23326e-06
PPP4R3B	206.664	0.684269	0.160551	4.26201	2.02595e-05	0.00010875		DIS3	282.112	0.832972	0.159484	5.22291	1.7613e-07	1.27302e-06
RNF182	43.1618	1.22937	0.288887	4.25554	2.08543e-05	0.000111647		CDK1	783.08	0.58432	0.111924	5.22068	1.78266e-07	1.28792e-06
GPATCH4	925.179	0.406517	0.0955492	4.25453	2.0949e-05	0.000112117		BECN1	678.549	0.554477	0.106299	5.2162	1.82627e-07	1.31778e-06
TTK	5.54513	5.36905	1.26208	4.25412	2.09875e-05	0.000112286		ZNF697	441.275	0.752346	0.144307	5.21352	1.85293e-07	1.33646e-06
MRPL9	815.262	0.374982	0.0881484	4.25399	2.09992e-05	0.000112312		ADAM10	1227.1	0.708909	0.135998	5.21265	1.86157e-07	1.34103e-06
LCLAT1	59.6047	1.01994	0.239842	4.25253	2.11366e-05	0.00011301		CUL3	1061.88	0.58435	0.112149	5.21046	1.88371e-07	1.35585e-06
SAR1A	385.702	0.498041	0.117139	4.2517	2.12154e-05	0.000113356		DDHD2	637.148	0.608441	0.116777	5.21026	1.88574e-07	1.35618e-06
SBNO1	379.054	0.649312	0.152877	4.24727	2.16389e-05	0.000115543		SLC35G2	186.759	0.976647	0.187462	5.20983	1.89011e-07	1.35876e-06
ARNTL	193.67	0.673039	0.158572	4.24437	2.19212e-05	0.000116973		UTP20	1221.19	0.501275	0.0962426	5.20845	1.90427e-07	1.36838e-06
ZZZ3	77.4841	0.931222	0.219523	4.24202	2.21514e-05	0.000118163		LRPPRC	1173.69	0.578467	0.111069	5.20817	1.90712e-07	1.36986e-06
GPAM	77.2888	1.05389	0.248468	4.24154	2.21991e-05	0.000118378		ZNF45	290.042	0.789966	0.151691	5.20774	1.91154e-07	1.37247e-06
USP12	52.3955	1.02347	0.241321	4.24112	2.22411e-05	0.000118563		LRP10	4617.19	0.38032	0.0730374	5.20719	1.91725e-07	1.37543e-06
RRP15	214.422	0.772319	0.182199	4.23888	2.24642e-05	0.000119674		KLHL20	276.282	0.796161	0.152947	5.20547	1.93509e-07	1.38708e-06
PRMT3	147.249	0.806515	0.190275	4.23868	2.24842e-05	0.000119741		LARP4	361.783	0.876758	0.168493	5.20351	1.95556e-07	1.40118e-06
TIMM17A	303.275	0.714028	0.168473	4.23824	2.25275e-05	0.000119893		DYNC1LI2	3330.41	0.407247	0.0783119	5.20031	1.98951e-07	1.42422e-06
GRK5	146.518	0.773626	0.182575	4.2373	2.2622e-05	0.000120356		VPS50	124.18	1.22312	0.235203	5.20025	1.99019e-07	1.42422e-06
LOC728554	172.126	0.638675	0.150755	4.23652	2.2701e-05	0.000120737		KLHL2	104.629	1.31886	0.253832	5.19581	2.03834e-07	1.45508e-06
NUP210	2032.93	0.506034	0.119495	4.23477	2.28791e-05	0.000121644		OSBPL9	1217.89	0.742451	0.142927	5.19462	2.05136e-07	1.46378e-06
WDR11	407.669	0.506106	0.119548	4.23348	2.30106e-05	0.000122224		KIF4B	59.3077	1.83815	0.353873	5.19437	2.05417e-07	1.46518e-06
PARD3	2031	0.346922	0.0819924	4.23115	2.32495e-05	0.000123412		CCDC144NL-AS1	58.9782	1.73288	0.334119	5.18641	2.14391e-07	1.52418e-06
STK26	56.0716	1.21419	0.287005	4.23054	2.33128e-05	0.000123707		PIGK	453.962	0.875118	0.168761	5.18556	2.15367e-07	1.53004e-06
XPO5	689.213	0.416362	0.0984456	4.22937	2.34352e-05	0.000124316		SLC30A1	259.459	0.939543	0.181314	5.18186	2.19686e-07	1.55863e-06
ARHGEF26	40.6817	1.21973	0.288555	4.22701	2.36815e-05	0.000125418		ACTR10	253.645	0.808734	0.156099	5.18092	2.20799e-07	1.56589e-06
ACAP2	46.3036	1.12186	0.265416	4.22678	2.37055e-05	0.000125504		LRRC8B	204.949	1.04723	0.202153	5.18038	2.21436e-07	1.56976e-06
LONRF1	56.6267	1.19409	0.282545	4.22617	2.37699e-05	0.000125804		C14orf2	667.012	0.813215	0.157012	5.1793	2.22715e-07	1.57818e-06
DUT	532.783	0.664526	0.157301	4.22455	2.39421e-05	0.000126674		ZNF318	597.19	0.651897	0.12596	5.17541	2.27414e-07	1.61083e-06
FN3KRP	899.65	0.429517	0.101695	4.22356	2.40476e-05	0.000127149		RBBP4	1936.96	0.541055	0.104603	5.17247	2.31018e-07	1.63436e-06
TBX18	119.649	0.699882	0.165739	4.2228	2.41284e-05	0.000127493		TBC1D14	624.713	0.56148	0.108582	5.17104	2.32797e-07	1.64499e-06
THOC1	121.235	0.943182	0.223405	4.22185	2.423e-05	0.000127988		SNHG8	1755.74	0.635757	0.122946	5.17103	2.32806e-07	1.64499e-06
ATF1	126.01	0.653413	0.154772	4.22177	2.4239e-05	0.000127994		NCK1	173.068	0.980586	0.189784	5.16685	2.38075e-07	1.6788e-06
TAF5	25.5752	1.58924	0.376533	4.22073	2.43516e-05	0.000128505		CDCA4	4057.09	0.386293	0.0747708	5.16636	2.38698e-07	1.68252e-06
DNAAF5	1092.63	0.451712	0.10707	4.21885	2.45551e-05	0.000129537		ARSK	196.088	0.967221	0.187222	5.16617	2.3894e-07	1.68354e-06
WAPL	146.153	0.907196	0.215117	4.21723	2.47325e-05	0.00013043		FBXO21	883.206	0.513466	0.0995006	5.16043	2.46377e-07	1.73383e-06
BMS1	1061.08	0.364466	0.0864256	4.21711	2.47453e-05	0.000130455		FAM174A	1405.8	0.635627	0.123271	5.15632	2.51856e-07	1.77023e-06
TSN	416.555	0.479583	0.113727	4.21699	2.47587e-05	0.000130484		MKRN9P	23.5154	2.78154	0.539519	5.15559	2.52828e-07	1.77634e-06
TCEB3	628.682	0.369638	0.0876679	4.21635	2.48292e-05	0.000130813		UBE2V2	687.292	0.812534	0.157642	5.15429	2.54587e-07	1.78798e-06
ZBTB21	51.9041	1.26272	0.299658	4.21388	2.51022e-05	0.000132165		C16orf72	481.491	0.623049	0.120915	5.15277	2.56671e-07	1.8002e-06
SRRM1	876.387	0.436743	0.103682	4.21233	2.52751e-05	0.000132989		MLEC	14600.3	0.296937	0.0576613	5.14967	2.6094e-07	1.82742e-06
GOT2	2966.9	0.333461	0.0791726	4.21182	2.53324e-05	0.000133204		OAT	2052.95	0.438145	0.0851068	5.14817	2.63038e-07	1.84137e-06
JAG1	1165.47	0.381842	0.090682	4.21078	2.54493e-05	0.000133689		SF3A3	8955.41	0.349245	0.0678439	5.14778	2.63583e-07	1.84444e-06
WDR90	138.372	0.797069	0.189535	4.2054	2.60625e-05	0.000136866		COL4A6	3050.62	0.358639	0.0697306	5.14321	2.70084e-07	1.88841e-06
GTF2H1	330.499	0.473566	0.112634	4.20448	2.61686e-05	0.000137379		SLC30A5	1096.49	0.504535	0.0981361	5.14118	2.73017e-07	1.90815e-06
TRAPPC10	316.829	0.502333	0.119611	4.19972	2.6725e-05	0.000140073		NAA30	174.633	0.97247	0.189176	5.14054	2.73943e-07	1.91385e-06
TXNDC12	936.67	0.365611	0.0871727	4.1941	2.73955e-05	0.000143448		BRIX1	1670.11	0.396627	0.0772344	5.13536	2.81601e-07	1.96262e-06
PTK2	1217.14	0.317889	0.0757994	4.19382	2.74293e-05	0.000143579		PSMD11	5125.11	0.451267	0.0879125	5.13314	2.84951e-07	1.98437e-06
RBBP6	409.059	0.550894	0.131529	4.18839	2.80934e-05	0.00014663		PLA2G12A	1185.23	0.492565	0.0959704	5.13246	2.85975e-07	1.9907e-06
FEM1B	95.7915	0.758254	0.181089	4.1872	2.82419e-05	0.00014731		GINM1	259.486	0.840988	0.163878	5.13178	2.87019e-07	1.99717e-06
IPO11	15.3476	2.48864	0.594359	4.1871	2.82538e-05	0.000147325		SAMD1	2060.33	0.465806	0.0907855	5.13084	2.88447e-07	2.0063e-06
SFMBT1	82.0392	1.03881	0.248311	4.18348	2.87074e-05	0.000149546		VOPP1	4523.76	0.319121	0.0622016	5.13043	2.89088e-07	2.00995e-06
RYBP	83.5616	0.819175	0.195845	4.18277	2.87983e-05	0.000149971		HAS2	134.833	1.41898	0.276638	5.12939	2.90689e-07	2.02028e-06
SUCLA2	47.8729	1.26546	0.302581	4.18221	2.88692e-05	0.000150292		OSBPL8	384.034	0.714762	0.139361	5.12884	2.91533e-07	2.02533e-06
SH3D19	262.682	0.619637	0.148212	4.18076	2.9054e-05	0.000151206		BUB3	6100.83	0.328893	0.0641371	5.12796	2.92894e-07	2.03397e-06
KCTD9	74.8477	1.21596	0.29093	4.17957	2.92061e-05	0.000151948		DDX47	3533.31	0.384506	0.0750049	5.12641	2.95314e-07	2.04996e-06
NCOA4	1282.2	0.4006	0.0958586	4.17907	2.92703e-05	0.000152185		PIGO	1973.83	0.38069	0.07428	5.12507	2.97427e-07	2.0638e-06
SCN9A	57.9452	0.982278	0.235065	4.17875	2.93122e-05	0.000152354		NXT2	67.9495	1.5144	0.295522	5.1245	2.98334e-07	2.06926e-06
DUSP1	3295.45	0.325909	0.0780077	4.1779	2.94209e-05	0.00015287		UQCRB	853.923	0.607841	0.118629	5.12389	2.99301e-07	2.07432e-06
SGPP1	123.102	0.774576	0.185472	4.17624	2.96367e-05	0.000153893		C14orf169	1145.85	0.442987	0.0864817	5.12233	3.01789e-07	2.08989e-06
FAM199X	161.095	0.670048	0.160555	4.17333	3.00184e-05	0.000155775		CENPBD1P1	6194.81	0.371219	0.0724893	5.12102	3.03894e-07	2.10363e-06
C5orf15	562.525	0.440664	0.105627	4.1719	3.02065e-05	0.000156701		DCN	1445.33	0.466222	0.0911138	5.11692	3.10569e-07	2.14641e-06
GALNT7	122.927	0.775494	0.185905	4.17146	3.0266e-05	0.00015696		EXOSC6	6315.52	0.433995	0.0848446	5.11517	3.13454e-07	2.16463e-06
UQCRC2	1390.84	0.484631	0.116184	4.17122	3.02969e-05	0.00015702		SLC18B1	108.268	1.28957	0.25212	5.11491	3.13897e-07	2.16682e-06
ARMC1	175.155	0.663869	0.159168	4.17086	3.03448e-05	0.000157217		CBX6	12372.7	0.368907	0.0721827	5.11074	3.20904e-07	2.21255e-06
MPDZ	342.061	0.549509	0.131768	4.17029	3.04218e-05	0.00015752		M6PR	5285.4	0.382534	0.0748521	5.11053	3.21259e-07	2.21362e-06
STYX	68.2089	0.891634	0.213885	4.16875	3.06275e-05	0.000158429		RAD23B	7638.93	0.443072	0.0866985	5.1105	3.21313e-07	2.21362e-06
TBC1D9	145.239	0.675071	0.162124	4.16392	3.1283e-05	0.000161614		IPO4	10190	0.351864	0.0688592	5.10991	3.2231e-07	2.2196e-06
KIAA1279	204.422	0.648489	0.155963	4.15797	3.21091e-05	0.000165565		TGFBR3	118.285	1.20792	0.236419	5.10924	3.23464e-07	2.22667e-06
LMAN1	258.841	0.657256	0.158087	4.15756	3.21671e-05	0.000165812		IDI1	1462.66	0.483431	0.0946361	5.10831	3.25052e-07	2.23583e-06
CHPT1	192.828	0.877676	0.21121	4.15547	3.24623e-05	0.000167181		RCC2	18387.9	0.274329	0.0537066	5.10792	3.2573e-07	2.2396e-06
USP28	240.175	0.514241	0.123751	4.15546	3.24635e-05	0.000167181		C9orf129	52.4194	1.68944	0.33085	5.10638	3.28394e-07	2.25524e-06
XRCC5	2163.37	0.56534	0.13611	4.15354	3.27373e-05	0.00016843		CA9	2662.21	0.485936	0.0952068	5.104	3.3254e-07	2.28191e-06
NOC3L	141.385	0.747658	0.180165	4.14986	3.32675e-05	0.000170779		MPC2	4560.81	0.532136	0.104266	5.10363	3.33203e-07	2.28556e-06
ETFA	1230.64	0.412389	0.0994044	4.1486	3.34509e-05	0.000171611		NLN	1223.17	0.476936	0.0934788	5.10208	3.35942e-07	2.30343e-06
NIN	338.138	0.512763	0.123615	4.14808	3.35282e-05	0.000171954		NCS1	16095	0.280519	0.0549859	5.10166	3.36695e-07	2.30768e-06
RBM47	296.595	0.586952	0.141569	4.14605	3.38266e-05	0.00017332		CBR3-AS1	199.853	1.25716	0.246434	5.1014	3.3715e-07	2.30989e-06
SUN1	681.458	0.442994	0.106905	4.1438	3.41605e-05	0.000174975		ESCO2	132.707	1.28874	0.252756	5.09873	3.41939e-07	2.33993e-06
PIK3CB	62.6582	1.28908	0.311145	4.14304	3.42739e-05	0.000175446		CKAP2	471.99	0.67253	0.13195	5.09686	3.45328e-07	2.36219e-06
IMPAD1	366.314	0.51241	0.123773	4.13991	3.47444e-05	0.000177742		PHTF1	363.349	0.750172	0.147197	5.09637	3.46233e-07	2.36745e-06
CUL2	143.217	0.805764	0.194657	4.13941	3.48201e-05	0.000178036		TPP1	2275.28	0.390838	0.0767304	5.09365	3.51228e-07	2.39877e-06
TUBA4A	3613.05	0.396946	0.095895	4.13939	3.48237e-05	0.000178036		TRIM4	1135.77	0.430861	0.0846051	5.09262	3.53154e-07	2.41097e-06
AK2	1850.53	0.309386	0.0748409	4.13392	3.56626e-05	0.000182038		DSCR3	708.955	0.566811	0.111326	5.09145	3.55338e-07	2.42398e-06
IPO9	1323.78	0.481903	0.116634	4.13177	3.59982e-05	0.000183577		ZFX	374.292	0.8247	0.162036	5.08962	3.58782e-07	2.44651e-06
SEC24B	87.8443	1.12185	0.271601	4.13053	3.61933e-05	0.000184514		FAM13A	687.125	0.561363	0.110339	5.08762	3.62588e-07	2.46955e-06
NHS	66.1825	0.894837	0.216932	4.12496	3.708e-05	0.000188679		PTPRF	42606	0.275526	0.0541593	5.08732	3.63168e-07	2.47253e-06
ITGA6	148.468	0.598236	0.145074	4.12366	3.72907e-05	0.000189692		LDLRAD1	42.1864	2.13695	0.42011	5.08664	3.64463e-07	2.48014e-06
MLLT4	288.775	0.514086	0.124708	4.12231	3.75098e-05	0.000190747		MKLN1	406.428	0.703095	0.138225	5.08658	3.64572e-07	2.48014e-06
DESI2	240.382	0.529609	0.128482	4.12207	3.75489e-05	0.000190872		KPNB1	26772.2	0.339286	0.0667143	5.08565	3.66362e-07	2.49135e-06
ARID2	125.036	0.904364	0.219401	4.12198	3.75633e-05	0.000190872		XRCC6P5	114.768	1.27016	0.249799	5.08471	3.68193e-07	2.50282e-06
ZNF623	226.747	0.542853	0.131715	4.12142	3.76537e-05	0.000191238		KDM3B	3126.46	0.406661	0.0800767	5.07839	3.80637e-07	2.58336e-06
ZEB1	79.081	0.879567	0.213573	4.11834	3.81611e-05	0.000193755		SMARCC1	3543.8	0.463861	0.0913537	5.07764	3.82162e-07	2.5927e-06
RASAL2	150.645	0.672661	0.163361	4.11764	3.82776e-05	0.000194285		C1orf109	1172.98	0.433201	0.0853325	5.07662	3.84206e-07	2.60555e-06
FDPS	2157.87	0.335268	0.0814506	4.11621	3.85152e-05	0.00019543		ORC4	209.535	0.846452	0.166802	5.07458	3.88346e-07	2.63259e-06
EPG5	184.341	0.607724	0.147677	4.11522	3.86813e-05	0.00019615		PPP2R5A	658.274	0.562859	0.111009	5.07041	3.96961e-07	2.68995e-06
MFN1	26.6867	2.42026	0.58863	4.11168	3.92787e-05	0.000198993		DAG1	7089.48	0.34052	0.0671893	5.06808	4.01857e-07	2.721e-06
DMXL2	108.91	0.746767	0.181635	4.11136	3.93338e-05	0.000199148		IFT57	1256.47	0.441198	0.0871365	5.0633	4.12056e-07	2.78571e-06
CCP110	57.6125	1.16349	0.283119	4.10953	3.96462e-05	0.000200605		RBM26	584.589	0.643649	0.127143	5.06241	4.13985e-07	2.79766e-06
TUBB2A	470.656	0.664093	0.16174	4.10594	4.02674e-05	0.000203178		PSIP1	2493.17	0.466353	0.0922121	5.0574	4.25022e-07	2.8689e-06
LOC642846	69.8052	0.881981	0.214823	4.10562	4.03232e-05	0.000203396		ABCC4	160.627	1.11949	0.221432	5.05571	4.28802e-07	2.89267e-06
PSPC1	449.257	0.471754	0.114913	4.10533	4.03741e-05	0.000203589		EGLN3	373.293	0.678809	0.134267	5.05567	4.28876e-07	2.89267e-06
HDGF	6913.52	0.271068	0.0660317	4.10512	4.04113e-05	0.000203713		AMMECR1L	924.654	0.506695	0.100261	5.05378	4.33159e-07	2.91702e-06
IQCB1	125.028	0.664571	0.161973	4.10297	4.07885e-05	0.000205487		DBF4	296.019	0.80741	0.159986	5.04676	4.49376e-07	3.0192e-06
UIMC1	414.175	0.456682	0.11131	4.10279	4.08202e-05	0.000205583		NUP58	448.083	0.852148	0.169018	5.04176	4.6128e-07	3.09678e-06
BDP1	92.2833	1.31001	0.319463	4.10067	4.1195e-05	0.000207407		MAP3K5	508.485	0.679882	0.134984	5.03676	4.73487e-07	3.17628e-06
THOC3	287.968	0.617744	0.150771	4.09724	4.181e-05	0.000210307		RPF2	1844.84	0.640621	0.127211	5.0359	4.75614e-07	3.18932e-06
MON2	68.6593	0.993813	0.242583	4.09679	4.18913e-05	0.000210651		STAG2	698.506	0.623718	0.123876	5.03502	4.7779e-07	3.20267e-06
PKN2	51.9695	1.34475	0.328336	4.09565	4.20993e-05	0.000211631		TPM1	9747.6	0.304442	0.060536	5.02911	4.92766e-07	3.29923e-06
ATP5G3	1951.71	0.369493	0.090255	4.09388	4.24212e-05	0.000213117		PRKRA	437.129	0.65438	0.130153	5.02778	4.9619e-07	3.3196e-06
FAM57A	646.728	0.362545	0.0885996	4.09195	4.2777e-05	0.000214772		RGS4	1443.97	0.490797	0.0976716	5.02497	5.03515e-07	3.3673e-06
CCDC18	12.8678	2.18657	0.534492	4.09093	4.29641e-05	0.000215645		VAMP3	3847.64	0.37675	0.0750245	5.0217	5.12166e-07	3.41857e-06
PBRM1	161.797	0.635685	0.155626	4.08469	4.41348e-05	0.00022111		KIF2A	159.221	0.971616	0.193524	5.02066	5.1495e-07	3.43452e-06
PPAT	129.669	0.820581	0.201049	4.08149	4.47473e-05	0.000223833		KLHL13	131.119	1.1264	0.224361	5.02046	5.15477e-07	3.43671e-06
SLC44A1	188.996	0.678691	0.166322	4.08058	4.49242e-05	0.000224579		ZNF330	2434.52	0.448416	0.0893246	5.02008	5.165e-07	3.44221e-06
NOL8	430.341	0.548284	0.134423	4.0788	4.52678e-05	0.000226228		IMPACT	509.261	0.671718	0.133839	5.01885	5.19813e-07	3.46296e-06
AEBP2	118.467	0.810702	0.198868	4.07659	4.57008e-05	0.000228251		SDE2	838.832	0.560843	0.111772	5.01772	5.22886e-07	3.48076e-06
SLC39A14	1386.07	0.503076	0.123471	4.07445	4.61223e-05	0.000230214		PPTC7	226.358	1.0599	0.211292	5.01628	5.26829e-07	3.50432e-06
UMPS	509.595	0.42148	0.103452	4.07416	4.61809e-05	0.000230436		EID1	7101.56	0.370084	0.0737941	5.01509	5.30093e-07	3.52468e-06
YME1L1	1270.03	0.330893	0.0812411	4.07298	4.64154e-05	0.000231535		LIMA1	1576.48	0.487926	0.0973022	5.01454	5.31601e-07	3.53335e-06
LSM14A	1294.33	0.390599	0.0959264	4.07186	4.66387e-05	0.000232506		KCTD1	4197.73	0.3076	0.0613766	5.01169	5.39542e-07	3.58339e-06
BNIP3	697.862	0.343116	0.084282	4.07105	4.6802e-05	0.000233105		PSMA2	1671.22	0.495944	0.0989958	5.00975	5.45001e-07	3.61688e-06
UBE2Q2	142.271	0.795502	0.195548	4.06806	4.74052e-05	0.000236037		DCUN1D5	2585.64	0.532476	0.106298	5.00926	5.46405e-07	3.62343e-06
USP16	61.3916	1.05073	0.258352	4.06705	4.76127e-05	0.000236925		IFRD2	8308.92	0.515546	0.102976	5.00647	5.54365e-07	3.67201e-06
ZNF587B	101.316	0.71297	0.175334	4.06636	4.77535e-05	0.000237552		HIRA	3113.47	0.371953	0.074327	5.00428	5.60726e-07	3.71191e-06
FERMT1	381.806	0.5348	0.131574	4.06462	4.811e-05	0.000239179		ZBED4	1620.42	0.415447	0.083019	5.00424	5.60817e-07	3.71191e-06
YY2	51.5588	1.08578	0.267245	4.06284	4.84786e-05	0.000240938		SKIL	349.631	0.761757	0.152228	5.00407	5.61325e-07	3.71386e-06
DNTTIP2	236.189	0.806025	0.198428	4.06206	4.86416e-05	0.000241674		LMBR1	486.867	0.570477	0.114019	5.00334	5.63457e-07	3.72655e-06
AFAP1	1174.99	0.489518	0.120631	4.05799	4.94961e-05	0.000245544		MTHFD1L	3052.52	0.348137	0.0696059	5.00155	5.68726e-07	3.75567e-06
NARS	1623.75	0.364376	0.0897967	4.05779	4.95392e-05	0.000245682		ZMYM4	771.733	0.684378	0.13695	4.99729	5.8143e-07	3.8381e-06
PTBP3	484.767	0.651621	0.160601	4.0574	4.96227e-05	0.000245946		GCN1	12705.8	0.282037	0.0564706	4.9944	5.90179e-07	3.88846e-06
AARS	5850.39	0.270287	0.0666201	4.05714	4.96772e-05	0.000246141		SAR1B	977.823	0.603609	0.120869	4.9939	5.91734e-07	3.89575e-06
GALNT2	3642.41	0.265116	0.0653532	4.05667	4.97782e-05	0.000246566		MIOS	510.477	0.62426	0.12503	4.9929	5.9479e-07	3.91438e-06
ASXL2	135.999	0.936544	0.230903	4.056	4.99202e-05	0.000247194		NGFRAP1	4614.98	0.478288	0.0958332	4.99084	6.01185e-07	3.95198e-06
GBAS	230.351	0.59521	0.146787	4.05494	5.01474e-05	0.000248168		MBD2	2372.83	0.469772	0.0941424	4.99001	6.03751e-07	3.96584e-06
FANCM	6.56023	3.53737	0.872376	4.05486	5.01639e-05	0.000248174		C4orf32	906.877	0.504458	0.101127	4.98836	6.08945e-07	3.99844e-06
PFN1	38375.6	0.335676	0.0828637	4.05095	5.10111e-05	0.000251904		SCD5	407.237	0.617419	0.123818	4.9865	6.14831e-07	4.03557e-06
ECHDC1	179.882	0.577975	0.142767	4.04838	5.1574e-05	0.000254606		GOPC	662.472	0.59938	0.120298	4.98246	6.27797e-07	4.11756e-06
CALM1	2076.88	0.51471	0.127202	4.0464	5.2011e-05	0.000256686		CDYL	1902.01	0.372642	0.0748199	4.98053	6.34109e-07	4.15582e-06
RAB10	2089.83	0.416017	0.102817	4.04617	5.20616e-05	0.000256857		ANKRD19P	660.176	1.9316	0.387914	4.97946	6.37622e-07	4.17726e-06
CUL3	350.384	0.514341	0.127158	4.04489	5.23485e-05	0.000258194		PIP4K2A	1623.21	0.46736	0.0938778	4.97839	6.41159e-07	4.19727e-06
DLG1	111.045	0.793335	0.196345	4.04051	5.33345e-05	0.000262818		RTN4IP1	433.203	0.71889	0.144455	4.97659	6.47154e-07	4.23332e-06
RPRD1A	199.105	0.672982	0.166615	4.03913	5.36488e-05	0.000264286		COX11	1030.71	0.431479	0.0867658	4.97292	6.59535e-07	4.30458e-06
CCSAP	33.5346	1.37693	0.340934	4.03868	5.37523e-05	0.000264716		LACC1	71.1945	1.53155	0.308125	4.97055	6.67647e-07	4.35589e-06
CPNE3	373.429	0.552722	0.136869	4.03833	5.38329e-05	0.000265032		FIGNL1	78.4909	1.35739	0.273265	4.96729	6.78958e-07	4.4247e-06
CCDC80	827.199	0.361449	0.0895244	4.03744	5.40374e-05	0.000265958		EMC1	8849.61	0.2924	0.0588955	4.96472	6.87988e-07	4.47682e-06
PRPF19	3322.98	0.275923	0.0683503	4.03689	5.41639e-05	0.0002665		UBB	122893	0.438112	0.0882496	4.96447	6.88899e-07	4.48107e-06
USP6NL	184.683	0.628853	0.155882	4.03415	5.47995e-05	0.000269301		CDC23	1754.63	0.42607	0.0858464	4.96317	6.93535e-07	4.50953e-06
URI1	771.186	0.664883	0.164847	4.03334	5.49899e-05	0.000270155		NUFIP2	460.951	0.811616	0.163533	4.96301	6.94085e-07	4.51143e-06
STRN3	85.3077	0.929379	0.230629	4.02976	5.58336e-05	0.000274051		PRPF38A	2124.81	0.389842	0.0785633	4.96214	6.97191e-07	4.52991e-06
LSM5	127.288	0.876989	0.217662	4.02912	5.59851e-05	0.000274711		LRRC59	19623.1	0.262543	0.0529167	4.96145	6.99688e-07	4.54444e-06
NVL	244.917	0.513125	0.12744	4.0264	5.66382e-05	0.000277748		ZNF24	1236.34	0.430757	0.0868341	4.96069	7.02436e-07	4.55887e-06
CERK	572.952	0.434792	0.107993	4.02611	5.67068e-05	0.000277959		CHM	127.849	1.1083	0.223719	4.95396	7.27175e-07	4.71415e-06
GPATCH2	74.3236	1.06643	0.26495	4.02503	5.69692e-05	0.000279118		NFIA	689.519	0.649032	0.131082	4.95133	7.37072e-07	4.77474e-06
SUN2	778.789	0.423705	0.105338	4.02233	5.76262e-05	0.000282167		SPPL2A	158.472	1.00317	0.202758	4.94764	7.51199e-07	4.86263e-06
OSER1	446.478	0.5176	0.128716	4.02125	5.78902e-05	0.000283374		LARP4B	4408.72	0.319883	0.0647155	4.94291	7.69658e-07	4.97099e-06
WBSCR16	547.626	0.541917	0.134784	4.02064	5.80401e-05	0.000284022		KIAA0196	1655.54	0.416955	0.0843611	4.9425	7.71259e-07	4.97948e-06
DRG1	564.883	0.615258	0.153051	4.01995	5.82115e-05	0.000284775		SMAD2	447.163	0.680103	0.137624	4.94174	7.74285e-07	4.99716e-06
LMCD1	583.651	0.373826	0.0930118	4.01913	5.84142e-05	0.00028568		ADAT1	868.2	0.453583	0.091806	4.94067	7.78527e-07	5.02267e-06
PRADC1	156.658	0.605134	0.15062	4.01763	5.87863e-05	0.000287327		CNOT11	4032.41	0.348625	0.0706077	4.93749	7.91337e-07	5.10342e-06
APPL1	147.822	0.757203	0.188486	4.01728	5.8874e-05	0.000287669		MMGT1	165.087	1.18013	0.239035	4.93704	7.93164e-07	5.1133e-06
ARRDC3	84.6766	0.887711	0.221035	4.01615	5.91565e-05	0.000288962		NID1	4215.5	0.410486	0.0831723	4.93537	7.99982e-07	5.15343e-06
TRIM59	91.6756	0.979	0.243782	4.01588	5.92249e-05	0.000289209		PTGFRN	9790.49	0.343817	0.0696669	4.93515	8.00902e-07	5.15744e-06
AP3M2	218.352	0.541578	0.13487	4.01555	5.93077e-05	0.000289527		DSCC1	240.618	0.849958	0.172369	4.93104	8.17916e-07	5.2631e-06
GPN3	85.7291	0.761637	0.189795	4.01295	5.99652e-05	0.00029256		HIGD1A	565.296	0.67522	0.13695	4.9304	8.20623e-07	5.27661e-06
TOMM5	1141.02	0.404281	0.100764	4.01216	6.01663e-05	0.000293365		SPCS1	3501.21	0.325576	0.0660574	4.92867	8.27895e-07	5.32139e-06
TMEM167A	112.223	0.841711	0.209808	4.01181	6.02539e-05	0.000293704		43896	3028.56	0.352824	0.0715944	4.92809	8.30394e-07	5.33351e-06
RPIA	147.708	0.667451	0.166418	4.01069	6.05419e-05	0.000295019		ANXA7	4870.66	0.317514	0.0644331	4.92781	8.31568e-07	5.33907e-06
MCL1	967.696	0.423051	0.105497	4.01008	6.06986e-05	0.000295694		ARPP19	1826.21	0.518035	0.105275	4.92079	8.61935e-07	5.52383e-06
ADIPOR2	1405.02	0.360885	0.0900404	4.00804	6.12247e-05	0.000297826		ARRDC4	165.267	0.963045	0.195754	4.91966	8.66934e-07	5.55382e-06
ALS2	202.436	0.601212	0.150043	4.00693	6.15133e-05	0.000299124		SLC5A6	3369.68	0.355141	0.0722223	4.91733	8.77307e-07	5.6182e-06
PSMD5	324.883	0.442251	0.110382	4.00653	6.16163e-05	0.000299535		CAAP1	176.808	0.914711	0.186123	4.91455	8.89849e-07	5.69641e-06
TEX10	198.165	0.81265	0.202839	4.00638	6.16571e-05	0.000299643		TAF9B	110.63	1.43965	0.292979	4.91382	8.93176e-07	5.7156e-06
MYLK	494.723	0.49674	0.124036	4.00479	6.20716e-05	0.000301568		ABCC1	8872.57	0.301559	0.0614281	4.90915	9.1473e-07	5.84492e-06
MCM3AP	947.7	0.405462	0.101265	4.00398	6.22864e-05	0.00030252		LOC653653	41.6652	1.90072	0.387635	4.90338	9.42019e-07	6.01486e-06
PDXDC1	1152.62	0.28888	0.0721662	4.00298	6.25488e-05	0.000303704		CENPU	97.1953	1.17989	0.240738	4.90112	9.52929e-07	6.07819e-06
TIA1	224.09	0.652678	0.163147	4.00054	6.31968e-05	0.000306667		AHNAK	18944.2	0.301499	0.0615397	4.89926	9.61962e-07	6.13317e-06
MAK16	259.485	0.584262	0.146198	3.99638	6.43193e-05	0.000311648		PLK2	3199.92	0.395641	0.0807571	4.89915	9.62546e-07	6.13464e-06
SNRPG	768.689	0.538658	0.134796	3.99611	6.4392e-05	0.000311907		LOC641746	28.7958	2.60553	0.531853	4.89896	9.63447e-07	6.13813e-06
RAB35	1104.73	0.331648	0.0829963	3.99594	6.44387e-05	0.00031204		GNPDA2	59.518	1.77689	0.362794	4.89779	9.69228e-07	6.17268e-06
MYO9A	118.449	0.707785	0.17727	3.9927	6.53241e-05	0.000315951		ARID4A	349.775	0.741149	0.151326	4.89771	9.69581e-07	6.17268e-06
ATP11C	19.653	1.60247	0.401375	3.99246	6.53926e-05	0.000316188		TNIK	448.006	0.756171	0.154423	4.89677	9.7425e-07	6.20013e-06
C9orf40	163.674	0.819087	0.205275	3.9902	6.60176e-05	0.000319114		ZFP36L1	13410.4	0.36098	0.0737196	4.89666	9.74796e-07	6.20133e-06
POLR2A	2846.12	0.33001	0.0827222	3.98937	6.6249e-05	0.000320138		APP	35255.2	0.254796	0.0520473	4.89547	9.80716e-07	6.23442e-06
CHM	53.3151	1.06462	0.267235	3.98385	6.78072e-05	0.000327375		TUSC1	666.447	0.603783	0.123365	4.89429	9.86611e-07	6.2696e-06
EEF2K	366.066	0.5413	0.135951	3.98157	6.84622e-05	0.000330439		CDC25B	19952.4	0.303545	0.0620311	4.89344	9.90904e-07	6.29458e-06
TAF15	4105.9	0.329613	0.0828134	3.98018	6.88618e-05	0.000332269		GLRB	128.541	1.17099	0.239323	4.8929	9.93609e-07	6.30945e-06
DCTN4	280.858	0.567856	0.142692	3.97959	6.90353e-05	0.000332908		TRMT13	99.3108	1.33978	0.274036	4.88908	1.01309e-06	6.42381e-06
RGMB	104.895	0.669494	0.168324	3.9774	6.96716e-05	0.000335877		MTFMT	1149.32	0.425036	0.0869685	4.88725	1.02256e-06	6.47674e-06
NAA50	366.864	0.640377	0.161037	3.97657	6.99167e-05	0.000336958		CDKN1B	1991.6	0.362371	0.0741515	4.8869	1.02435e-06	6.48536e-06
CEP112	136.976	0.62564	0.157362	3.9758	7.01441e-05	0.000337954		KLHL15	259.026	1.14695	0.234705	4.88677	1.02505e-06	6.48536e-06
AGO2	189.097	0.57078	0.143609	3.97455	7.05122e-05	0.000339425		NFE2L2	1419.94	0.453494	0.0928131	4.88609	1.02856e-06	6.50241e-06
CASP8AP2	18.8886	1.65379	0.416497	3.97071	7.16576e-05	0.00034453		NUDCD3	4406.19	0.36552	0.0748178	4.88547	1.03181e-06	6.51865e-06
CASC3	1141.06	0.390171	0.0982879	3.96968	7.19699e-05	0.000345929		ORC5	102.105	1.21312	0.24865	4.87882	1.06722e-06	6.73744e-06
MRPL50	157.176	0.614707	0.15487	3.96918	7.21193e-05	0.000346442		DCBLD2	2173.7	0.454208	0.0931341	4.87693	1.0775e-06	6.79492e-06
MCM9	53.935	1.08283	0.273093	3.96507	7.33741e-05	0.000352157		CEPT1	342.094	0.919411	0.188599	4.87496	1.08828e-06	6.85547e-06
TATDN2	938.67	0.359437	0.0906766	3.96395	7.37209e-05	0.000353676		SUCLG2	636.459	0.574208	0.117845	4.87257	1.10158e-06	6.93168e-06
SLC39A10	43.9433	1.08849	0.274637	3.96336	7.39008e-05	0.00035437		TMEM201	3750.09	0.342475	0.0703283	4.86966	1.11791e-06	7.02173e-06
AFG3L2	529.855	0.488733	0.123326	3.96293	7.4036e-05	0.000354913		DDX1	1941.64	0.537708	0.110515	4.86546	1.14193e-06	7.17002e-06
ELOVL5	639.582	0.557709	0.140768	3.96189	7.43597e-05	0.000356255		BSN	194.146	1.24798	0.256719	4.86126	1.1664e-06	7.31568e-06
SGCD	75.2346	0.778471	0.196526	3.96117	7.45835e-05	0.000357222		TXLNG	2393.2	0.394624	0.0812041	4.85965	1.17594e-06	7.3729e-06
PPM1B	215.722	0.550241	0.13899	3.95885	7.53108e-05	0.000360599		SSX2IP	121.971	1.34796	0.277445	4.85847	1.18296e-06	7.41155e-06
LDLR	1154.36	0.327457	0.0829098	3.94955	7.8297e-05	0.000374345		NFIX	4624.43	0.331726	0.068316	4.85576	1.19925e-06	7.50549e-06
DDX1	762.545	0.623668	0.158107	3.94459	7.99352e-05	0.000381791		NDUFC2	561.595	0.622368	0.128241	4.85311	1.21542e-06	7.60118e-06
YBX1	13937.6	0.379936	0.0963562	3.94304	8.04559e-05	0.000384101		SPATA5L1	1820.16	0.500902	0.103224	4.85256	1.2188e-06	7.61956e-06
PHKB	534.107	0.425278	0.107878	3.94221	8.07344e-05	0.00038509		FZD7	740.826	0.548984	0.113142	4.85215	1.2213e-06	7.63249e-06
FYTTD1	189.139	0.607715	0.154196	3.94119	8.10772e-05	0.000386612		TMEM70	959.444	0.518034	0.10677	4.85186	1.22306e-06	7.64072e-06
CFAP97	44.3753	1.04774	0.265882	3.94063	8.12681e-05	0.000387408		TIMM13	6099	0.450811	0.0929288	4.85115	1.22749e-06	7.66564e-06
CD320	871.389	0.59605	0.151291	3.93977	8.15592e-05	0.000388454		TBC1D23	190.308	1.10708	0.228244	4.85042	1.23202e-06	7.69112e-06
CEP192	69.0692	1.16069	0.294941	3.93532	8.30852e-05	0.000395142		PHF13	1808.19	0.374016	0.0771295	4.8492	1.2396e-06	7.73294e-06
HMGN4	189.807	0.601099	0.152762	3.93487	8.32425e-05	0.000395774		RASA2	47.3606	1.7594	0.362889	4.8483	1.24522e-06	7.76236e-06
FUBP1	1072.07	0.618398	0.157239	3.93286	8.39419e-05	0.000398865		FAM45BP	33.6703	2.49271	0.514164	4.84808	1.24662e-06	7.76835e-06
USP14	206.896	0.984828	0.250516	3.9312	8.45238e-05	0.000401395		RC3H2	371.316	0.622192	0.128363	4.84714	1.25255e-06	7.79966e-06
MTRR	204.696	0.604094	0.15371	3.93009	8.49124e-05	0.000403123		USP5	10541.4	0.352448	0.0727185	4.84675	1.25502e-06	7.81226e-06
ZC3H7B	1362.83	0.328463	0.0835874	3.92957	8.5098e-05	0.000403886		PDE3B	107.352	1.2054	0.248961	4.84172	1.28722e-06	8.00694e-06
LRRC42	234.239	0.532957	0.135632	3.92942	8.51503e-05	0.000404016		MAPK6	1025.91	0.591175	0.122119	4.84099	1.29196e-06	8.03356e-06
CISD1	133.419	0.889935	0.226515	3.92881	8.53672e-05	0.000404926		FAM208B	1380.94	0.602835	0.124563	4.83959	1.30106e-06	8.08301e-06
RHPN2	816.576	0.35499	0.0903649	3.92841	8.55103e-05	0.000405487		CDC42SE2	210.553	1.12344	0.232136	4.83955	1.30131e-06	8.08301e-06
STARD3NL	260.363	0.607733	0.154805	3.9258	8.64409e-05	0.000409541		DHX36	206.961	0.871436	0.180101	4.83859	1.30763e-06	8.11645e-06
INO80	339.78	0.467303	0.119054	3.92515	8.66775e-05	0.000410211		BCKDHB	178.764	0.856112	0.176981	4.83732	1.31603e-06	8.16275e-06
UNC119B	325.574	0.449052	0.11441	3.92495	8.67462e-05	0.000410268		AP5M1	145.517	1.06618	0.220416	4.83712	1.31735e-06	8.16802e-06
AAAS	977.19	0.321331	0.0818864	3.9241	8.70534e-05	0.000411601		CHAMP1	474.66	0.574882	0.118935	4.83357	1.34108e-06	8.30607e-06
MYB	5.37213	4.65146	1.1857	3.92296	8.74662e-05	0.000413433		RCOR1	599.202	0.610465	0.126299	4.8335	1.34153e-06	8.30607e-06
FCHO2	52.5898	1.04101	0.265454	3.92163	8.79519e-05	0.000415487		GMPPB	2077.68	0.422754	0.0874757	4.83282	1.34613e-06	8.32864e-06
ATG3	406.937	0.548782	0.140086	3.91747	8.94845e-05	0.000422194		PLK4	148.301	0.94451	0.195496	4.83134	1.35615e-06	8.38765e-06
CHD1	68.9008	1.22214	0.31206	3.91638	8.98885e-05	0.000423894		MAP3K2	254.051	0.943562	0.195396	4.82897	1.37244e-06	8.4854e-06
OLA1	864.622	0.411495	0.10509	3.91564	9.01653e-05	0.000424953		PTGFR	64.9127	1.5213	0.315225	4.82608	1.39246e-06	8.60305e-06
RBM27	170.383	0.800039	0.204337	3.9153	9.02921e-05	0.000425427		UBTD2	172.544	1.04524	0.216631	4.82499	1.40008e-06	8.64705e-06
ELAC2	2339.26	0.254526	0.0650942	3.91011	9.2253e-05	0.000433843		SART3	2523.35	0.34762	0.0720545	4.8244	1.40422e-06	8.66952e-06
TLE3	341.467	0.573797	0.146754	3.90991	9.23288e-05	0.000434015		C5orf66	134.098	1.25288	0.260032	4.81816	1.44885e-06	8.92621e-06
RNMT	265.053	0.523552	0.133988	3.90746	9.32702e-05	0.000438186		LARS	4046.53	0.422562	0.0877019	4.81816	1.44888e-06	8.92621e-06
CDH2	1069.4	0.351323	0.0899356	3.90639	9.36851e-05	0.000440008		RBM12B	546.476	0.614353	0.12753	4.81733	1.45489e-06	8.95686e-06
ZMPSTE24	148.532	0.624629	0.159958	3.90495	9.42452e-05	0.000442255		HSPA9	18127	0.38293	0.0794937	4.81711	1.45651e-06	8.96363e-06
PIP4K2A	264.442	0.506077	0.129628	3.90407	9.45877e-05	0.000443734		ICE1	1179.77	0.457608	0.0950661	4.81358	1.48252e-06	9.11404e-06
SPIN4	25.3461	2.15806	0.552874	3.90335	9.48686e-05	0.000444794		IMPA2	1137.21	0.530193	0.110278	4.80779	1.52605e-06	9.37498e-06
CAV2	413.703	0.657749	0.168692	3.89912	9.65431e-05	0.000452384		HEATR1	3090.18	0.390043	0.0811438	4.80681	1.5336e-06	9.41805e-06
PIK3C3	66.2105	1.11205	0.285295	3.89791	9.70249e-05	0.00045451		AGO3	422.535	0.584056	0.12153	4.80586	1.54085e-06	9.45613e-06
2020-03-06	405.294	0.466424	0.119676	3.89739	9.72332e-05	0.000455223		BDKRB2	652.043	0.560307	0.116592	4.80573	1.54191e-06	9.45907e-06
GMCL1	39.6892	1.07045	0.274742	3.89618	9.77214e-05	0.000456981		VPS4B	686.81	0.522123	0.108681	4.80416	1.55402e-06	9.52996e-06
LYPLA1	51.7878	1.12373	0.28847	3.8955	9.79966e-05	0.000458004		ABLIM1	2570.77	0.39067	0.0813456	4.8026	1.5662e-06	9.60128e-06
RNF111	244.672	0.696235	0.178739	3.89527	9.80902e-05	0.00045831		FASTKD1	106.688	1.26185	0.262792	4.80169	1.57332e-06	9.63812e-06
ANKMY2	86.965	0.823695	0.211481	3.89489	9.82427e-05	0.000458758		GTF3C3	599.908	0.779826	0.162486	4.79934	1.5919e-06	9.74504e-06
PDIA6	2993.78	0.256111	0.0657753	3.89372	9.87186e-05	0.000460848		GNE	2190.34	0.371893	0.0774989	4.79869	1.59705e-06	9.77315e-06
DCLRE1A	31.628	1.88091	0.483089	3.89351	9.88038e-05	0.000461113		C12orf75	1883.53	0.412068	0.0858728	4.79859	1.59785e-06	9.7746e-06
HEG1	535.213	0.516289	0.13262	3.89298	9.90187e-05	0.00046185		SGOL2	103.057	1.09761	0.228827	4.79668	1.61318e-06	9.86139e-06
ANKLE2	1388.68	0.283099	0.0727228	3.89285	9.9072e-05	0.000461966		PARD3	5163.15	0.314598	0.0655899	4.79644	1.61508e-06	9.86953e-06
SHPRH	28.9507	1.54047	0.395756	3.89246	9.92322e-05	0.000462468		PIAS2	208.856	0.938154	0.195598	4.79634	1.61594e-06	9.87132e-06
PAIP1	369.049	0.53911	0.138502	3.89245	9.92367e-05	0.000462468		BMPR1A	150.344	1.14736	0.239234	4.79597	1.61891e-06	9.88602e-06
SMNDC1	172.95	0.58991	0.151562	3.89221	9.93352e-05	0.000462794		RERG	389.443	0.680734	0.14201	4.79355	1.63858e-06	1.00026e-05
CACNG4	229.972	0.577459	0.148375	3.89189	9.94654e-05	0.000463268		EPHB2	6686.48	0.330009	0.0688597	4.79248	1.64731e-06	1.00523e-05
PREP	506.501	0.496389	0.127553	3.89164	9.957e-05	0.000463622		FOXC2	814.952	0.466974	0.0974828	4.79032	1.66512e-06	1.01574e-05
ARGLU1	231.762	0.573992	0.147513	3.89113	9.97773e-05	0.000464271		DKC1	5383.62	0.321608	0.0671416	4.79	1.66783e-06	1.01669e-05
MTFP1	444.928	0.38536	0.0990653	3.88996	0.000100261	0.000466305		JTB	10671.7	0.461074	0.0963041	4.78769	1.68713e-06	1.02809e-05
SHTN1	206.212	0.556159	0.143005	3.88909	0.000100621	0.000467687		DYNLL2	1850.71	0.37577	0.0785239	4.78541	1.70635e-06	1.03907e-05
CCDC6	276.472	0.516953	0.132927	3.88901	0.000100652	0.000467687		ACTG1	207544	0.289213	0.0604557	4.78389	1.71931e-06	1.04586e-05
BTBD7	192.89	0.633954	0.163035	3.88846	0.000100884	0.000468396		TVP23B	144.596	1.0253	0.214357	4.78314	1.72575e-06	1.04942e-05
PLAGL1	56.0782	1.0856	0.279323	3.88652	0.000101692	0.000472014		PTAR1	141.094	1.00579	0.210293	4.78283	1.72844e-06	1.05068e-05
NUP37	125.439	1.1007	0.283328	3.88488	0.000102379	0.000475064		GMCL1	212.391	0.890909	0.186396	4.77966	1.75596e-06	1.06629e-05
NXT1	643.834	0.35722	0.091982	3.88359	0.000102926	0.000477286		TCFL5	1354.42	0.425527	0.0890378	4.77917	1.76018e-06	1.06848e-05
RBBP5	214.227	0.564878	0.145454	3.88354	0.000102946	0.000477286		USP13	968.161	0.466223	0.0975547	4.7791	1.76085e-06	1.06851e-05
HOMER2	147.313	0.618618	0.159329	3.88265	0.000103324	0.000478768		SPATA5	615.874	0.542414	0.113539	4.77732	1.77644e-06	1.07759e-05
PIGK	50.3917	1.04429	0.269012	3.88194	0.000103628	0.000480038		LOC101243545	72.9094	1.58628	0.332184	4.7753	1.79437e-06	1.08771e-05
TUBA1A	6237.53	0.283529	0.0730593	3.8808	0.000104113	0.000482145		PRELID1	14948.7	0.424635	0.0889474	4.77399	1.80607e-06	1.09442e-05
UTP14C	128.54	0.728033	0.187698	3.87875	0.000104996	0.000485959		LOC644762	44.912	2.12922	0.446141	4.77253	1.81924e-06	1.10163e-05
INTS10	558.832	0.401943	0.103682	3.87669	0.000105889	0.000489671		NDFIP2	326.522	0.6597	0.138232	4.77242	1.8203e-06	1.10189e-05
2020-09-11	329.507	0.63334	0.163436	3.87517	0.000106552	0.000491898		RAPGEF6	164.454	0.975473	0.204421	4.77187	1.82524e-06	1.10411e-05
FASTKD1	45.2916	1.30408	0.336683	3.87333	0.00010736	0.000495487		NUP160	1217.85	0.591958	0.124091	4.77033	1.8392e-06	1.11178e-05
NXF1	854.565	0.301122	0.0777577	3.87257	0.000107695	0.000496891		NAAA	1343.34	0.408956	0.0857317	4.77019	1.8405e-06	1.11218e-05
CD2AP	75.6347	1.29628	0.334808	3.87171	0.000108074	0.000498355		VRK1	315.224	0.838656	0.175832	4.76964	1.84555e-06	1.11485e-05
TMEM237	117.627	0.672539	0.173725	3.87129	0.000108262	0.000499081		PAWR	1159.08	0.511983	0.107365	4.76864	1.85478e-06	1.12003e-05
UBE2D2	746.891	0.362377	0.0936103	3.87113	0.000108333	0.000499266		PAIP2	1615.82	0.448564	0.0940708	4.76837	1.85724e-06	1.12113e-05
SAMD11	673.265	0.442531	0.114323	3.87088	0.000108441	0.000499623		UQCRC2	4134.23	0.436967	0.0916861	4.7659	1.88009e-06	1.13453e-05
SLFN11	69.8068	1.10137	0.284744	3.86792	0.000109766	0.000505154		PRPSAP2	1008.75	0.449519	0.0943855	4.76258	1.9113e-06	1.15216e-05
GZF1	235.427	0.582843	0.150699	3.8676	0.000109911	0.000505676		SPOPL	57.4526	1.71301	0.359796	4.76106	1.92577e-06	1.16007e-05
TBL1XR1	81.8889	0.929533	0.240459	3.86566	0.000110788	0.000509424		THAP1	315.133	0.646066	0.135705	4.76079	1.92832e-06	1.16121e-05
DCAF12	627.024	0.481064	0.124616	3.86036	0.00011322	0.000520018		CTBS	691.709	0.493704	0.103712	4.76033	1.93275e-06	1.16347e-05
ZNF45	135.234	0.660018	0.171054	3.85853	0.000114071	0.000523628		RAB12	674.368	0.601254	0.126334	4.75925	1.94309e-06	1.16888e-05
SCYL2	45.3404	1.61358	0.418401	3.85655	0.000115	0.000527446		ALG10B	78.867	1.40275	0.294829	4.75785	1.95665e-06	1.17652e-05
PPM1G	3651.84	0.227289	0.0589465	3.85586	0.000115323	0.000528628		CCNF	3301.53	0.335875	0.0705945	4.7578	1.95714e-06	1.17652e-05
REEP4	882.354	0.499391	0.129595	3.85347	0.000116454	0.000533211		POM121	7375.69	0.282258	0.05933	4.75743	1.96077e-06	1.17829e-05
AVL9	312.316	0.504867	0.131086	3.85141	0.000117439	0.000537419		SMARCA2	460.142	0.664194	0.139659	4.75584	1.97623e-06	1.18717e-05
ZBED4	382.054	0.485788	0.126236	3.84826	0.000118962	0.00054362		RNF139	206.855	0.821266	0.172758	4.75386	1.99565e-06	1.19843e-05
DPYSL2	1330.1	0.332878	0.0865237	3.84725	0.000119452	0.000545551		MT1X	3548.98	0.547879	0.115295	4.75198	2.01434e-06	1.20881e-05
MTMR1	319.876	0.498489	0.129611	3.84605	0.000120039	0.000547925		MTHFD2L	172.626	0.987881	0.207898	4.75175	2.01663e-06	1.20977e-05
SUV39H2	34.3852	1.34035	0.348563	3.84535	0.000120379	0.000549166		TCAF1	686.72	0.698205	0.147052	4.74801	2.05423e-06	1.23147e-05
TAF4B	26.5905	1.80921	0.470552	3.84488	0.000120612	0.000550078		PDSS2	527.921	0.594682	0.125279	4.74686	2.06594e-06	1.23807e-05
C5orf24	247.955	0.549104	0.142818	3.84479	0.000120656	0.000550122		UMAD1	304.891	0.838996	0.176855	4.74397	2.09571e-06	1.25417e-05
RAPGEF1	1053.07	0.388373	0.101062	3.84292	0.000121578	0.000554014		NCL	48943.7	0.264662	0.0557929	4.74365	2.09902e-06	1.25572e-05
BEND3	86.4382	0.78605	0.204589	3.84209	0.000121993	0.00055575		WDR76	517.437	0.578332	0.121961	4.74195	2.11668e-06	1.26454e-05
TIMM10	703.244	0.410777	0.10692	3.84191	0.00012208	0.00055599		SRR	443.711	0.628782	0.132666	4.73959	2.14153e-06	1.27895e-05
PATL1	756.159	0.53754	0.139978	3.84018	0.000122947	0.000559465		ANXA2P1	336.462	0.786158	0.165883	4.73923	2.14529e-06	1.28038e-05
LRP11	417.598	0.49859	0.129983	3.8358	0.000125154	0.000568712		ATP11A	1440.46	0.436877	0.0921833	4.73922	2.14539e-06	1.28038e-05
MRPL13	182.983	0.761467	0.198525	3.83562	0.000125246	0.000568928		ANKMY2	331.441	0.66268	0.139969	4.73449	2.19611e-06	1.30865e-05
ZBTB40	294.29	0.436966	0.113952	3.83466	0.000125737	0.000570719		E2F1	6080.7	0.395066	0.083466	4.73326	2.20942e-06	1.31542e-05
ANKRD30A	3.56986	5.46544	1.4253	3.83459	0.000125771	0.000570719		TRIM44	2545.38	0.440282	0.0930761	4.73035	2.24135e-06	1.33352e-05
ZZEF1	921.842	0.313503	0.081837	3.83082	0.000127717	0.000579226		GSTCD	343.07	0.810853	0.171431	4.7299	2.24634e-06	1.33603e-05
PHTF2	43.6478	1.21493	0.317898	3.82176	0.000132501	0.000599747		TAF5	228.202	0.739739	0.15661	4.72345	2.31876e-06	1.37627e-05
RUFY2	47.5082	1.08756	0.28462	3.82107	0.000132872	0.000601257		COQ2	416.775	0.737423	0.156162	4.72216	2.3335e-06	1.38361e-05
FBXO34	175.186	0.591573	0.154862	3.82	0.000133452	0.000603208		DENND6A	312.666	0.72008	0.152551	4.72025	2.35556e-06	1.3943e-05
NIP7	605.579	0.366894	0.0960673	3.81913	0.000133924	0.000605173		KRR1	1142.49	0.483589	0.102586	4.714	2.42907e-06	1.43585e-05
SLF2	174.231	0.672634	0.176154	3.81845	0.000134295	0.000606682		PDGFRA	564.167	0.608878	0.129187	4.71316	2.43903e-06	1.44125e-05
TRIM44	884.972	0.347857	0.0911517	3.81625	0.000135497	0.000611942		PVRL4	55.9723	1.57768	0.334767	4.71277	2.44374e-06	1.44354e-05
TANGO6	297.839	0.431191	0.112997	3.81594	0.000135666	0.000612536		HIBCH	271.034	0.696272	0.147835	4.70978	2.47987e-06	1.46339e-05
WNK1	2022.09	0.463893	0.121662	3.81297	0.000137306	0.000619425		FAT4	228.704	0.879979	0.187028	4.70507	2.53779e-06	1.49605e-05
MAMLD1	113.497	0.703321	0.184494	3.81216	0.000137756	0.000620936		SNTB1	278.796	0.740505	0.157427	4.7038	2.55363e-06	1.50487e-05
MSRB3	447.161	0.430154	0.11288	3.81073	0.000138558	0.000624031		NCEH1	1193.47	0.516468	0.109942	4.69764	2.6319e-06	1.5489e-05
MFN2	1234.83	0.297881	0.078185	3.80996	0.000138991	0.000625806		LOC104968399	123.204	1.36775	0.291212	4.69675	2.64327e-06	1.55454e-05
DUSP12	108.865	1.18227	0.3104	3.80885	0.000139615	0.000628267		RNF19A	175.88	0.960235	0.204512	4.69525	2.66282e-06	1.5655e-05
SLC7A5	35293	0.266485	0.0699698	3.80857	0.000139772	0.000628801		RNF13	148.54	0.958977	0.204261	4.69486	2.66783e-06	1.56792e-05
ZBTB38	627.545	0.568979	0.1494	3.80842	0.000139859	0.000629015		ADAR	10250.6	0.300618	0.0640378	4.69438	2.67415e-06	1.5711e-05
PPFIA1	677.639	0.326275	0.0857695	3.80409	0.000142327	0.000639764		PITRM1-AS1	374.726	0.673442	0.143482	4.69358	2.6847e-06	1.5758e-05
KIAA1147	140.054	0.689213	0.181198	3.80365	0.000142579	0.000640716		SPPL3	1552.63	0.361695	0.0771121	4.69051	2.72522e-06	1.59786e-05
FNIP2	24.3786	1.60967	0.423198	3.80358	0.000142621	0.000640726		PTK2	3493.79	0.36029	0.0768319	4.68932	2.74109e-06	1.60662e-05
ARHGAP35	1912.24	0.290841	0.0764707	3.8033	0.00014278	0.000641087		IDE	403.327	0.705699	0.150571	4.68682	2.77487e-06	1.62478e-05
TRIM37	292.331	0.493891	0.129929	3.80123	0.000143979	0.000646292		MNAT1	653.995	0.634235	0.135343	4.68612	2.78435e-06	1.62978e-05
KIAA0368	948.817	0.419033	0.110278	3.79978	0.000144822	0.000649717		TPST1	3826.42	0.329556	0.0703282	4.68598	2.78624e-06	1.63033e-05
NDUFS1	494.013	0.42816	0.112806	3.79556	0.000147313	0.000660346		PDZD8	549.296	0.581554	0.124205	4.68222	2.83791e-06	1.65945e-05
SNRPD3	1221.96	0.279195	0.0735705	3.79493	0.000147685	0.000661646		RGMB	875.976	0.430706	0.0920135	4.6809	2.85617e-06	1.669e-05
UBE2G1	289.062	0.759019	0.200063	3.7939	0.000148302	0.000664226		MORC3	84.6358	1.26838	0.271019	4.68006	2.86788e-06	1.67528e-05
MLH1	619.888	0.381194	0.100504	3.79283	0.000148937	0.000666888		SMC6	169.06	0.841533	0.17983	4.67959	2.87446e-06	1.67856e-05
ATP5A1	3601.76	0.294574	0.0777866	3.78696	0.000152504	0.000681357		UPRT	205.611	0.910514	0.194677	4.67706	2.91021e-06	1.69886e-05
SMG7	852.202	0.485817	0.128425	3.78288	0.000155023	0.000691847		NDUFS1	2097.49	0.475307	0.101665	4.67524	2.93613e-06	1.71342e-05
TBC1D15	42.0399	1.45971	0.385923	3.78238	0.000155338	0.000692874		DNA2	72.6197	1.42152	0.304076	4.67488	2.94129e-06	1.71585e-05
LAS1L	1724.08	0.278835	0.0737466	3.78099	0.000156205	0.000696355		RPS17	23344	0.327735	0.0701234	4.67369	2.95833e-06	1.72405e-05
SF3A1	1464.21	0.255671	0.0676262	3.78065	0.00015642	0.000697124		C10orf88	137.997	1.05365	0.225473	4.67305	2.96763e-06	1.72831e-05
CCNC	33.3341	1.51974	0.402046	3.78002	0.000156815	0.000698693		HACE1	69.6175	1.5374	0.329146	4.67087	2.9993e-06	1.74527e-05
TMEM70	189.895	0.509991	0.135016	3.77726	0.000158565	0.000705714		PAPD7	1823.41	0.370077	0.0792314	4.67084	2.99976e-06	1.74527e-05
CALM3	6377.71	0.272838	0.0722506	3.77628	0.000159189	0.000708103		PRRC1	2304.86	0.351055	0.0751887	4.66899	3.02689e-06	1.76046e-05
FAM20B	399.233	0.449023	0.118945	3.77505	0.000159974	0.000711011		VCP	28125.8	0.285078	0.0611149	4.66463	3.09176e-06	1.79519e-05
SRSF10	73.4812	0.983135	0.260436	3.77496	0.000160034	0.00071108		SLC37A3	278.137	0.707688	0.151767	4.663	3.11632e-06	1.80824e-05
JADE3	133.866	0.697646	0.184813	3.77487	0.000160091	0.000711141		KIF11	769.341	0.587998	0.126114	4.66244	3.12477e-06	1.81253e-05
HNRNPLL	97.0745	0.987562	0.261956	3.76995	0.000163283	0.000724524		TMEM203	3892.37	0.367403	0.0788041	4.66224	3.12793e-06	1.81376e-05
TTC37	208.941	0.896217	0.237782	3.76907	0.000163855	0.000726668		C5orf28	127.694	1.28399	0.275442	4.66156	3.13826e-06	1.81914e-05
PDE12	148.682	0.639898	0.169827	3.76794	0.000164601	0.000729777		NCOA7	5235.1	0.442314	0.0948962	4.66103	3.14635e-06	1.82261e-05
PDE4D	331.273	0.455995	0.12104	3.7673	0.000165025	0.000731457		MEIOC	49.6531	1.66873	0.35803	4.66087	3.14879e-06	1.82342e-05
SRF	846.547	0.345748	0.0917863	3.76688	0.0001653	0.000732476		POLR3B	381.034	0.624387	0.134014	4.65911	3.17575e-06	1.83719e-05
CCDC150	29.2318	1.30741	0.347319	3.76428	0.000167031	0.000739541		FBXL14	375.062	0.641327	0.137662	4.65869	3.18231e-06	1.84038e-05
ZNF496	192.758	0.678206	0.180198	3.76366	0.000167442	0.000741156		GABPA	89.0315	1.42143	0.305231	4.65691	3.20991e-06	1.8551e-05
TTC27	135.6	0.651575	0.173152	3.76303	0.000167867	0.000742634		ARAP2	29.9692	2.15389	0.462553	4.65653	3.21581e-06	1.85789e-05
SLC19A2	48.508	1.10495	0.293724	3.76186	0.000168657	0.000745301		MON2	251.198	0.98755	0.212279	4.65213	3.28528e-06	1.89488e-05
PPP1R3C	108.679	0.644011	0.171196	3.76184	0.000168666	0.000745301		PAK2	1564.12	0.463392	0.099634	4.65094	3.30426e-06	1.90456e-05
PPP2R2A	134.685	2.08882	0.555273	3.76178	0.000168706	0.000745301		E2F2	766.949	0.501441	0.107857	4.64912	3.33355e-06	1.92017e-05
SHQ1	165.626	0.681122	0.181066	3.76172	0.000168746	0.000745301		RPL13A	24299.8	0.356376	0.0766671	4.64836	3.3459e-06	1.92664e-05
RBFA	458.945	0.454886	0.120935	3.76142	0.000168954	0.000746018		C18orf54	43.2735	2.15508	0.463659	4.64798	3.35207e-06	1.92891e-05
PITPNM2	352.107	0.516083	0.13743	3.75523	0.000173181	0.000763646		KIAA0355	1384.66	0.397543	0.0855698	4.64584	3.38702e-06	1.94678e-05
MAGI3	66.6465	0.861445	0.229487	3.75378	0.000174187	0.00076787		CPNE3	1438.31	0.477643	0.102812	4.6458	3.38761e-06	1.94678e-05
LPIN2	406.219	0.508258	0.135444	3.75253	0.000175061	0.000771096		ENO1	312369	0.340542	0.0733484	4.6428	3.4372e-06	1.97349e-05
TCEA1	558.533	0.621286	0.165759	3.74812	0.000178165	0.000783278		CNBP	13224.1	0.28588	0.0615923	4.64149	3.45913e-06	1.98526e-05
DCBLD2	4256.46	0.339024	0.0904546	3.748	0.000178251	0.000783444		DDIT4	27810.1	0.265618	0.0572461	4.63992	3.48537e-06	1.99965e-05
BCO1	61.0981	0.885595	0.23637	3.74665	0.000179209	0.000787227		GPN3	743.336	0.538423	0.116053	4.63944	3.49356e-06	2.00369e-05
ITGB1	4542.76	0.960942	0.256563	3.74544	0.000180078	0.000790403		DYRK1A	322.449	0.755765	0.162996	4.6367	3.54022e-06	2.02844e-05
CYP24A1	4697.17	0.30766	0.0822134	3.74222	0.000182404	0.000799963		CELSR2	3341.05	0.345137	0.0744395	4.63647	3.54407e-06	2.02998e-05
MCTP1	65.7067	0.895642	0.239381	3.74149	0.000182933	0.00080207		SEC16A	10369.1	0.263206	0.0567957	4.63427	3.58205e-06	2.0497e-05
UTP18	353.801	0.702289	0.187713	3.74129	0.000183078	0.000802486		TMEM14A	215.697	0.749804	0.161808	4.63391	3.58824e-06	2.05257e-05
MPP1	173.319	0.560738	0.149942	3.73971	0.000184234	0.000807337		SLC25A25	1313.33	0.468607	0.101214	4.62986	3.6591e-06	2.09103e-05
SMC3	241.449	1.42394	0.380772	3.73962	0.0001843	0.000807406		GTF2H2B	89.3307	1.19787	0.258759	4.62927	3.66954e-06	2.09562e-05
SPTY2D1	221.688	0.564542	0.151009	3.73846	0.000185148	0.000810684		INSIG2	85.4236	1.30451	0.28186	4.62822	3.68828e-06	2.10563e-05
SGMS1	129.876	0.704964	0.188726	3.73539	0.000187421	0.000820194		SLC27A5	2942.76	0.533559	0.115341	4.62592	3.72948e-06	2.12636e-05
ARIH1	384.085	0.557049	0.14913	3.73531	0.000187482	0.000820239		SEC14L1	4829.93	0.321854	0.0695887	4.62509	3.74431e-06	2.13411e-05
DAPK1	428.556	0.391869	0.104936	3.73436	0.000188195	0.00082282		PEX2	401.82	0.721162	0.155928	4.62498	3.74633e-06	2.13456e-05
DYNC1LI2	700.322	0.372201	0.0996705	3.73432	0.000188224	0.00082282		THOC1	790.517	0.548137	0.1186	4.62173	3.80561e-06	2.16549e-05
PPIA	19422.4	0.248961	0.066687	3.73328	0.000189002	0.000825999		BNIP3	6020.81	0.304092	0.065802	4.62132	3.81306e-06	2.16902e-05
SIAH2	159.429	0.598685	0.160369	3.73318	0.000189079	0.000826111		PPIL4	358.593	0.848355	0.183707	4.61797	3.87515e-06	2.20197e-05
F2R	534.98	0.389862	0.10452	3.73002	0.000191468	0.000835425		TMED5	1110.28	0.486555	0.105362	4.61795	3.87548e-06	2.20197e-05
SCFD2	156.652	0.537873	0.144228	3.72932	0.000192	0.000837404		PEX1	336.506	0.872604	0.18905	4.61574	3.91694e-06	2.22301e-05
NIFK	159.96	0.6595	0.176844	3.72928	0.000192024	0.000837404		DNAJC7	1769.26	0.387794	0.0840519	4.61374	3.95485e-06	2.2438e-05
MGAT2	410.533	0.417529	0.112022	3.7272	0.000193617	0.000843441		XBP1	10394.7	0.28026	0.060747	4.61355	3.95847e-06	2.24511e-05
CANX	4676.08	0.2854	0.0765783	3.72691	0.000193841	0.000844192		CCNDBP1	1222.43	0.427777	0.0928209	4.60863	4.05328e-06	2.29814e-05
GPT2	709.077	0.357725	0.0959994	3.72633	0.00019429	0.00084592		PANK2	861.916	0.487981	0.10594	4.60621	4.10068e-06	2.3235e-05
SFRP1	582.123	0.360941	0.0968742	3.72587	0.000194639	0.000847212		ANP32E	3035.13	0.391661	0.0850722	4.60386	4.14726e-06	2.34835e-05
PTCD3	611.489	0.390084	0.104746	3.72411	0.000196002	0.000852689		WDR11	714.791	0.553198	0.120197	4.60244	4.17562e-06	2.3621e-05
GDAP1	198.402	0.475475	0.127715	3.72294	0.000196912	0.000856419		UBLCP1	256.642	0.958541	0.208285	4.60207	4.18316e-06	2.3656e-05
FAM171B	16.6415	1.79652	0.482765	3.72132	0.000198181	0.000861475		ETS1	2286.43	0.385494	0.0837679	4.60193	4.18604e-06	2.36645e-05
KIDINS220	689.037	0.430165	0.115622	3.72044	0.00019888	0.000864279		NAB1	488.217	0.540998	0.117562	4.60181	4.18833e-06	2.36698e-05
ANAPC5	1696.76	0.289731	0.0779196	3.71833	0.000200546	0.000871055		ARHGEF10	1922.3	0.381055	0.082808	4.60167	4.19111e-06	2.36778e-05
LONRF2	110.571	0.605302	0.162861	3.71667	0.000201863	0.000876306		ATR	153.307	1.14623	0.249294	4.5979	4.26774e-06	2.41029e-05
ACBD3	296.327	0.504939	0.135923	3.7149	0.000203286	0.000881776		ZMYND11	1444.17	0.559865	0.121803	4.59648	4.29696e-06	2.426e-05
GRB14	62.3297	0.890152	0.239633	3.71465	0.000203484	0.000882399		CLNS1A	3698.37	0.300896	0.0655117	4.59301	4.36895e-06	2.46424e-05
HSP90AB1	23276.8	0.300539	0.0809203	3.71401	0.000204001	0.000884169		PPT1	3089.01	0.486276	0.105975	4.58859	4.46252e-06	2.51375e-05
CSDE1	2015.44	0.304825	0.0820803	3.71374	0.000204219	0.000884876		FBXL5	94.9991	1.32863	0.289589	4.58799	4.47538e-06	2.52018e-05
STAG1	138.03	0.575122	0.154872	3.71353	0.00020439	0.000885381		LGR4	123.161	1.02004	0.222531	4.58381	4.56576e-06	2.56691e-05
TERF1	192.722	0.494377	0.133266	3.70971	0.000207495	0.000897724		ZNF12	199.588	0.84427	0.184259	4.58196	4.60635e-06	2.58805e-05
SLF1	34.6812	1.49323	0.40255	3.70942	0.000207733	0.000898302		RRP7BP	977.275	0.606917	0.132476	4.58133	4.62026e-06	2.59503e-05
CLIP4	288.221	0.45587	0.12297	3.70716	0.000209599	0.000905529		RAD1	1020.92	0.429481	0.0937705	4.58013	4.64695e-06	2.60918e-05
GPATCH11	93.8787	0.802949	0.216849	3.7028	0.000213235	0.000920258		IFIT5	135.321	1.22227	0.266968	4.57835	4.68663e-06	2.63061e-05
XRN2	1529.07	0.356072	0.0961749	3.70234	0.000213622	0.000921682		TAF5L	1147.8	0.408737	0.0892994	4.57715	4.71343e-06	2.64479e-05
ATP2A2	6945.96	0.229893	0.0621015	3.70188	0.000214004	0.000922838		MTBP	75.2472	1.28566	0.28104	4.57466	4.77002e-06	2.67568e-05
EIF2AK3	45.8595	1.04115	0.281286	3.70138	0.000214429	0.000924179		ERO1B	106.753	1.03474	0.226252	4.57342	4.79829e-06	2.6898e-05
MTR	210.434	0.564147	0.152446	3.70063	0.000215064	0.000926671		NR1D2	218.906	0.860141	0.188117	4.57237	4.82243e-06	2.70159e-05
USP37	54.7693	0.957892	0.258873	3.70024	0.000215396	0.000927363		SF1	11926.2	0.304576	0.0666162	4.57211	4.82839e-06	2.70406e-05
WDR33	678.182	0.341809	0.0923856	3.69981	0.000215758	0.000928674		ZBTB18	239.74	0.738128	0.161479	4.57104	4.85314e-06	2.71616e-05
SEC61G	284.948	0.433077	0.117089	3.69869	0.000216713	0.00093229		LOC101927746	430.807	0.600815	0.13149	4.5693	4.89366e-06	2.73796e-05
ARMT1	107.832	0.638975	0.172847	3.69677	0.000218357	0.000938619		JRKL	105.357	1.06949	0.234115	4.56823	4.9186e-06	2.75102e-05
LCTL	4.93562	3.93446	1.06453	3.69597	0.000219051	0.000940854		ZNRF1	2710.72	0.392542	0.0859466	4.56728	4.94092e-06	2.76262e-05
KMT2C	223.025	0.525296	0.142135	3.69574	0.000219244	0.000941432		IL13RA2	585.009	0.621537	0.136188	4.5638	5.02351e-06	2.80699e-05
ITGB1BP1	893.89	0.33589	0.0908978	3.69524	0.000219675	0.000942785		FNTA	1237.29	0.456682	0.100071	4.56357	5.02904e-06	2.80918e-05
WDR61	425.299	0.380921	0.10311	3.69432	0.000220478	0.000945732		TMEM133	75.4596	1.39214	0.305374	4.55879	5.14481e-06	2.87107e-05
GNA11	1111.81	0.305254	0.0826459	3.69352	0.000221174	0.000948464		SCARB2	3285.24	0.30802	0.0676022	4.55636	5.20479e-06	2.90361e-05
KBTBD2	160.652	0.694571	0.188071	3.69314	0.000221501	0.000949114		CCDC80	3134.15	0.310676	0.0681943	4.55574	5.22009e-06	2.91121e-05
CALD1	1478.22	0.337561	0.0914127	3.69272	0.00022187	0.000950344		KIAA0100	5455.11	0.325466	0.0714581	4.55463	5.24768e-06	2.92566e-05
IDH3A	719.672	0.430793	0.116661	3.69268	0.000221905	0.000950344		MRS2	660.976	0.502874	0.110428	4.55387	5.2667e-06	2.93532e-05
NR1D2	32.1906	1.34899	0.365432	3.69151	0.000222928	0.000954474		NANOS1	81.5707	1.21373	0.266579	4.55299	5.28896e-06	2.94678e-05
CCDC117	74.3632	1.10451	0.299353	3.68967	0.000224548	0.000960901		NUP153	1294.56	0.525626	0.11554	4.5493	5.38253e-06	2.99603e-05
ZNF714	33.6854	1.168	0.31667	3.68838	0.000225688	0.000965016		WDR44	202.221	0.782144	0.17205	4.54602	5.46699e-06	3.03914e-05
EFCAB11	48.5239	1.06314	0.288478	3.68533	0.000228404	0.000975345		PAPOLA	2058.87	0.512531	0.112764	4.54516	5.48941e-06	3.0506e-05
ANKRD33B	151.053	0.614507	0.166805	3.68399	0.000229611	0.00097984		PDK1	392.117	0.656868	0.144522	4.54509	5.49112e-06	3.0506e-05
NOL6	1492.41	0.265796	0.0721698	3.68292	0.00023058	0.000983345		SLC35A5	127.478	1.07434	0.23663	4.54015	5.62141e-06	3.12099e-05
FBXL3	26.2548	1.57109	0.426609	3.68274	0.000230738	0.000983758		TSHZ1	1346.58	0.374613	0.0825279	4.53923	5.64606e-06	3.13367e-05
TMEM87A	130.425	0.690689	0.187603	3.68165	0.000231725	0.00098719		MTMR12	1033.69	0.437639	0.0965699	4.53184	5.84721e-06	3.2391e-05
STRBP	357.949	0.399414	0.10849	3.68159	0.000231786	0.00098719		PJA1	1251.3	0.379355	0.0837552	4.52933	5.91719e-06	3.27682e-05
MRPL51	1517.35	0.502872	0.136713	3.67831	0.000234787	0.000999447		PPP1R3C	226.877	0.736742	0.162722	4.52761	5.96539e-06	3.29734e-05
TRAF6	91.2434	0.711362	0.193415	3.6779	0.000235158	0.00100076		BLMH	2193.92	0.353824	0.0781481	4.5276	5.96563e-06	3.29734e-05
LOC101927572	7.8248	2.94524	0.800842	3.67768	0.000235368	0.0010014		LRRC37A4P	218.752	0.771473	0.1704	4.52744	5.97039e-06	3.29892e-05
YY1AP1	735.179	0.342047	0.0930089	3.67757	0.000235463	0.00100154		RBAK	514.383	0.536556	0.118569	4.52528	6.03166e-06	3.32959e-05
SLC4A7	24.8634	1.39782	0.380419	3.67442	0.000238392	0.0010124		ZMYM1	43.9937	1.81839	0.40198	4.52358	6.08016e-06	3.3553e-05
ZKSCAN8	55.1061	1.01005	0.274952	3.67356	0.000239191	0.00101553		BTBD3	129.697	1.15656	0.255731	4.52256	6.10952e-06	3.37043e-05
CACNA2D1	37.1805	1.30838	0.356239	3.67275	0.000239953	0.00101823		MYO1B	2912.83	0.444336	0.0982638	4.52187	6.12965e-06	3.38046e-05
PDK3	116.75	0.926933	0.252393	3.67258	0.000240111	0.00101864		PCDH7	303.931	0.678124	0.150071	4.5187	6.22201e-06	3.4303e-05
MROH6	125.868	0.759406	0.206906	3.67029	0.000242273	0.001027		CDC7	207.738	0.90911	0.201238	4.51758	6.25502e-06	3.44741e-05
MEIS2	73.5008	0.802374	0.218621	3.67015	0.000242405	0.00102729		TIMELESS	1638.91	0.339525	0.0751756	4.51643	6.28922e-06	3.46406e-05
USP34	289.005	0.640311	0.174467	3.67009	0.000242468	0.00102729		MAP2K4	203.165	0.897547	0.198762	4.51569	6.31118e-06	3.47505e-05
TP53BP2	393.487	0.45942	0.125222	3.66884	0.000243652	0.00103204		TOP1	6561.5	0.326059	0.0722083	4.51553	6.31578e-06	3.47648e-05
TIMM23	432.52	0.774683	0.211454	3.6636	0.000248696	0.0010523		TMEM209	596.534	0.562789	0.124678	4.51396	6.36288e-06	3.50019e-05
EEA1	45.1296	1.12326	0.306689	3.66255	0.000249717	0.00105607		ANK3	1282.82	0.505544	0.11201	4.5134	6.37966e-06	3.50831e-05
RAVER2	93.0462	0.764628	0.20881	3.66184	0.000250407	0.00105872		SF3B3	23005.4	0.263648	0.058434	4.5119	6.42485e-06	3.53204e-05
ARHGAP19	38.9077	1.22293	0.334036	3.66108	0.000251155	0.0010616		SNRPF	3819.32	0.384102	0.0851426	4.51128	6.44388e-06	3.54138e-05
PFKFB2	131.964	0.580659	0.158682	3.65925	0.000252954	0.0010681		RSPRY1	421.878	0.694261	0.153982	4.5087	6.52257e-06	3.57896e-05
EPS8	181.172	0.707583	0.193472	3.65729	0.000254894	0.00107601		TRAF3	2631.26	0.328414	0.0729444	4.50225	6.72369e-06	3.68699e-05
CIZ1	2735.33	0.260461	0.0712489	3.65565	0.000256529	0.00108262		NRARP	1746.39	0.390912	0.0868872	4.49908	6.82497e-06	3.74016e-05
DCTN3	858.387	0.357513	0.0978105	3.65516	0.000257022	0.00108414		ATG2B	501.716	0.546437	0.121478	4.49823	6.85202e-06	3.7538e-05
NEDD1	30.2089	1.22096	0.334078	3.65473	0.000257454	0.00108568		NDUFA9	3705.3	0.434427	0.0965889	4.49769	6.8695e-06	3.76219e-05
ERC1	727.113	0.376932	0.103147	3.65431	0.000257871	0.00108716		TYW3	309.835	0.691001	0.153695	4.49592	6.92697e-06	3.79127e-05
P4HA1	187.827	0.605022	0.165645	3.65253	0.00025967	0.00109332		COPS3	1486.33	0.456646	0.101602	4.49446	6.97468e-06	3.81618e-05
FKBP1A	4135.02	0.251435	0.068851	3.65187	0.000260333	0.00109583		PABPC4L	49.8417	1.59918	0.355831	4.49422	6.9824e-06	3.81803e-05
2020-03-01	106.495	0.731745	0.200414	3.65117	0.000261049	0.00109844		GTF2F2	858.056	0.497011	0.110632	4.49247	7.0403e-06	3.84481e-05
ALG10B	14.7908	1.83371	0.502388	3.64999	0.000262251	0.00110305		AMMECR1	313.393	0.822235	0.183068	4.49143	7.07473e-06	3.8624e-05
CTDSP2	983.376	0.319227	0.0874724	3.64946	0.000262789	0.00110502		NET1	2096.09	0.399118	0.088887	4.49017	7.11662e-06	3.88161e-05
SASS6	8.59427	2.88647	0.791095	3.64871	0.000263565	0.00110771		KPNA1	821.974	0.548046	0.122063	4.48988	7.1264e-06	3.8845e-05
MDN1	344.53	0.44806	0.122878	3.64639	0.000265949	0.00111715		CEP57	317.666	0.690457	0.153871	4.48724	7.2153e-06	3.92926e-05
ACADSB	151.474	0.584455	0.160318	3.64559	0.000266775	0.00112033		TTC27	751.733	0.508616	0.113353	4.48701	7.22299e-06	3.93221e-05
NAF1	97.9058	0.666396	0.182805	3.64539	0.000266987	0.00112088		VPS37A	1079.26	0.556691	0.124102	4.48575	7.26577e-06	3.95426e-05
COPS2	39.625	1.28533	0.352885	3.64236	0.000270153	0.00113246		ADAM17	791.533	0.44815	0.0999082	4.48562	7.27029e-06	3.95549e-05
TRPM7	72.7755	0.884772	0.243086	3.63975	0.000272906	0.00114371		DNAJC2	376	0.681393	0.151955	4.48418	7.31933e-06	3.97842e-05
POLR1A	734.06	0.483061	0.132783	3.63796	0.000274803	0.00115113		BRCA1	579.162	0.480379	0.107153	4.48313	7.35551e-06	3.99684e-05
KANK4	18.3734	1.61695	0.444468	3.63795	0.000274818	0.00115113		CNOT2	786.98	0.64552	0.144057	4.48099	7.4297e-06	4.03463e-05
DNAJC13	241.835	0.760647	0.20924	3.63528	0.000277677	0.0011625		ASAP2	1424.94	0.474038	0.105818	4.47976	7.47281e-06	4.05677e-05
ERCC6L2	52.4894	0.938611	0.258206	3.63512	0.000277847	0.00116291		AIDA	555.52	0.722668	0.161348	4.47894	7.50164e-06	4.06987e-05
RNF139	56.5651	0.97129	0.267376	3.63268	0.000280494	0.00117278		TSPAN3	7122.83	0.296439	0.0661921	4.47846	7.51839e-06	4.07769e-05
TUG1	283.063	0.640458	0.176316	3.63244	0.000280753	0.00117356		KLRC2	180.003	0.819336	0.182964	4.47812	7.53041e-06	4.08293e-05
GAS2L1	470.874	0.563921	0.155261	3.63209	0.00028114	0.00117488		MRPL37	15677	0.240113	0.0536738	4.47356	7.69263e-06	4.16958e-05
CALCOCO2	857.892	0.452194	0.124518	3.63155	0.000281719	0.001177		FZD1	179.023	0.798304	0.178529	4.47156	7.765e-06	4.2075e-05
CTDSPL	116.327	0.812129	0.22372	3.63012	0.00028329	0.00118264		RAD51D	233.411	0.718106	0.160671	4.46943	7.84281e-06	4.24436e-05
DSCR3	223.067	0.767256	0.211386	3.62965	0.000283802	0.00118448		DIAPH3	366.403	0.599431	0.134135	4.46886	7.86393e-06	4.25314e-05
PTPN3	328.367	0.427574	0.117859	3.62784	0.000285802	0.0011916		MTDH	5537.09	0.33236	0.0744898	4.46183	8.12637e-06	4.38824e-05
SLC35F5	62.4588	0.957608	0.263976	3.62763	0.000286031	0.00119225		DHX29	257.715	0.765994	0.171734	4.46037	8.18199e-06	4.41416e-05
HACL1	171.158	0.66577	0.183654	3.62512	0.000288825	0.00120328		AKAP10	469.435	0.535127	0.119998	4.45948	8.21593e-06	4.42834e-05
NPEPPS	791.332	0.374409	0.103287	3.62493	0.000289036	0.00120385		SPG21	3701.97	0.322149	0.0722535	4.45859	8.25002e-06	4.44533e-05
SNAI2	131.671	0.727053	0.200716	3.6223	0.00029199	0.00121572		ADCY7	1307.1	0.365601	0.0820051	4.45827	8.26246e-06	4.44927e-05
TADA1	83.9428	1.00068	0.276442	3.61988	0.000294743	0.00122636		TEX2	1291.95	0.469125	0.105246	4.45742	8.29505e-06	4.46544e-05
FAM168B	1278.52	0.326395	0.0901824	3.61927	0.000295432	0.00122891		LAMB1	16604.9	0.261113	0.0586187	4.45444	8.41135e-06	4.52033e-05
CTNND1	48.1902	1.03092	0.285019	3.61701	0.000298029	0.00123721		FAM172A	250.155	0.783347	0.176007	4.45065	8.56091e-06	4.59431e-05
NQO2	608.709	0.317174	0.0876898	3.617	0.000298038	0.00123721		RAB11FIP2	127.782	0.986397	0.221761	4.44802	8.66673e-06	4.64535e-05
KPNA4	374.919	0.490398	0.135628	3.61575	0.000299474	0.00124254		DCAF6	1673.94	0.470872	0.105928	4.44519	8.78148e-06	4.70106e-05
ATR	72.8246	1.39506	0.385876	3.61531	0.000299992	0.00124437		SYNCRIP	4555.75	0.350146	0.0787975	4.44362	8.84595e-06	4.73265e-05
HLTF	53.4217	1.5475	0.428158	3.61433	0.000301127	0.00124876		USP10	7262.69	0.336452	0.0758626	4.43501	9.20681e-06	4.91511e-05
TRIM23	22.773	1.53367	0.424607	3.61198	0.00030387	0.00125886		VPS9D1-AS1	6048.86	0.427542	0.0964532	4.43264	9.30865e-06	4.96795e-05
MRPS14	230.57	0.476774	0.132008	3.6117	0.000304193	0.00125986		HIPK3	158.692	0.969318	0.218739	4.43139	9.36268e-06	4.99372e-05
DR1	220.662	0.46716	0.129391	3.61045	0.000305667	0.00126532		FKBP9	6256.55	0.29667	0.0670068	4.42745	9.53533e-06	5.08112e-05
CNKSR2	37.6189	1.26089	0.349354	3.60919	0.000307151	0.00127114		TYMSOS	237.164	0.691616	0.156511	4.41896	9.91782e-06	5.27038e-05
WRN	56.7124	0.926809	0.256813	3.60889	0.000307511	0.00127198		CNOT8	1335.22	0.419144	0.0949099	4.41623	1.00439e-05	5.33409e-05
HNRNPA0	2427.85	0.241738	0.0669861	3.60878	0.000307638	0.00127218		ANP32C	53.5916	1.5764	0.357039	4.41521	1.00913e-05	5.35766e-05
ARF6	1013.65	0.280434	0.0777204	3.60824	0.000308276	0.00127449		MET	2711.69	0.510222	0.115613	4.41318	1.01865e-05	5.40486e-05
WASF2	1341.13	0.282498	0.0782945	3.60814	0.000308396	0.00127465		CALM1	6139.85	0.282919	0.0641216	4.41222	1.02315e-05	5.42544e-05
EDEM3	34.9188	1.02316	0.283575	3.60806	0.000308492	0.00127465		FTSJ3	5098.28	0.278415	0.0631031	4.41207	1.02388e-05	5.42763e-05
ZDHHC11	75.9544	0.792242	0.219604	3.6076	0.000309048	0.00127628		FBXO28	326.364	0.64184	0.145511	4.41093	1.02925e-05	5.45448e-05
TGOLN2	2565.05	0.225487	0.0625041	3.60755	0.000309102	0.00127628		TIA1	689.366	0.536906	0.121749	4.40996	1.03391e-05	5.4775e-05
ACBD7	26.7524	1.27203	0.352682	3.60673	0.000310082	0.00128		LRRC45	1721.02	0.380136	0.0862165	4.40909	1.03804e-05	5.49603e-05
ZNF134	100.604	0.809209	0.224494	3.60458	0.000312655	0.00128964		ZNF26	16.3131	4.1203	0.934811	4.40763	1.04506e-05	5.5281e-05
CHSY1	245.611	0.51368	0.142552	3.60347	0.000313999	0.00129486		PVRL1	2077.23	0.328442	0.0745679	4.4046	1.05979e-05	5.60264e-05
CHCHD4	295.84	0.568757	0.1579	3.60201	0.000315766	0.00130173		SREBF2	9303.95	0.290083	0.06586	4.40453	1.06012e-05	5.60268e-05
PSMD14	647.369	0.361008	0.100229	3.60183	0.000315989	0.00130197		SLC40A1	147.179	0.961993	0.218483	4.40305	1.06739e-05	5.63936e-05
MSANTD3	259.681	0.525414	0.145908	3.60099	0.000317012	0.00130562		SPTSSA	1213.89	0.550675	0.125107	4.40162	1.07444e-05	5.67315e-05
RAD51D	180.022	0.535876	0.149004	3.59638	0.000322671	0.00132792		QSER1	279.875	0.745265	0.169321	4.4015	1.07505e-05	5.67464e-05
U2AF1	1186.07	0.323017	0.0898192	3.5963	0.000322778	0.00132802		PUDP	1134.93	0.371063	0.0843286	4.4002	1.08151e-05	5.70701e-05
GLI2	389.478	0.49594	0.137929	3.59562	0.000323625	0.00133117		SCD	10640.4	0.36017	0.0818833	4.39857	1.08965e-05	5.74686e-05
LIN9	17.7709	1.67788	0.467119	3.59198	0.00032817	0.00134747		SHFM1	5124.62	0.334166	0.0759784	4.39818	1.09165e-05	5.75527e-05
RNF19A	99.8914	0.931198	0.259413	3.58964	0.00033114	0.00135829		SPTLC1	1079.33	0.444483	0.101073	4.39765	1.09432e-05	5.76759e-05
SLMAP	142.773	0.584952	0.163017	3.58829	0.00033286	0.001365		RGL1	754.939	0.563414	0.128164	4.39603	1.1025e-05	5.80717e-05
HERC4	141.183	0.746271	0.208028	3.58736	0.000334046	0.00136952		ZNF106	1664.02	0.376516	0.0856522	4.39588	1.10327e-05	5.80949e-05
UTP4	1060.11	0.414011	0.115453	3.58598	0.00033582	0.0013761		MIS18BP1	161.946	0.94523	0.215123	4.3939	1.11335e-05	5.86077e-05
POLG	856.263	0.371217	0.103528	3.58567	0.000336211	0.00137735		TMEM5	1325.52	0.426019	0.0970454	4.38989	1.13409e-05	5.96637e-05
KIAA0586	125.284	0.620732	0.173157	3.5848	0.000337343	0.00138129		INSR	1141.75	0.370182	0.0843648	4.38788	1.14463e-05	6.01817e-05
VKORC1L1	668.506	0.413138	0.115255	3.58455	0.000337656	0.00138198		METTL13	3023.72	0.363417	0.0828349	4.38724	1.14796e-05	6.03381e-05
GABPA	31.3801	1.37501	0.383596	3.58453	0.000337682	0.00138198		LAPTM4A	2230.69	0.376921	0.0859323	4.38625	1.15323e-05	6.05604e-05
FAM35A	44.2371	1.31671	0.367337	3.58447	0.000337769	0.00138199		ZNF217	753.418	0.470374	0.107302	4.38363	1.16716e-05	6.12361e-05
ZNF638	267.768	0.85686	0.239077	3.58404	0.000338326	0.00138392		SEC24D	2495.57	0.553536	0.126279	4.38342	1.16829e-05	6.12768e-05
MEGF9	233.045	0.54263	0.151472	3.58238	0.000340478	0.00139202		C1GALT1C1	419.049	0.6266	0.142998	4.38189	1.17654e-05	6.16724e-05
[truncated: 3,810 more rows]
