# Supplementary material for: Integrative network analysis of early-stage lung adenocarcinoma identifies aurora kinase inhibition as interceptor of invasion and progression
Source: Nat Commun. 2022 Mar 24;13:1592. doi: 10.1038/s41467-022-29230-7 (PMC8948234; doi:10.1038/s41467-022-29230-7)
Supplement: Supplementary file 9 — Source Data [file 41467_2022_29230_MOESM9_ESM.xlsx]

## Sheet: Fig. 1a; SFig. 1a
normalized RPKM matrix of 53 early stage LUAD samples
	NIHAD1	NIHAD10	NIHAD11	NIHAD14	NIHAD15	NIHAD18	NIHAD20	NIHAD21	NIHAD25	NIHAD28	NIHAD29	NIHAD30	NIHAD31	NIHAD32	NIHAD35	NIHAD36	NIHAD37	NIHAD38	NIHAD4	NIHAD40	NIHAD44	NIHAD45	NIHAD47	NIHAD48	NIHAD49	NIHAD50	NIHAD51	NIHAD52	NIHAD53	NIHAD58	NIHAD61	NIHAD62	NIHAD63	NIHAD64	NIHAD66	NIHAD67	NIHAD68	NIHAD69	NIHAD70	NIHAD71	NIHAD73	NIHAD74	NIHAD75	NIHAD77	NIHAD8	NIHAD80	NIHAD81	NIHAD82	NIHAD83
MIR5047	14.9721	12.1382	12.1996	11.2235	13.6164	0	0	12.1048	10.5737	10.7274	0	0	10.7606	12.7388	13.3213	12.6223	0	10.842	0	12.5081	10.7045	0	13.8419	0	0	0	12.4235	13.2411	12.223	10.9803	11.0605	10.9123	0	13.0251	12.9477	13.3209	12.3795	0	0	10.9178	11.8508	10.5015	10.5921	0	13.7859	13.8871	11.6438	0	14.0323
MIR1282	12.1574	12.1307	0	11.2159	12.0241	0	0	12.6821	10.829	9.98332	10.063	11.0061	0	10.7318	0	0	0	0	11.123	0	9.96049	12.0932	12.5126	0	10.3524	0	10.095	0	9.89462	11.2356	10.3163	12.1673	11.2379	10.9591	10.6189	9.99258	11.6351	11.9241	11.1564	0	0	10.7568	10.8474	10.7212	11.1939	10.5585	12.9579	10.6131	0
MIR3652	10.9078	0.00149083	7.96006	10.9215	0.0263329	8.33362	11.3755	9.47523	7.25722	0.0133906	10.7115	0.000145294	11.5074	9.46	11.2383	0.0120131	7.8657	10.9358	7.34469	10.9037	10.6646	1.7234e-07	11.4902	12.6701	10.8496	10.3806	9.34874	11.1544	6.26127	0.000120245	5.64863	7.71001	5.66576	8.81887	0.00138047	7.23863	0.000638224	11.0222	10.4599	11.396	0.00151905	9.82975	10.1658	12.0162	11.1313	9.95229	0.000586694	10.2914	11.4179
MIR612	0	0	0	11.2235	0	0	0	0	0	10.7274	0	0	0	0	0	0	10.9859	0	0	0	0	11.5159	0	0	0	11.1703	0	0	11.6382	0	0	0	0	0	0	0	0	0	0	0	0	12.0858	0	10.4659	0	0	0	11.6202	0
MIR221	0	7.3714	0	7.45585	9.25844	0	7.22196	0	0	6.7418	0	6.76507	0	0	7.74469	0	0	0	8.35907	0	0	0	0	0	7.10815	0	6.85255	0	0	9.5682	0	0	6.99504	0	6.38175	0	7.80248	8.67367	0	0	6.86464	0	0	6.48292	9.0133	0	0	0	0
MIR7-1	0	0	0	6.46404	0	0	0	7.33818	7.58209	6.7418	0	6.76507	7.76815	0	7.74469	0	0	0	7.36346	6.93647	6.71917	7.7469	0	0	8.10291	7.18145	7.84629	0	6.65387	6.99271	0	0	0	6.71851	7.37307	6.75099	0	0	0	0	0	0	6.60784	8.05709	0	6.80284	7.87421	6.85695	7.94087
MIR3911	7.64502	0	0	0	0	0	0	7.58517	0	6.96966	0	0	0	7.22137	6.97926	7.10567	0	0	0	7.16458	7.94113	0	0	7.76289	0	8.40558	8.07521	0	0	0	0	0	0	0	6.60904	0	0	0	0	8.73698	7.09265	7.73892	6.83549	0	0	8.04373	0	0	0
RPS4Y1	0.687443	9.91557	0.790316	5.81965	8.02534	7.33069	7.78179	1.05201	0.0930227	0	0.160215	8.24021	0.105435	0.105303	0.200605	8.21297	0.484289	0.111331	6.57895	0.510432	7.77536	0.295191	0.370519	0.228698	8.0637	0.138468	7.53055	6.179	0.393425	0	7.58907	0.0595163	0.288186	0.149702	0.682134	6.67299	7.62967	0.0668723	8.55682	8.16404	7.94345	1.38705	0.557985	0.207284	0.555264	0.304515	0.191267	0.231839	0.245644
MIR3936	9.39154	0	0	6.46404	7.26548	0	0	0	0	0	6.82086	0	7.76815	0	0	0	6.99831	6.85552	0	6.93647	0	7.7469	0	6.95313	7.10815	0	0	0	0	6.99271	0	6.92526	0	0	0	0	7.80248	0	0	6.93068	0	6.51814	7.60043	6.48292	0	0	0	0	6.94672
MIR671	8.4571	8.99211	9.08711	5.55558	10.0374	7.96501	9.21944	9.19153	7.70043	8.36777	0.000547584	6.83015	5.72831	2.36372	6.41423	8.50614	7.05195	9.25898e-05	10.2314	7.72288	8.31595e-05	6.00633	5.30409	0.0258026	0.00154021	0.00130605	8.80658	8.10448	4.35106	9.70072	7.79052	7.3823	0.0227308	0.00215286	9.84645	8.20626	9.90528	7.49533	6.05854	5.68922	5.41509	6.88777	0.000371351	8.03237	9.31176	6.56647	9.80153	7.58035	0.00147044
SNORD23	0	7.3714	0	6.46404	0	0	0	0	0	7.73506	6.82086	0	6.77475	0	0	0	0	0	7.36346	0	0	0	0	0	0	7.18145	7.84629	6.45194	0	0	0	0	7.98938	0	7.37307	0	6.80893	7.09576	0	0	0	6.51814	6.60784	6.48292	0	0	0	0	0
MIR1248	0	0	0	0	0	0	7.73424	0	0	7.78069	0	6.44814	0	8.11366	0	0	0	0	0	0	7.75794	0	7.89585	0	0	0	0	0	8.68882	0	0	8.96209	0	7.38499	0	0	0	0	0	0	0	7.55585	0	0	0	0	0	0	0
SNORD89	0	0	0	5.64535	0	0	0	0	0	0	0	0	0	6.15233	0	0	0	7.07461	0	0	0	8.49776	0	6.1823	6.33648	0	7.07163	0	5.88495	0	0	7.14444	0	5.94915	7.18015	0	0	6.32415	7.13335	0	0	0	5.83926	5.71528	7.60161	6.97004	0	6.03523	6.12443
HLA-DRB5	1.39971	1.30184	1.55548	0.130634	0.517587	5.33643	0.599567	1.96298	0.0671957	5.37672	9.40453	4.50453	6.0649	9.69644	9.03478	4.802	2.90771	8.1001	1.91552	9.42814	4.25468	2.47259	0.618825	2.45637	4.24942	10.2705	0.826755	5.64097	3.64911	3.79645	2.82393	1.44282	9.66307	6.7117	9.00571	5.74864	6.17244	1.08459	0.238177	3.62277	5.71417	8.64977	4.66327	9.17583	0.865017	1.37071	0.326171	0.201305	4.26321
MIR210	0	8.95054	0	6.46404	7.26548	0	0	0	0	6.7418	0	0	6.77475	0	6.7514	0	0	0	0	6.93647	0	0	0	0	0	0	8.42916	0	0	0	0	6.92526	0	0	0	0	0	0	0	0	0	6.51814	0	6.48292	0	0	0	0	0
S100P	8.86834	3.83431	7.6109	10.2792	8.57436	3.06618	8.18097	3.20585	1.54691	6.75469	6.50668	8.10319	1.26317	4.36377	2.06541	4.70075	1.74558	2.14606	1.90799	0.912203	2.42684	1.63121	0.679153	2.81708	1.99379	6.54415	9.16866	7.23854	2.67532	6.87767	3.16562	7.7475	9.15822	7.82221	3.31776	1.48928	10.1463	7.88287	1.50235	2.89554	4.78448	2.12553	5.15266	2.94596	11.3275	1.62932	9.77429	4.03403	4.57346
SFTPB	11.2642	12.2473	11.7601	0	10.2885	9.40673	7.23858	10.4799	12.0298	11.7202	10.8889	11.2401	11.7507	12.4675	11.9272	10.988	12.342	12.1266	9.43039	12.9179	12.5934	11.4715	11.8172	0	12.2751	11.6265	10.9988	8.27479	11.1032	5.13749	9.62305	7.67308	10.3153	11.1013	10.6829	10.0344	0	9.54575	11.8385	12.3718	10.655	11.836	10.035	10.249	10.6943	11.268	11.498	12.0948	11.405
SCGB1A1	0.908555	10.2943	9.19376	9.77178	8.35621	0.727129	5.61006	8.95986	4.02687	2.88419	9.21393	7.75389	2.80476	4.56266	4.08387	2.77001	5.34733	7.26219	1.19185	7.25627	10.489	8.95306	8.2693	11.4988	5.61357	9.20769	9.50996	8.58508	10.7288	4.75435	7.01719	6.64462	5.72276	1.17374	6.54564	8.53204	5.62612	8.45142	9.52157	4.11002	9.39301	7.83197	8.50406	6.63796	4.20076	6.62129	10.0887	10.9181	7.60236
SPINK1	6.41986	11.2171	12.1806	8.45047	8.84632	3.96044	7.711	5.8482	5.27056	8.71064	5.95842	6.80725	5.95309	5.64886	8.86525	5.52159	4.73458	11.8394	3.34036	4.56207	2.57059	10.2182	3.17629	9.543	6.70678	4.34059	8.47014	2.47311	7.40913	2.4989	4.5878	3.81368	6.82158	5.44918	2.41514	2.01116	13.5234	8.31022	11.668	6.8636	6.93004	5.53597	7.06105	8.48427	10.3306	6.87213	12.4311	8.04836	4.40174
MIR3653	0	0	7.43237	0	0	0	0	0	6.5896	0	0	0	0	0	0	0	0	0	0	6.93647	0	6.7536	7.75133	0	0	0	6.85255	0	0	0	0	0	0	0	7.37307	0	6.80893	0	0	0	0	0	0	0	0	0	0	6.85695	0
SCGB3A2	6.24662	11.1823	10.4427	8.42965	6.71265	7.93216	3.46166	6.41397	11.9082	8.35862	9.13241	11.7571	10.8689	11.1696	11.5215	10.5172	7.30564	12.4301	6.58386	10.3665	10.8256	10.719	12.5475	7.98041	10.0769	9.374	9.22133	3.04834	12.2758	5.3183	10.5487	4.23244	6.15729	8.25658	8.03313	3.65134	15.9517	9.62711	15.3021	11.816	9.36061	8.56896	9.06246	6.16551	7.41065	12.2772	10.343	8.7463	7.46756
SNORA26	6.37669	0	5.42774	4.48342	0	0	5.2213	5.33525	0	0	4.93215	4.87774	4.88718	6.94487	6.41597	0	0	0	6.34239	0	0	0	4.76839	5.63185	5.21315	0	4.96309	4.57334	5.74273	6.0789	0	0	5.10238	5.80682	0	0	4.92051	0	0	5.03941	0	4.63753	6.27278	0	5.42925	4.81199	4.88747	0	0
ARPC4	6.71829	6.4993	6.06584	6.37531	0	0	6.34169	0	6.25392	0	6.23919	6.34065	6.20361	5.8873	6.26721	5.82307	0	5.72567	6.64247	5.88263	5.06231	5.88386	5.9634	6.18952	6.00468	6.1425	0	6.30791	6.05625	0	6.30973	6.02552	0	0	6.32281	0	0	6.08285	5.59931	5.8146	5.89137	6.15597	6.06068	6.22413	0	0	6.64025	6.24194	6.44518
AKR1C2	8.19922	1.59428	2.65922	9.77477	5.20037	1.20353	8.8148	2.20801	1.64473	0.764571	4.04934	9.02285	1.39101	2.09603	5.54702	2.16972	1.16251	1.22985	0.824207	1.96009	1.10524	1.90057	1.9957	2.44246	2.1739	1.54142	3.08576	0.705881	1.65852	7.27332	2.20995	2.94428	4.19764	6.33155	1.01179	1.69744	8.92959	1.3208	0.893611	0.648034	1.62487	2.05911	1.49848	6.17479	8.76331	2.01545	7.09159	4.51545	5.21433
SNORA27	0	0	0	5.56854	6.36391	5.68485	4.77134	0	5.81261	0	4.50042	6.39618	5.99645	4.53227	5.39973	4.42098	0	0	0	6.15717	5.36797	0	5.28729	0	6.32789	0	0	0	4.33974	6.21308	0	4.60124	4.66875	4.40186	7.00284	4.43311	0	0	0	4.60647	0	5.17015	6.23939	0	4.97733	5.33139	6.70908	0	4.5052
SNORD12B	0	0	0	0	0	0	0	0	0	0	0	0	8.93251	0	0	0	0	9.01384	0	0	8.87653	0	0	0	0	0	0	0	0	0	0	0	0	0	8.53627	0	0	0	0	0	0	0	0	0	0	0	0	0	0
SCGB3A1	3.83322	8.90912	6.94291	8.47617	5.65726	5.85646	2.43183	9.42622	9.57752	7.738	8.42829	7.35464	5.53415	12.9193	4.79716	11.8942	10.0265	5.71	4.32213	11.9726	13.0944	11.5198	12.4863	7.65291	6.19297	9.87206	7.43425	7.6051	9.61203	4.17962	9.77732	12.6341	5.75828	10.179	8.45362	7.458	7.84362	6.68333	7.42172	12.6997	10.4637	6.34246	11.3474	8.47474	3.73505	7.13716	8.53351	8.05706	10.0354
MMP1	4.19801	3.18459	9.85016	3.37545	3.23421	9.92994	7.43106	1.93449	0.947494	1.4289	1.96509	0.307341	0.147025	3.71323	4.43372	1.55958	2.8769	0.502436	7.33991	0.599166	0.734171	0.338685	0.291224	0.1201	1.00438	0.477499	2.68634	4.76734	1.01007	2.91308	2.07938	3.15525	4.96568	2.39461	2.00493	6.00893	1.62644	3.72768	0.457228	2.68185	2.55247	0.567253	1.3583	3.66135	8.30866	0.217644	6.28828	1.86297	0.892522
SFTPA1	9.97621	12.7327	9.13599	9.26522	8.71283	9.23434	7.54311	7.29889	12.3063	8.11151	7.46539	11.4701	11.0228	8.25692	9.67199	8.72115	12.2082	9.67999	9.19205	10.7957	10.2242	7.26182	7.56892	11.0691	11.5379	12.9519	11.6181	7.80135	8.51146	4.67453	10.7072	7.10722	8.49884	11.0084	10.5128	10.7049	9.8785	8.9442	9.62534	11.326	9.1176	0	6.18206	11.241	8.25993	10.9202	7.15401	11.0309	8.36824
MSMB	7.34212	4.37046	1.33424	11.0091	1.41069	0.236535	4.52623	4.52979	0.112345	0	1.09932	3.82932	0	0.373989	0.368663	0.184577	0.603143	0	0.681839	0	0.506232	1.22757	0.448546	0	0.158824	0.794881	4.65199	2.49384	4.78535	0.280642	1.65834	2.40644	4.99353	4.38194	3.68019	0.860804	1.9645	3.66552	0	0	4.4495	2.37445	1.04706	0.536951	7.58051	0.218334	8.39187	4.62472	1.39289
HLA-DQA1	5.78832	1.86562	1.35257	0.806367	5.96674	9.30204	2.21868	3.20988	8.01113	8.28242	7.39092	6.85305	3.84134	6.95323	6.77134	2.64214	2.75833	6.68531	2.41688	7.7923	7.33154	1.28338	7.15609	8.13027	3.39553	8.21602	4.42635	6.61626	6.90053	3.40331	4.5135	2.13043	8.12558	4.03611	7.52902	7.58938	5.62339	2.34317	4.64038	2.96025	3.627	6.6669	3.4329	6.87333	2.32065	7.4314	1.58703	8.54255	1.7014
MIR223	7.39797	0	0	0	0	0	0	0	0	0	6.82086	0	0	6.9748	0	0	0	0	0	0	0	0	0	0	0	0	0	0	6.65387	0	0	0	0	0	0	0	7.80248	0	0	0	0	0	0	0	7.43391	0	0	0	0
SCARNA15	0	5.78778	6.42462	3.94334	0	4.61348	4.6689	5.75497	0	4.32603	0	4.34835	5.89491	4.43055	5.29904	4.31965	6.11686	0	4.80595	5.4813	0	0	4.2228	0	0	4.75009	5.97212	5.98235	4.24179	0	4.64442	4.50243	0	0	0	4.33484	5.92882	0	4.49175	4.50764	0	4.11222	5.72937	5.60558	0	4.26565	0	4.31744	0
BPIFB1	1.76008	6.77617	4.12965	5.62593	2.48647	0.410988	6.18479	6.19141	0.609801	0.520766	4.29977	1.25914	0.0955044	0.248435	0.094006	2.27178	1.50607	0.172139	0.511715	0.156976	2.80876	1.91868	0.371412	1.39933	1.18544	3.58801	5.96949	5.06412	6.07083	1.36409	7.08037	2.01484	7.5201	1.10532	7.4583	5.08528	7.87065	1.6997	3.69372	2.56162	6.90397	3.19582	3.04905	2.33876	5.33625	0.90967	6.10079	5.87624	1.57371
MIR214	0	7.23876	0	0	0	7.29638	0	4.2169	0	0	7.10985	0	0	0	4.06677	0	0	0	0	6.35245	0	0	0	0	0	0	3.18478	0	0.00154969	5.5051	0	7.59032	0	0	0	1.29905	5.92263	0	0	0	0	0	0.00365987	6.88314	0	0	0	0	0
SFTPC	11.6605	7.67968	9.21225	10.8378	8.72989	8.32007	7.93868	9.07438	9.16046	9.19447	8.86039	11.6409	12.5945	12.9081	10.4471	10.4192	12.3639	12.2209	9.71868	14.1434	8.76498	7.72714	11.0637	13.1695	11.3604	15.0123	12.1916	8.41271	11.7502	6.95421	11.5335	8.7469	8.88158	11.3943	11.5771	3.75482	9.28613	9.39215	3.02832	10.1744	10.3646	11.5767	6.78725	11.6473	8.53596	12.5903	9.34006	10.6315	10.3254
FGG	7.86353	5.32867	8.66391	3.94788	2.8622	5.09989	5.90657	0.634587	2.60693	0.675169	0.670157	8.09027	5.17355	1.80228	3.30709	1.40591	4.69752	2.13703	0.459306	0.615848	0.740803	0.545083	0.683367	4.89869	2.98084	0.736004	5.75903	0.916305	5.30145	1.59749	3.92208	4.13463	4.20253	7.4532	4.73926	0.16757	1.22136	2.65764	0.954829	4.59016	2.36325	4.73319	1.66401	5.91773	4.19543	5.99283	9.47293	2.97145	4.42219
SNORA78	0	0	0	4.89567	4.71101	4.61348	0	0	5.14003	6.27105	0	0	0	4.43055	0	0	0	0	0	0	5.26734	4.21859	0	0	0	0	5.39861	0	4.24179	4.56748	6.1904	4.50243	5.53904	0	0	6.85896	4.39046	0	0	0	0	4.11222	0	0	0	0	5.30381	4.31744	0
SNORA41	0	4.34792	4.40631	4.42881	5.20826	4.16347	5.16565	0	0	5.8056	0	4.85383	0	5.90026	5.40859	0	0	3.98821	0	0	5.37683	3.76316	5.27982	0	6.16915	0	4.93913	5.51849	4.74558	5.07606	0	4.05421	6.37442	3.85907	0	0	3.94421	0	0	0	3.99683	4.61378	3.75528	0	4.40778	3.80925	6.38302	0	3.94448
PGC	4.21036	3.62131	8.29589	7.00027	2.67203	2.05	2.03413	5.35466	5.43652	8.73415	4.15191	5.62225	5.40212	8.93645	4.62173	10.5629	4.56689	9.06093	5.27132	7.9451	6.13646	7.2258	5.56638	5.70869	6.29836	8.31671	7.11982	1.94668	8.03083	1.25391	6.31817	3.26453	5.76253	6.60104	5.00486	0.410297	7.8407	3.42124	4.7469	4.15179	10.4998	5.32329	8.75046	5.66787	5.2477	6.83563	11.2316	5.63428	7.17017
SNORA5A	5.16662	4.18097	0	3.33469	4.08047	0	4.03929	0	4.51844	4.66579	3.7954	5.25454	0	5.32128	5.2411	0	0	0	0	3.90393	0	5.5087	5.82865	3.01191	4.066	0	5.34056	4.38562	5.55012	3.95689	5.96438	0	0	0	3.38865	5.64616	0	5.58014	0	0	3.83644	4.44944	0	6.68228	0	5.55732	3.71853	0	0
SNORA3	0	6.79622	0	5.57674	4.42352	0	0	0	0	5.57618	4.12554	4.07253	5.03848	4.14577	5.01564	0	0	0	0	5.19692	0	4.88831	4.89261	0	4.40005	0	4.1557	4.72342	0	4.28945	5.33026	4.22502	0	5.55316	4.65516	0	4.11419	4.38816	0	5.76297	4.16721	0	5.44385	6.30244	4.58551	0	4.05609	4.03391	0
SNORA21	4.28857	6.52375	0	4.34386	0	0	4.12105	0	0	5.31427	4.8242	5.74326	3.83095	3.88759	6.71606	0	0	0	0	4.93686	6.27346	3.6807	0	3.08646	0	0	4.85506	5.02951	5.94925	4.03637	0	3.97262	0	4.72469	4.39873	5.72931	4.81259	0	0	0	0	4.53045	5.18254	3.55894	4.32289	3.72657	3.799	3.7771	5.37844
MSLN	9.67963	9.37069	8.53865	10.0208	8.73893	2.25352	1.21829	5.33879	3.16156	7.41932	8.599	7.41015	2.33083	6.41726	7.59345	5.52887	4.10852	4.08676	5.89655	6.16192	8.86507	6.95697	2.75175	8.25706	5.92698	7.91955	6.32605	6.71669	2.02928	5.68656	6.42247	4.75799	9.50569	8.15279	8.16283	1.48749	9.04889	7.60984	4.5578	8.16567	4.98408	2.65778	2.82996	4.7257	8.40652	3.70569	9.68775	6.12416	7.24751
GSTT1	5.50684	5.53564	0.275356	4.9307	5.89789	0.0522011	0.0514662	5.98608	0.0755552	2.50216	5.03404	0.125902	5.62864	5.17328	5.11143	5.70499	0.147097	0.0459763	5.01197	0.349518	6.10723	5.35684	0.177999	5.76982	5.35429	6.60113	5.05387	2.88191	5.78114	5.01469	5.01225	4.36818	4.92164	5.54149	5.96767	5.12229	5.11923	5.852	6.79112	6.08805	5.55606	5.5507	3.99043	4.45814	4.74241	6.48305	0.118793	0.0790041	5.11367
SNORA1	6.50396	0	0	0	0	0	6.32891	0	3.9065	0	4.12554	4.07253	4.08172	0	5.99316	4.03608	0	0	6.06	0	4.98412	3.93622	4.89261	0	0	4.47046	0	0	3.96718	4.28945	0	4.22502	0	0	4.65516	5.01523	4.11419	0	0	4.23018	4.16721	3.83919	0	0	4.58551	0	4.05609	0	0
GPX2	7.9114	0.801784	4.4343	4.00431	1.20128	0.355862	7.98723	1.48245	0.232602	2.11804	1.61206	5.16119	1.46428	4.89432	4.53031	1.82287	1.1647	1.42539	0.520843	0.290429	0.131961	0.191555	0.361618	3.38379	0.5049	1.53427	4.79039	0.277172	0.34994	4.61718	0.408101	1.46994	0.94806	6.39295	0.381242	0.258069	6.36018	0.839386	0.150271	0.736652	1.48682	0.077885	1.06539	3.61227	7.42153	0.371771	5.934	4.4536	3.81422
MIR1247	4.0485	0	4.08103	0	0	0	3.88272	3.99205	4.36255	0	0	3.59268	0	5.5633	4.51842	0	0	0	0	3.75202	5.05068	4.94202	5.34962	6.26143	4.86417	4.93552	0	0	4.42438	0	0	0	0	3.54964	0	5.48619	0	4.85211	0	0	0	0	0	5.22199	0	3.4932	0	0	5.5356
SNORA52	5.16662	6.43782	5.20027	0	5.03719	4.9561	4.99473	0	4.51844	5.9532	0	5.25454	5.26405	5.72727	3.73048	3.69886	5.48407	0	0	5.42317	0	0	0	0	4.066	5.09388	5.34056	5.66553	3.63966	3.95689	0	3.89338	0	3.69981	6.58095	4.67469	3.78424	0	4.83322	4.84927	0	0	5.82019	4.41547	5.20178	0	3.71853	0	4.727
PAEP	6.73035	0.543066	3.34519	2.56636	2.5342	1.26394	1.7782	0.962766	0	0.225926	0.227582	3.15679	0	0	2.0964	0.48498	0	1.86253	1.15961	0.31361	0	0.103284	0	0.503482	4.85246	0.428409	1.24728	1.37521	0.251006	0.138843	0.606638	1.33001	3.50606	0.058926	0.260156	0.0602526	5.61893	4.34789	0.677092	0.133204	0.930733	6.19342	1.89804	0.788183	9.59006	0.508464	8.26295	0.665846	0
SNORA7A	3.52522	5.31705	8.80622e-13	4.33871	0	4.37802	4.53643	3.20343e-16	4.74095	0	5.67967	0	0	3.07708	0	0	3.73635	5.18214	4.82667	5.68748	4.11423	4.56779	4.68649	0	0	5.24023	0	5.13946	2.57756	1.15644e-13	0	2.15686e-10	3.63159	0	0.000133999	5.97847	3.8986	5.17813	0	0	4.33459	0	4.55731	0	5.12975	0	0	0	4.84221
BPIFA1	0.118856	3.68607	1.88796	6.20414	0.209884	0.157802	4.10355	4.41851	0.652099	0.248095	3.98678	0.46618	0.173775	0.28352	0.0447136	0.61332	0.201206	0	0.11614	0	0.12181	0.630032	0.150369	0.64333	0.693019	1.01925	3.62014	1.06846	5.09634	0.669127	3.80651	1.86638	6.22206	8.92926	5.08178	4.52347	2.76217	1.55024	0.450957	0.990837	4.54046	2.40995	0.53377	3.97576	2.59977	0.359961	9.3636	2.26329	0.322739
SNORA45	5.42761	7.83273	4.49379	3.57807	4.33376	5.20948	0	4.40337	3.82104	4.91743	5.56443	5.50936	4.9496	4.05697	0	3.94772	0	6.00625	4.42761	5.67868	0	0	3.85243	0	4.31276	0	0	3.69215	3.88146	5.1628	5.24085	5.66759	4.20475	4.8947	3.62675	5.90247	4.02789	0	0	5.10205	4.08071	6.24702	6.33652	4.66532	0	0	6.88461	4.89796	0
SNORA9	0	0	5.85745	5.30788	6.10065	4.08148	5.07899	5.19262	3.65794	4.74732	5.79851	5.74326	4.77935	7.11901	4.75664	4.72573	4.04167	3.90686	4.25564	5.50603	4.72533	0	5.59811	0	6.66127	0	3.90407	6.87149	5.63315	6.95731	0	4.92592	4.99401	5.69715	4.39873	3.80866	5.38034	4.13409	0	5.50031	3.91545	7.06243	5.58761	6.90256	6.26778	0	6.2949	0	4.81072
SNORA56	5.61478	0	0	3.75432	0	4.42487	0	0	5.5181	5.09778	4.21467	4.16147	5.13007	4.23751	4.14845	0	5.34957	4.24778	0	0	4.11776	0	0	0	0	0	0	4.81434	4.0557	0	5.42236	0	4.38139	0	4.7459	0	0	0	0	5.2831	4.2565	3.92718	4.01204	4.84457	4.67865	0	4.14749	4.12522	0
SFTPA2	10.0352	13.1187	9.76503	9.75439	9.08296	10.1139	7.5071	6.5633	12.3955	8.23899	7.08935	10.2343	12.0203	9.06369	9.5143	10.0612	12.8349	10.2232	9.61933	10.4213	10.8514	8.21968	7.69471	10.5504	12.2675	13.3213	11.7462	8.14503	8.79724	5.0343	11.4811	7.33238	9.09187	11.0276	11.0432	11.1948	9.85641	9.10651	10.1539	11.6136	10.2205	0	7.08368	11.5771	8.47163	11.0776	9.30314	11.7561	8.68175
MIR205	0	0	0	0	0	0	9.2147	0	0	0	0	0	0	0	0	0	0	0	0	0	0	0	0	0	0	0	0	0	0	0	0	6.92526	0	0	6.38175	0	0	0	0	0	6.86464	0	6.60784	0	0	0	0	0	0
CEACAM5	3.78956	6.96574	9.32944	6.34129	4.54966	1.11697	3.74594	5.80359	7.49679	3.66406	5.94456	6.20024	4.65814	4.52616	7.0381	8.68133	6.04409	1.36588	0.378867	0.957232	5.30434	7.6593	5.74313	4.49646	6.25255	7.5048	8.36177	7.23957	7.42341	3.26306	5.30806	5.52077	6.02158	5.81579	4.28155	1.8872	4.05959	7.65046	5.30459	6.20248	8.73874	7.69782	7.41224	6.58967	1.97585	4.67619	2.36084	8.66839	1.63712
AKR1C1	9.72384	3.47586	2.92523	5.42672	5.70476	2.22199	9.30835	3.94599	3.07679	4.33603	4.62014	9.03133	3.79813	7.09425	5.50742	3.52608	2.94054	5.85904	2.24041	4.05536	3.04366	5.87046	5.62797	3.83708	3.50477	4.42957	4.08569	1.44327	3.02259	7.59243	2.68805	2.77631	5.08076	7.23062	2.85666	2.22394	9.99516	3.24098	3.21794	2.13588	2.94425	3.36228	2.83373	4.82266	8.52878	3.30647	7.44109	5.05862	5.90549
SNORA76	0	0	4.32142	0	5.12152	4.08148	0	0	3.65794	0	4.8242	3.82187	0	0	0	3.77925	5.56702	0	0	0	0	3.6807	3.6848	0	4.14586	0	0	4.46646	3.71782	4.03637	0	0	0	0	0	4.75625	5.38034	4.13409	0	0	3.91545	5.09445	0	0	4.32289	0	6.2949	3.7771	4.81072
SPP1	8.01862	9.60512	4.17862	8.31676	9.42069	4.706	9.70316	6.84484	2.61713	6.41075	6.53145	3.88306	7.22792	2.97687	4.19114	8.64773	7.16001	1.52715	7.95484	3.64015	5.31057	4.46518	6.93356	2.87945	4.45556	6.31968	10.5877	6.77664	8.2195	4.9136	9.49201	8.94135	9.07959	6.02726	5.67612	6.82732	3.62894	4.94329	5.22656	6.55126	10.4659	4.19482	6.53532	9.60776	7.79287	4.15545	8.18413	5.39695	6.50309
CRABP2	6.51937	2.91081	6.46864	5.87763	8.76863	7.2375	3.07628	5.52428	6.54596	8.54681	5.73909	3.18405	4.44645	3.03089	6.5964	4.82624	2.55806	1.99757	6.59674	0.87912	1.06648	4.92646	5.87008	0.813272	6.52821	6.70054	2.91529	6.35182	4.66572	6.47244	5.1433	6.92599	6.43565	2.98505	2.11976	6.7306	3.05215	8.82175	7.6528	5.79464	4.97549	8.71829	6.90129	6.7479	5.91219	6.76119	5.60927	1.72826	0.88211
ALB	0.184784	0.417214	9.31042	0.157816	0.425042	0.14706	0.276799	3.26813	0.0937103	0.0178404	0.161373	0.10552	0.172909	0.220659	0.121262	6.94733	0.123428	2.52504	0.26315	3.48096	0.213147	0.177209	0.191592	0.0308813	0.17452	0.117147	0.0382812	0.0714642	2.87376	0.324333	5.89645	0.0202652	0.0422319	0.166607	0.183151	0.154074	0.0733589	0.131736	0.171632	0.117957	5.96242	0.23984	8.74337	1.53061	0.211173	0.22539	0.115439	0.144525	0.137144
MIR3665	0	0	0	0	0	0	0	0	0	0	0	0	0	0	0	0	8.36667	0	0	8.30453	0	0	0	8.90472	0	0	0	0	0	0	0	0	0	0	0	0	0	0	0	0	0	0	0	7.84828	0	0	0	0	0
SNORA66	0	0	5.28488	4.34386	0	0	5.07899	4.23155	5.56957	6.03666	4.8242	3.82187	0	0	4.75664	0	4.99719	3.90686	0	4.93686	4.72533	0	5.19296	3.99893	4.14586	0	3.90407	3.5303	0	4.99173	4.11183	4.92592	4.99401	3.77825	4.96072	3.80866	5.38034	0	0	0	0	4.53045	3.67491	3.55894	0	3.72657	3.799	0	0
MIR3942	0	0	0	0	0	0	0	0	0	0	0	0	7.00265	8.21654	0	0	0	0	0	0	0	0	0	0	7.33644	0	0	0	0	0	0	0	0	0	0	0	0	7.32404	0	0	0	0	7.82916	0	0	0	0	0	0
SNORA65	4.0485	4.0234	0	3.18485	3.92361	4.79824	5.40096	4.94599	0	0	0	4.53162	3.60165	0	0	0	4.75743	0	0	4.69746	0	5.66009	0	0	4.86417	0	3.67384	4.78956	4.98677	3.80457	0	3.74155	0	0	4.16331	4.51802	4.57399	0	3.73123	5.25807	0	0	4.94176	3.33352	4.08249	3.4932	3.56462	5.04302	5.13089
SNORA5C	3.97287	0	0	4.58261	0	0	4.75524	5.84313	0	4.99642	5.07375	5.01917	0	4.51629	0	0	3.73675	4.54351	0	3.67919	3.47831	3.37494	0	0	5.35556	3.90819	3.60133	3.23467	4.34931	3.73152	0	0	4.67843	4.41145	3.17136	5.40916	0	0	0	3.67379	0	4.77811	5.26817	5.45907	0	3.41992	0	0	4.48923
AKR1B10	9.37057	1.28143	0.670861	1.33203	0.401377	1.07388	9.04498	1.81015	0.0467144	1.17827	0.587832	0.268626	0.0267743	0.0787607	0.841906	1.08501	0.178112	0.056085	1.13887	0.0880372	0.075946	0.0455088	0.0456471	0.0152262	0	0.558633	3.89771	0.0424809	0.311472	3.1391	0.032894	0.890047	0.360709	3.67151	1.91596	0.174996	3.39184	0.0661039	0	0.0590491	0.954208	0.0224053	0.0238465	1.85853	8.30642	0.136861	2.77197	0.0246381	0.0262195
SNORA72	5.33812	5.88486	4.40631	5.39493	0	0	4.20529	0	4.68313	3.88098	3.95547	3.90288	3.912	3.97096	4.84051	4.81168	0	4.94203	4.34032	5.02109	5.78316	0	5.68554	0	0	4.29805	0	3.60996	5.71844	5.07606	4.19393	4.05421	0	3.85907	5.44906	6.61103	5.87215	6.15684	0	4.05935	0	3.67153	5.2672	6.34324	4.40778	5.32391	8.82824	4.80945	3.94448
TADA3	5.32779	5.6933	4.97857	4.82018	0	0	5.296	0	4.8822	0	4.90847	4.93738	4.70469	4.264	5.0047	4.61335	0	4.52162	5.67867	4.82312	3.58015	4.76183	4.98277	5.35689	4.79467	4.53758	0	4.85769	4.7996	0	5.04837	4.94041	0	0	5.17214	0	0	4.45083	4.59642	4.79085	4.64376	4.90967	4.61877	5.08629	0	0	4.67107	4.56266	4.82666
CRLF1	7.34485	1.47486	2.99234	7.51879	0.982415	1.99259	0.587143	3.19036	4.08171	1.04682	5.05529	6.66562	5.1047	6.51872	2.99991	4.71182	1.73217	2.65277	2.09163	6.14686	1.09975	5.63724	3.7552	6.33538	2.96021	2.4818	2.25764	0.962017	4.36966	0.155444	2.75978	6.42344	4.32816	5.23971	1.78052	3.01106	8.5667	1.9909	0.854135	0.756973	3.85338	1.45484	4.04312	1.3964	3.90878	0.381515	7.26376	2.3211	6.60263
SNORA43	0	3.1066	0	0	0.000585927	3.58598	0	5.19814	6.40685e-16	0	0.0181433	5.85344	4.01272	0	4.87615	0	0	0	0	2.70142	3.46871	1.30822e-07	5.41763e-12	0	3.13487e-11	4.83657	5.33643	5.95614	0	5.11956	0	0	1.07331	2.12276	5.29759	1.42976e-09	3.9815	0	0	1.72595	1.61086e-10	2.75742	4.45375	0	5.87709	3.50359	3.44232	0	0
SNORA64	0	6.69808	4.23899	5.79528	5.03719	0	6.28925	5.10817	6.06081	7.07795	6.51083	4.68835	3.75229	5.32128	5.64657	3.69886	6.46786	0	5.13287	4.85492	0	5.82428	5.10851	4.47242	5.02227	0	0	4.94739	6.85346	6.68233	5.55703	3.89338	0	3.69981	6.43062	6.44112	6.49893	5.01018	5.40122	6.14085	3.83644	4.44944	4.53607	4.41547	0	3.64643	6.20914	3.69672	3.78048
XIST	2.36201	0.0875867	3.72815	0.0707528	0.040172	0.0234007	0.0658855	4.78468	4.76284	4.67459	5.14247	0.0665593	5.0009	4.13784	4.9312	0.764792	4.06068	4.03615	0.0504234	4.93249	0.0681019	4.5862	4.77271	3.16534	0.0676489	3.75183	0.128583	0.0967158	5.37046	3.91311	0.385167	5.11185	3.43706	5.03068	4.53866	0.149956	0.150421	5.08369	0.0530171	0.0515133	0.0289204	4.16947	4.31863	4.38606	4.17237	4.72607	4.40178	4.54919	4.33494
HNRNPA1P10	6.1133	8.09872	5.45362	5.25711	6.92013	6.78717	7.41916	7.26977	4.29998	0.0147673	4.32017	4.24443	6.24584	5.69377	7.09633	5.44428	6.43308	6.08067	6.6516	6.19598	6.28991	5.8115	5.8722	7.2948	6.74627	5.78214	5.75181	6.82463	0.0106065	7.96047e-05	3.23103	1.61034	3.99085	6.30183	7.02535	3.05753	0.000130365	6.65757	5.31578	7.22308	6.25727	6.8767	5.82075	6.93437	7.10534	5.08878	0.000195372	5.93327	6.30114
SNORA32	8.6601	6.47617	6.53683	4.60534	7.68226	5.266	5.34541	0	6.37567	6.93876	6.02898	8.12554	0	8.52385	7.7507	6.95564	5.22477	6.06343	0	7.13365	6.50503	6.84995	8.16878	0	6.31458	6.3875	7.04963	6.23825	6.43983	6.7782	5.29741	6.71083	6.20211	5.92734	5.59323	8.11137	6.59465	6.88111	5.1423	6.13812	6.65029	6.7148	5.81747	6.67952	7.11814	4.93503	8.29181	5.96494	6.05407
SNORD97	0	5.10217	5.16175	2.78558	0	0	0	0	4.49342	3.16696	5.11856	0	3.19654	4.15835	5.05054	4.0486	4.329	4.19254	0	4.26984	4.06282	5.21344	5.47432	4.84585	4.43437	4.50486	3.26668	0	4.55552	3.39395	0	0	0	0	4.29323	3.1752	5.10688	0	0	4.2643	4.20124	0	0	2.93697	0	4.54969	3.15213	0	4.13165
SNORA71B	4.0485	0	0	4.10326	0	0	3.88272	4.94599	0	5.07285	5.15031	0	0	0	3.58004	0	0	3.67659	0	4.69746	3.55025	4.38033	3.45204	0	0	0	0	3.30533	4.98677	4.752	3.87921	3.74155	0	4.48668	0	5.08184	3.63331	0	3.73123	0	0	0	4.38008	0	0	0	3.56462	0	0
HLA-DQB1	7.40761	3.62958	2.93025	2.88587	4.00173	7.23117	2.48363	4.54013	8.32141	9.58908	8.663	7.84588	5.3607	8.36289	8.5992	4.747	4.56597	7.49582	1.63927	8.74598	5.02277	2.95085	5.31713	8.28863	3.98662	9.52992	5.55579	5.00353	8.4132	5.04704	6.00619	4.15855	8.96942	5.89193	6.88477	6.28338	5.81745	4.15977	5.09724	4.80508	4.97053	8.17802	4.72903	8.49378	2.66904	8.20852	3.23424	8.10946	4.25331
SNORA44	4.37336	6.29378	4.40631	4.99127	0	0	0	5.27948	5.97097	6.79265	3.95547	5.82867	6.15514	0	7.12157	4.81168	5.08154	6.23552	0	5.02109	6.35936	6.25674	6.48083	5.6076	0	0	5.91542	6.3123	4.74558	5.6467	5.72536	5.58009	5.07835	5.78251	5.44906	6.13149	4.89657	5.17692	4.04372	5.58543	5.92742	6.5689	5.2672	6.1238	5.37339	5.72992	5.80668	4.80945	5.46558
SNORA5B	0	0	0	0	4.24677	4.16347	4.20529	0	0	3.88098	0	4.85383	3.912	3.97096	0	0	0	0	4.34032	4.06485	0	5.27549	0	0	4.22807	0	0	0	3.79838	0	4.19393	4.05421	0	3.85907	0	0	3.94421	0	4.04372	0	0	5.17897	0	0	0	0	5.4002	3.86	0
CST1	4.69051	1.04411	3.43879	6.35889	2.20092	1.76476	5.3564	0.51331	2.98472	1.58152	7.059	0.771111	0.130735	2.52027	5.32043	4.82761	2.30357	1.35368	6.18757	0.510786	0	3.77204	4.64719	1.91334	2.51844	2.62456	5.23291	5.95023	3.0416	2.85621	0.907539	1.24483	0.528643	1.7136	1.03165	7.73815	4.68774	2.56713	2.01163	4.1424	5.03857	3.09238	7.16191	6.02626	4.68558	1.59272	2.7861	3.6306	1.46731
KRT6A	5.01382	0.383933	0.363253	7.06357	0.580694	2.55883	4.73203	0.342691	0.0290488	0.10995	0.067397	0.0962511	0	0.0967339	0	0.0894558	0.0193959	0.0175649	8.861	0	0.0159759	0.0422333	0.0423618	0.0281044	0.0209313	0	5.07046	2.48984	0.11783	0	0.345747	0.845923	4.42532	0.463019	1.94088	1.66144	0.250609	3.10054	0.0542053	0.301452	0.229699	0.431063	0.0582489	1.24963	4.97483	0.043691	5.74201	0.328221	0.0162593
SNORD94	3.97287	0	4.00529	0	3.84843	0	3.80769	4.86804	4.28764	3.49913	5.07375	5.73823	0	0	5.98316	3.47159	0	3.60408	0	0	0	3.37494	3.37896	2.80199	0	0	0	3.23467	3.41841	3.73152	3.80586	0	5.24449	0	4.6454	3.50758	0	3.8278	3.65847	0	3.61253	4.77811	4.86556	4.18552	4.00675	0	4.42535	4.40284	0
AQP5	3.05386	4.81958	6.54145	5.79254	0.915814	0.158813	0.771635	3.40275	2.51761	5.63532	3.91564	3.95085	0.437645	5.51403	4.06222	6.31632	6.51176	3.61867	0.486284	6.7943	6.95557	4.88175	4.16778	6.13615	4.23059	4.55687	5.26126	0.814025	5.38268	0.0789926	3.59296	6.14414	3.92119	5.81954	5.63931	0.776477	0.62709	4.91897	3.10146	5.53536	6.02125	5.37691	4.34587	1.65096	0.437803	4.02583	1.30774	6.08893	5.58588
MIR34A	0	0	0	0	0	0	0	0	0	0	0	0	0	7.96905	0	6.85924	0	0	0	0	0	0	0	0	0	0	0	0	0	0	0	0	0	0	0	0	0	0	0	0	0	6.51814	0	0	0	0	0	0	0
SNORA71A	3.89926	4.82429	3.93158	3.95365	3.77528	4.64826	3.73471	3.84322	0	3.42907	4.43647	4.38284	0	0	3.43785	0	0	0	4.81658	0	0	3.30397	0	0	3.76788	0	0	3.166	3.34875	0	0	4.53708	3.66259	3.40775	5.28401	0	0	0	0	3.60293	0	0	0	4.66971	4.885	3.34871	0	0	0
SNORA71C	0	5.79861	3.93158	4.90632	0	0	5.24556	0	0	0	4.43647	3.45038	0	4.44107	3.43785	3.40012	0	0	0	0	0	0	0	0	0	0	3.53079	4.08331	0	0	0	0	4.60447	3.40775	0	3.43747	0	0	0	3.60293	0	4.14639	0	5.38382	0	0	0	0	0
SNORA22	0	0	4.23899	0	4.08047	0	5.56453	0	0	0	0	3.74325	0	0	0	3.69886	3.96218	0	0	0	0	3.60077	3.60484	0	4.066	4.13552	4.77329	3.45304	3.63966	0	4.98731	0	0	3.69981	3.38865	0	0	4.05427	3.88297	5.41745	0	5.01222	0	0	0	0	0	3.69672	3.78048
SNORA75	0	6.19299	5.52909	0	0	3.77596	0	0	0	4.43387	3.57202	3.52055	0	0	0	0	0	5.51224	0	0	4.41208	0	0	0	4.78811	3.90819	4.54064	3.23467	0	0	0	0	0	3.4777	0	3.50758	0	0	0	4.61613	0	0	0	0	0	3.41992	0	4.40284	3.55208
VSIG1	0.716731	1.27223	4.63415	0.933156	2.75399	2.03819	0.890173	1.94464	2.27581	8.34291	1.22048	0.562264	2.23274	1.49566	5.59713	5.16389	5.32359	2.85157	0.528104	2.4031	1.37727	0.511445	0.4945	0.294444	4.9291	1.67262	5.50187	5.48285	0.635705	0.768468	1.26309	0.644492	0.565286	0.672124	0.723193	0.856102	0.670259	6.89541	0.24959	3.07697	5.69983	5.27552	1.05851	4.54624	1.04473	0.905282	0.567074	2.65405	0.781114
SNORA68	5.25117	0	0	3.41321	5.12152	4.08148	4.12105	5.19262	3.65794	0	0	4.76994	0	0	0	0	0	0	0	0	0	0	3.6848	0	4.14586	0	0	4.46646	3.71782	0	4.11183	0	0	0	3.46556	3.80866	4.81259	0	0	3.97773	0	0	0	3.55894	0	3.72657	3.799	3.7771	0
MS4A15	2.80947	0.413711	2.3903	1.97252	0.802334	0.733332	0.116724	4.24701	2.11618	1.74772	3.72006	5.4926	1.10662	6.63534	4.41566	4.70401	2.64101	6.69297	0.829671	4.23028	3.16384	8.01283	6.72296	6.62745	5.9994	2.83656	2.57488	0.553231	3.9582	0.142875	2.68684	1.91804	1.22991	3.52453	0.820482	0.196484	2.31758	3.60265	7.20528	1.6099	4.04508	5.35031	4.31581	1.64538	1.93882	5.27734	4.41961	4.09625	4.66604
FOSB	4.72736	2.49592	4.46383	5.86889	1.10197	0.946668	0.910271	1.07479	5.9949	7.41619	5.41495	2.07696	4.80152	7.47254	4.9484	3.44415	3.67329	4.21249	3.57813	6.26368	7.04776	2.08135	4.90809	7.10232	6.30169	6.75267	2.9725	2.30499	5.60555	1.02326	1.62942	1.89871	5.84518	2.60544	7.2946	2.84587	3.92388	5.67557	2.88925	3.60806	3.26843	6.22574	6.65225	3.84488	6.39594	5.40063	5.73068	5.81936	6.95537
CYP24A1	7.62433	3.60205	1.00996	1.62433	2.37815	3.90595	6.68236	0.987614	0.740778	0.629521	0.743719	0.12444	0.978773	0.316795	1.80673	0.876071	0.0968182	0.18258	1.01569	0.417362	0.176993	1.01041	0.128791	0.0206431	0.241246	0.132777	0.612337	6.2691	1.00945	3.47492	0.817438	0.894067	5.83011	2.09565	4.6389	3.33321	5.65563	2.43682	0.176297	1.64965	1.77173	0.546612	0.530015	2.01229	4.77035	0.0898158	4.82495	0.881181	1.61313
MIR4313	0	0	0	0	0	0	0	0	0	0	0	0	0	0	0	0	10.2418	11.0973	0	0	0	0	0	0	0	0	0	0	0	0	0	0	0	0	0	0	0	0	0	0	0	0	0	0	0	0	0	0	0
SNORA48	6.64068	8.41101	5.11794	4.73941	5.52452	5.85136	5.88862	5.59612	4.43944	6.35024	5.22881	5.17406	3.67588	6.94873	7.00548	3.62086	0	3.75116	4.09354	3.8269	5.53372	5.74112	5.02633	4.39355	5.91853	0	5.25995	4.30698	5.78463	6.12097	0	0	0	5.53307	7.17122	4.59531	0	0	3.80602	4.76952	5.27183	6.12728	5.01993	6.09218	4.16036	3.56868	3.64044	4.55878	4.64559
C1orf15-NBL1	5.93431	6.59354	6.58282	4.57023	6.01966	5.51682	5.32077	7.25509	0.774653	0.608765	0.875902	0.898553	4.66526	4.16562	5.63561	5.78451	5.51108	3.45575	6.1425	4.92521	4.47089	6.11161	5.78277	5.77843	5.20955	6.05003	6.77814	5.0463	0.355341	1.26793	0.551273	0.14611	0.721657	4.71919	5.84328	1.44872	0.629604	4.43452	3.40934	4.06445	5.38338	4.26687	5.22101	4.54992	6.53107	5.93476	5.52739	5.21391	4.71564
SNORA51	0	0	0	0	0	0	4.20529	0	0	0	0	3.90288	4.86326	3.97096	0	0	0	0	4.34032	0	0	3.76316	0	0	0	0	0	0	3.79838	5.6467	5.15397	4.05421	0	3.85907	3.54488	0	0	0	4.04372	0	0	0	3.75528	4.57964	0	0	0	3.86	0
SPRR1B	4.57479	5.20529	0.840961	0.619364	0.630213	5.58157	0.105565	0	0.292423	0	0	0	0	0.0893381	0.462013	1.61465	0	0.266622	0.417017	0	0.244305	0.775239	0.21995	0	1.19635	0.327559	3.90469	5.59652	1.61192	0.103627	0	2.33613	0.803997	0.167304	3.45342	1.9609	0.0915217	7.79935	0.769732	3.70618	0.806572	7.02334	0.541185	0.273229	5.46352	0.796103	3.21915	2.58511	0
SNORA10	4.28857	5.7972	5.85745	4.34386	6.10065	4.08148	5.07899	0	3.65794	3.80006	4.8242	4.76994	0	3.88759	3.80905	0	4.99719	0	4.25564	4.93686	5.29199	0	4.62759	0	0	5.74786	4.85506	4.46646	4.66193	4.99173	0	4.92592	4.03859	6.0135	4.96072	3.80866	3.86304	0	3.96216	4.9312	3.91545	4.53045	4.6173	5.05989	5.28639	0	5.31316	0	3.86123
WIF1	4.28749	0.826975	4.55931	2.80472	1.70749	1.77195	0.83859	3.25283	5.69172	4.89141	4.55934	8.52377	4.891	6.70252	5.02013	3.1588	4.48583	4.46798	1.33493	4.4225	2.24741	5.16267	5.7278	7.31843	3.76862	3.92201	4.90134	0.47226	3.86513	0.440543	3.35971	2.10681	1.11271	2.91361	1.3408	0.448289	7.60432	3.05719	2.42775	3.2424	2.3872	4.52104	2.68825	3.99324	1.93054	5.54988	5.47896	5.08697	7.76015
MUC21	3.15031	6.97579	4.74084	2.7024	6.25114	0.547711	0.331984	3.23836	3.07699	6.48812	5.46845	0.945771	0.796584	6.1314	1.758	3.50065	3.677	4.87537	0.82222	1.88212	4.88616	6.08699	2.4087	1.55068	5.55881	4.53181	0.652356	0.45619	3.81922	0.243569	4.44041	6.3277	2.39838	3.24722	4.29355	1.36065	1.79912	6.56675	4.66243	4.56644	3.10698	1.93407	4.14575	6.7588	2.12489	4.74298	5.88825	6.68977	2.04059
SNORA34	3.97287	0	4.95966	4.02745	0	0	4.75524	3.91662	0	3.49913	3.57202	0	3.52947	0	3.50796	0	0	3.60408	3.94038	0	3.47831	0	0	0	0	0	0	3.23467	4.91048	3.73152	0	0	0	0	0	0	5.78166	0	3.65847	0	0	4.2192	3.37632	0	4.00675	0	3.49098	3.46948	0
SNORA33	5.25117	0	5.85745	6.74396	6.10065	5.03823	6.05748	0	5.88541	6.03666	5.79851	6.05979	5.34669	5.81258	4.75664	3.77925	5.56702	6.62933	4.25564	4.93686	4.72533	3.6807	7.03846	0	5.10453	6.47405	0	5.02951	5.94925	5.96887	0	3.97262	5.5638	5.29135	5.67903	5.72931	7.09285	4.13409	4.91512	3.97773	0	3.59156	5.18254	5.05989	4.32289	4.67103	7.28568	3.7771	5.78478
TFPI2	4.44996	7.52922	2.09594	1.75844	4.23946	2.01159	3.4587	4.53604	2.03302	1.16595	3.32679	1.14432	1.09586	1.40577	3.92096	3.579	2.84914	4.15313	5.56451	1.3485	3.22673	2.94835	2.21678	3.82226	6.88037	5.0657	2.67909	0.898447	3.37592	6.07846	5.04037	2.37351	3.94827	2.69323	4.03401	8.54191	2.01827	5.85475	5.05367	6.36387	2.75864	7.61989	3.71102	9.02775	5.67132	3.72831	4.91713	5.95918	1.57956
SNORA28	0	0	0	0	0	0	0	0	0	0	0	0	0	4.53227	0	5.3869	0	0	0	0	0	0	0	0	0	0	5.49946	4.14642	0	0	0	0	0	4.40186	4.07951	0	0	0	0	5.57655	0	0	0	0	4.97733	4.36678	0	0	4.5052
SNORA29	0	0	0	2.91101	4.57548	0	0	4.64564	3.15725	4.21908	3.36637	4.24131	3.32443	4.85651	0	0	0	3.39799	0	0	4.19746	4.08536	3.17188	0	0	0	0	4.89585	3.21504	0	3.59717	3.4618	0	4.19683	4.82727	0	3.35551	5.12331	3.45165	0	0	4.0062	0	3.0619	0	0	4.206	0	0
SNORA16A	4.20624	0	4.23899	4.82102	4.08047	4.00185	4.03929	5.67912	6.92543	6.62251	4.74249	5.6601	3.75229	5.72727	6.95111	0	5.89103	4.77617	4.17342	6.81703	4.64384	6.30241	5.82865	3.9196	6.57733	5.09388	5.74666	5.35069	6.12479	5.88548	4.98731	5.41212	0	6.40872	5.59594	6.22149	4.73091	0	0	5.82402	5.35245	5.98969	5.50464	5.69625	4.24045	3.64643	4.66266	3.69672	6.27518
SNORA17	2.2372	6.88727	2.57569	3.18913	5.95269	4.52432	5.6756	4.45639	4.93227	4.18516	3.26186e-07	5.26145	5.7292	3.91658	5.07026	4.66713	3.06301	3.65571	3.85439	3.50594	4.55912	6.19737	5.03278	0	3.96126	4.66824	4.7198	5.54926	0.000544059	0.0113301	5.47227	0.0710611	2.59234	5.44914	5.11146	4.15253	4.26708	2.27107	0	1.1913	4.71164	4.31745	0.00335086	0.0588743	3.2539	4.11159	4.6223	0.627639	3.51798
DDX3Y	0.0116696	3.77563	0.0355683	2.98549	4.45443	4.2292	4.72361	0.0872365	0	0	0.0179329	3.92165	0.0173674	0.0173387	0.0423507	4.59563	0.0501902	0.0274695	3.52057	0.0946585	5.17381	0.0585782	0	0.0390561	4.51702	0.0115593	4.26158	3.51531	0.0159662	0	4.12628	0.00967185	0.0302537	0.0495385	0.0962351	3.84698	3.55083	0	4.04929	3.47735	4.75754	0.0502169	0.0608862	0.0282101	0.0588665	0.00771215	0.024289	0.0933111	0.0586623
EEF1A2	7.20479	2.75147	4.27531	6.60714	2.66122	3.53122	0.380381	5.17019	1.53531	2.2122	3.30913	1.06287	0.152168	0.763947	1.75545	5.48838	2.83788	0.906398	0.890072	0.214303	2.31444	5.53101	0.996652	0.238809	0.83379	1.69513	2.26574	0.685659	1.73827	1.79135	3.07633	3.27329	1.91859	0.24286	1.60374	6.24058	0.197211	2.79214	0.414518	0.664313	4.98934	1.72118	1.93652	4.23655	2.36549	0.341781	8.42197	0.418001	0.338558
SFRP2	5.71165	6.4839	6.13251	2.2436	6.69509	8.20163	6.8438	6.96153	4.01091	0.541807	5.73837	3.00387	1.42802	1.95118	1.65577	3.51478	5.36934	2.32922	7.13126	3.31615	1.90066	7.1824	3.15241	2.90796	3.4655	5.47309	5.31078	6.21966	5.73645	5.62728	8.02945	4.67244	6.89828	3.6298	7.38664	8.83626	5.12401	5.95163	4.24645	4.98145	4.39706	3.14057	5.77286	7.00925	7.29468	2.60818	5.95273	4.48045	2.76116
SNORA55	0	0	4.00529	0	3.84843	0	3.80769	0	0	3.49913	0	0	0	0	0	3.47159	0	0	0	4.62174	3.47831	4.30368	3.37896	0	3.83941	0	0	0	4.34931	0	0	0	4.67843	4.41145	0	0	0	4.77608	0	3.67379	5.11663	0	3.37632	4.18552	0	0	3.49098	4.40284	0
SNORA11	0	0	0	0	0	0	4.29216	0	0	0	0	0	0	0	3.97346	4.9002	0	0	0	0	0	5.77113	0	4.16481	0	0	0	3.69215	0	0	0	4.13831	0	0	0	0	4.98298	0	0	0	0	0	4.78683	3.72109	4.49527	0	0	0	4.03039
RNU6ATAC	0	0	5.08253	4.14676	0	0	0	0	0	0	0	0	4.55787	0	0	5.49444	4.77444	0	0	0	0	0	0	0	0	0	0	5.20868	0	4.76901	0	0	0	0	0	0	0	0	0	0	4.64483	0	0	0	0	0	0	0	0
ALDH3A1	7.74787	1.78406	2.0182	6.0433	0.666394	0.829598	6.4255	4.50238	1.87542	1.81495	1.17949	1.44179	0.413637	4.24927	2.83069	2.02831	6.1593	0.506221	1.0135	2.99324	3.27332	2.24509	4.00606	1.88864	1.15883	4.58696	1.5813	0.636462	2.43264	5.15804	1.2328	0.903579	1.8406	3.96087	2.33434	0.988854	7.14422	1.08564	1.55295	1.06284	1.98102	1.5334	1.23819	1.19214	5.28416	1.86307	0.775385	2.00056	2.43326
MMP11	6.71013	4.70112	2.71757	2.5305	6.7762	4.02287	5.494	5.84615	1.62687	2.58018	5.4446	1.31886	0.566123	2.62385	2.51163	4.39606	2.81701	2.0182	9.10489	1.34676	0.560103	1.98293	2.08917	2.68305	1.96547	1.29969	6.82414	5.39176	3.89023	2.56172	4.18125	3.99406	3.67318	1.76345	2.92724	8.06758	3.30333	5.80398	1.9478	1.61967	5.36446	1.64818	3.47298	5.70262	4.1399	1.42189	3.82563	3.64246	3.38321
HHLA2	0.540304	4.35334	4.21567	0.536862	5.45764	1.99331	0.487273	4.6722	0.257281	2.10399	5.353	0.48484	0.737006	3.15945	0.196302	5.08497	1.1457	1.46949	0.0778369	0.400475	1.1045	5.91579	1.45592	0.443234	5.72632	0.998784	3.10411	0.286264	1.12853	0.858713	0.915324	2.67994	0.567003	5.28282	1.4306	0.898314	0.162501	2.5737	5.34078	0.859429	4.44349	6.39905	1.11608	0.856721	0.648651	0.516999	1.86819	4.97168	1.87289
PIGR	4.2887	10.0089	9.00001	5.11937	7.31924	5.5243	5.9143	8.41727	9.9753	8.93706	6.61331	7.76632	7.87694	10.0964	9.23661	9.98048	9.4251	9.87933	3.53191	7.95646	10.9996	9.14425	9.3792	8.17331	7.87672	10.1022	6.45361	4.1012	7.53288	7.2761	7.97984	7.96765	4.83075	8.64369	6.59633	5.94105	4.11926	7.24856	8.68506	10.9859	9.20833	6.29168	8.75853	9.05766	3.54572	8.09483	5.41369	8.94061	7.02057
CLDN18	5.06101	1.47373	5.89267	3.67939	3.12443	3.15183	2.23892	3.4562	3.95524	6.41879	2.49597	5.48941	7.3069	6.3566	6.6226	3.10725	7.1522	8.8301	3.81933	3.48451	4.75706	4.22262	6.08818	6.38941	6.09065	6.69421	7.56937	1.86386	3.73715	0.364633	4.46847	3.43326	3.01878	1.79842	4.25045	0.625131	4.13732	2.66348	0.397876	4.29586	3.66283	5.36635	2.1608	4.91962	4.49244	6.37125	3.49429	5.56136	4.94359
SNORA24	6.41075	7.95774	4.49379	7.04781	6.27908	0	6.23584	0	6.53813	6.47021	6.5491	6.2336	6.7232	5.01297	6.47978	5.46897	6.46594	5.59867	5.3937	6.66453	6.18788	6.75786	6.09215	4.16481	6.25726	6.64848	0	5.92191	6.38245	5.1628	7.02069	4.13831	4.20475	5.87024	6.97591	6.47937	6.5372	0	5.65664	6.08089	0	6.46669	5.76045	4.66532	5.46293	4.84524	7.58035	5.4667	4.03039
C4BPA	4.45716	8.57533	7.10041	5.82013	3.30432	5.9566	5.68729	6.74229	7.74805	4.40494	4.73484	5.44173	7.38816	9.48317	10.1075	8.2252	7.56975	8.90172	4.76007	7.13907	10.3539	6.87684	8.95768	4.69416	9.62768	5.99938	6.26966	3.86043	8.02262	4.88323	6.66661	6.23347	4.35199	4.47536	7.48648	1.36793	5.05124	7.34289	6.3051	9.15878	7.12825	5.80309	6.8945	8.32131	2.78585	5.41124	4.34462	5.11695	9.36398
SNORA69	4.37336	0	0	0	5.78015	0	0	0	0	0	0	3.90288	3.912	0	3.89	0	4.12353	0	0	0	0	3.76316	0	0	4.22807	0	0	4.54963	0	0	0	4.05421	0	0	0	3.88962	0	4.21626	0	0	0	0	3.75528	0	0	0	5.4002	0	0
SCARNA21	0	0	0	0	3.77528	0	0	4.79206	4.21465	0	3.5016	0	0	0	0	0	0	3.53353	0	3.6083	4.33875	0	0	0	0	0	0	3.166	3.34875	0	3.73446	0	0	0	0	0	4.425	0	0	0	4.47864	0	0	0	0	0	5.88738	0	3.48021
CRYM	1.45312	3.21636	5.45497	4.27739	5.4076	0.962157	4.73276	6.97671	6.56924	5.83622	3.30557	6.27953	6.48854	5.45249	5.61518	5.6551	5.56741	4.99986	0.736003	5.2741	4.09244	7.03519	5.64807	6.87633	3.14044	6.60359	2.01077	0.666575	5.4937	2.95325	4.99081	4.75101	1.34525	4.57328	0.93072	1.19511	1.92969	6.2836	5.99956	5.27421	5.13084	4.21287	5.5065	3.94917	1.3235	4.91906	3.761	3.70549	6.1783
AZGP1	2.1496	7.86293	3.57289	2.97222	3.32327	4.33119	5.65783	4.10683	2.90526	5.62384	3.68709	1.65674	3.23261	1.67316	3.10589	8.26762	0.733252	1.55028	1.19566	6.49503	1.95116	7.05823	3.78094	2.89102	4.8464	5.38358	4.45022	1.91473	5.62225	0.457256	1.58573	6.37295	1.30183	1.65767	5.83056	1.62456	3.6703	4.13376	2.68505	3.48431	7.36467	2.89969	4.27709	2.64174	5.43826	1.88078	2.26971	2.14419	1.97912
ITPKA	7.07799	4.77372	0.585331	2.48539	3.82264	3.29379	2.31147	1.52321	0.239774	0.282867	1.60594	1.42367	0.0449756	0.325309	0.441753	0.285374	0.175783	0.138181	1.3534	0.168768	0.105872	0.47794	0.183774	0.147455	4.9002	0.224398	3.21082	3.58193	0.565696	2.34863	1.25339	4.30256	2.86382	0.481061	0.783545	4.28766	0.54007	2.42203	0.864216	1.25995	0.455145	3.35155	0.536836	3.49488	7.99232	0.40317	1.06701	0.522809	0.59602
PCSK1N	0.63158	2.19991	4.24102	3.18612	4.29369	0.219439	0.265937	4.98985	3.06033	6.74916	7.87888	5.79483	1.15578	2.90161	4.31425	5.17767	2.29527	3.16621	0.181483	4.22379	1.22974	4.00274	3.22847	4.2441	4.24793	3.55356	0.518268	0.284135	4.05396	1.49949	2.71012	5.12435	1.74317	0.889625	0.988637	4.99697	2.48844	4.80417	4.64341	0.992098	4.61699	1.03885	1.888	0.830747	0.129437	5.2977	4.37878	1.54287	3.98778
GREM1	3.7111	3.02312	0.940525	1.3156	5.10971	5.9796	3.76978	3.29327	0.315981	0.473221	3.45025	0.288672	0.228373	0.161881	0.318266	3.46	1.75323	0.0624583	6.38568	0.584344	0.2514	0.861223	0.350522	0.203805	0.357871	0.814824	3.29276	4.77243	3.13845	2.28909	4.69813	3.0639	5.33274	1.73904	2.86727	6.27167	1.22321	3.08596	0.334826	1.28549	4.11106	1.42685	2.40684	4.7287	3.63279	0.167973	2.92676	2.64627	0.818952
CXCL13	4.71822	2.52551	4.90319	5.92658	8.34583	7.49172	6.30266	4.98591	7.80013	1.08784	7.00892	4.19915	6.01253	0.655419	3.1878	3.77681	2.85668	5.16256	6.40182	3.79058	2.50671	5.79053	2.26193	3.79541	4.72492	6.06562	0.757895	5.54041	5.83342	7.22954	6.29718	1.51665	6.16676	7.30693	5.78831	4.60745	3.02828	6.67291	5.16664	4.01093	4.08039	2.44942	7.63389	3.01516	4.00156	5.55063	7.31711	5.36125	6.51822
SNORA18	6.63849	7.09323	6.35436	4.99127	6.76697	6.41952	7.13519	7.06006	6.23016	5.39914	6.46077	6.98442	6.15514	7.78932	7.60404	7.22846	7.63055	5.51126	6.60412	6.31611	7.46535	5.99748	5.27982	0	6.16915	6.24197	5.50833	7.08232	5.31251	6.05451	6.93208	5.01013	5.07835	7.22516	6.24219	5.40818	3.94421	5.74853	4.99931	5.01542	6.50446	0	5.2672	5.54915	6.67429	6.30579	8.17798	7.08961	6.44917
EIF1AY	0	4.49819	0.042996	2.61351	4.32657	3.76442	4.22981	0	0	0	0	4.22073	0.0621597	0	0	4.59907	0	0	3.23555	0.0351301	3.89424	0.0792859	0.026998	0.0178775	3.90211	0	4.05084	3.38259	0.0288917	0	4.08668	0	0	0	0.0933764	4.06151	3.56892	0	3.95985	2.88897	4.34122	0	0.0554359	0.0256598	0	0	0.0293852	0.028913	0
PCP4	0.687069	7.8275	2.77223	0.661931	0.353982	3.61064	1.17562	3.33185	2.30018	0	2.77952	0.104637	1.24075	1.60551	3.0404	1.12866	2.0353	2.51803	1.75788	1.1291	0.662449	1.99349	0.93385	1.83746	3.68426	1.14241	2.43251	1.42841	3.97758	0	4.27567	5.10448	2.06363	1.60348	3.56914	5.63773	0.38986	1.4362	1.3709	3.9723	2.81734	2.88582	0.622062	3.78445	0.273213	1.00466	7.37481	4.8861	2.82462
LECT1	0.358556	0.384058	0.429968	10.2105	0.38784	0.0360886	0.292562	0.314753	0.0523641	0.0862438	1.30784	0	0	0	0	0.133415	0.13539	0.031764	0.442019	0	0.0289032	3.35151	0	0.266361	0.483591	0.152913	0.0627161	0.047627	1.5702	0	0	0	0	0	0.132055	0	0	0	1.3385	0.0661569	0.0632369	3.14273	0.10417	7.32402	0.398319	0	0.028096	0.410074	0.0582451
SNORA60	0	0	5.60802	0	3.92361	0	0	0	0	3.57117	0	0	0	0	4.51842	0	0	3.67659	0	3.75202	0	0	4.94632	0	3.91287	3.98191	0	0	3.49006	4.752	0	0	0	3.54964	0	0	3.63331	3.90121	0	0	0	3.36565	0	3.33352	0	0	0	0	0
SNORA25	4.37336	5.31206	6.35436	6.18751	0	0	5.16565	6.26079	6.23016	6.79265	6.20101	6.40514	6.15514	5.90026	6.3915	5.37942	0	4.94203	4.34032	6.31611	6.09984	5.27549	4.71331	0	6.96788	4.29805	5.91542	3.60996	5.71844	7.62493	5.15397	5.01013	0	5.37618	7.59307	5.8147	6.85978	5.74853	5.97658	5.01542	4.95093	5.17897	4.70084	6.1238	6.35588	6.30579	6.79373	5.37716	5.46558
SERPIND1	0.569941	1.03776	5.72446	1.4628	2.55446	2.04852	0.604365	1.70354	2.22372	5.64543	2.26992	0.173905	1.94984	0.717099	0.774481	5.7396	4.96855	0.563312	0.306227	2.51301	2.39715	0.72326	1.32483	1.41448	5.45356	6.672	2.40698	0.365208	6.09542	1.10875	2.65622	0.441728	0.29358	0.361997	4.40898	0.555181	0.397295	2.31817	0.867647	1.49176	7.0278	2.34608	0.72606	2.09419	0.0748122	2.06553	0.815131	0.944872	0.649136
DMBT1	3.41068	5.27384	7.90756	2.46554	2.91129	5.47213	3.75223	3.02746	5.73387	2.27296	1.43435	1.37636	4.93915	7.03221	2.86051	4.69912	6.70861	1.62388	3.81932	4.70216	8.01916	1.55623	3.16293	2.92359	4.08823	3.67896	5.47322	2.69736	3.57094	0.344458	3.2297	2.58718	2.79075	1.43081	5.8722	1.28384	1.86644	4.14422	0.575343	8.19441	4.53745	3.91789	3.28441	3.83796	2.69942	3.86692	1.5145	1.98811	2.75042
CLDN2	1.54164	0.187139	6.09011	0.155125	0.24746	2.41994	0.719552	4.70318	1.17632	8.24167	1.13419	2.25418	6.10847	2.46584	1.57315	4.49833	3.56068	1.89989	0.878904	1.76485	0.382408	0.248671	0.831173	1.82161	2.18169	2.53667	4.05309	0.466101	1.13997	0.893346	0.823664	3.19851	1.96352	0.12688	1.00669	2.73383	0.121862	3.38758	2.82635	0.434987	4.72	0.754561	1.8663	1.17309	0.38129	0.161583	2.02339	3.55598	6.49767
SNORD15B	0	4.27708	0	0	3.25387	0	3.21471	3.31953	0	0	3.00017	3.85461	0	0	2.93903	0	0	0	0	3.10272	2.91078	0	2.80536	0	0	0	3.93694	2.67969	0	5.02583	4.14502	0	0	0	0	0	0	0	3.08288	0	0	2.7364	2.81381	0	4.33679	0	4.76031	4.34046	0
LGALS4	0.442282	0.596689	6.50347	0.5611	0.123276	0.19703	0.265341	1.37595	0.890763	4.18387	0.724856	0.339811	0.849749	6.33994	0.587087	3.65512	2.89201	0.906524	0.327349	1.94785	2.84721	0.642909	1.00091	1.9906	0.386111	5.09874	6.0038	0.0815718	0.796693	0.452095	0.410572	0.767372	0.226675	0.642376	1.06285	0.193389	0.431413	2.54526	0.311716	2.37149	3.80414	0.491824	4.56741	0.33068	0.0934018	2.95979	0.540481	6.62348	1.64079
CCL20	2.28816	2.39323	3.51678	6.90809	5.602	4.41899	2.66638	1.99164	4.30317	4.42682	2.60291	3.73515	3.67167	7.97251	2.00304	4.199	2.32595	1.29077	1.68706	6.84277	4.7808	1.23083	1.41317	1.30706	4.31294	4.07223	3.26227	4.47851	2.55037	6.20781	3.18553	3.40555	5.91553	2.60443	4.79326	7.95783	5.52069	2.57742	0.587254	3.62068	4.08938	4.08352	2.9561	4.21048	6.81645	6.50077	7.68682	3.51291	5.41161
SAA1	0.632483	8.71672	1.7515	4.40767	1.20435	4.16791	5.46807	2.29439	1.40934	2.34632	2.04694	0.723626	1.9822	3.08871	2.87259	0.872665	0.468156	0.760322	2.5709	0.451157	0.306295	0.920898	0.190009	1.36658	0.870123	2.6387	2.80181	4.74385	2.44466	8.36924	0.589379	2.77721	5.60603	3.99708	3.16466	4.02837	1.06446	1.95323	0.928769	0.866087	3.23677	1.57822	2.8105	3.55106	4.19985	1.45579	4.07542	3.05352	1.08705
TM4SF4	6.67415	1.16875	3.52622	0.565816	1.7599	0.533556	1.22966	1.43181	0.258097	5.35141	2.6191	0.244382	1.87817	0.375057	0.791863	3.52041	2.71895	0.538308	0.165678	0.272724	0.851501	0.326942	0.131822	2.25667	3.27852	1.23758	3.9525	0.199419	0.628956	0.582825	0.49758	1.50463	4.15032	0.907256	0.658623	0.630708	0.425032	0.328646	1.04637	0.367531	3.2908	4.50315	0.319643	0.813488	8.68038	0.157274	4.72885	2.49338	2.30695
FAM83A	5.65481	5.00858	3.4549	5.29104	5.83278	3.99833	5.50865	2.06284	0.881064	5.27098	2.55146	3.10475	0.835726	0.898827	3.31462	3.45698	1.10213	2.47738	5.73973	1.60976	0.743369	1.66422	0.630634	2.65141	2.76209	0.874843	2.65806	7.543	1.74387	3.31613	1.39598	4.38047	4.65994	3.86406	3.53397	3.72386	3.54668	5.18694	2.64922	3.08591	3.15836	3.09934	2.87975	5.10434	8.21735	1.75615	6.41873	1.1271	1.03912
HSD17B6	3.78554	2.9833	5.86966	5.06657	2.29374	2.13283	1.39667	5.42151	4.86392	4.65906	3.68299	5.752	4.01948	4.94167	4.73153	8.08014	5.84606	4.83916	2.94729	5.87817	7.24276	6.77624	7.35399	4.88436	5.80051	8.04513	4.07894	2.29677	6.30774	1.01577	3.80375	2.80833	2.32238	4.06709	3.30595	4.31253	2.86216	4.29244	5.98136	6.61366	7.22706	5.74576	5.71415	3.70567	2.8645	5.92373	1.1573	6.01555	5.15944
IL6	1.76522	0.797593	0.938832	4.05179	1.39641	3.14417	1.82122	0.972121	2.12193	2.03694	2.47201	1.09756	2.44817	5.97589	1.89948	1.94551	1.79293	0.970997	2.92734	4.48913	7.76482	1.58944	0.849301	2.52657	3.09545	5.39088	1.66451	4.08829	2.4563	2.30671	1.30959	1.06841	6.41201	1.50971	5.68551	1.92932	4.58596	1.16085	0.957206	0.72667	1.71094	4.8783	2.97507	2.05477	7.33929	3.83133	2.07672	2.35712	2.53821
GSTA1	4.05214	3.34604	5.64948	2.92788	1.02174	0.0424026	5.57633	5.4021	2.66758	2.18866	2.4934	5.79644	0.695416	5.82617	3.52718	6.2601	2.20807	2.63001	0.474435	4.51644	4.31098	3.3107	2.69233	1.45417	1.30444	4.71767	2.72205	1.40064	3.47048	1.20058	0.792466	0.350762	1.71501	5.59332	1.15237	1.86056	6.10588	1.91051	3.93392	0.528113	6.03754	1.1379	2.87739	2.30394	1.98736	1.59366	2.78285	4.73497	2.39762
CSF3	0.755098	0.422799	0.244065	1.62924	0.0651829	0.296005	0.53607	0.178935	2.65999	2.19346	0.117397	0.407089	0.71255	6.75188	1.50706	1.83112	0.388698	0.113374	0.212755	5.27465	5.48848	0.722084	0.155208	1.78607	3.3926	4.35301	0.453342	0.183279	0.633308	0.806324	0.27445	0.0881731	2.18113	0.59716	1.97928	0.190688	2.01536	0.299715	0	0.0645403	0.489402	3.1967	0.523479	0.333816	7.05302	4.18027	0.645101	0.763853	1.32584
FGA	6.43794	3.12192	5.99371	1.45717	1.21659	2.01543	4.77782	0.635102	0.362907	0.474109	0.0381664	3.7268	3.51118	1.83055	0.945358	1.02754	1.87675	0.853709	0.247104	0.0872179	0.616396	0.403416	0.408359	2.44701	1.07268	0.315808	2.58983	0.100862	3.40674	0.363974	0.995199	1.87194	1.63149	3.42729	1.68957	0.0541642	0.766527	0.55649	0.137607	1.95807	0.788118	1.70942	1.41907	3.16574	5.51445	2.90919	7.79247	0.867704	1.84741
KRT17	7.81137	3.40613	2.04921	6.22847	1.70418	1.63618	6.89827	4.91865	1.1618	4.80013	4.21222	2.26877	0.964765	3.60817	3.2847	2.98639	3.35867	2.47298	7.69967	4.76412	4.08607	2.85201	2.37331	5.0696	3.61419	3.83568	7.87711	2.05594	4.35031	2.86265	2.09002	5.47024	7.7815	2.96491	5.3604	3.0003	2.5543	3.55675	1.24122	1.50934	4.36889	2.40875	3.51295	2.56531	4.92502	1.10167	6.35329	4.13119	4.20946
SNORA2A	0	0	0	4.73941	0	0	4.91276	4.06961	0	0	0	3.66688	0	0	0	4.561	0	0	0	0	3.62425	0	0	0	0	4.05765	4.69369	0	0	0	0	0	3.88186	0	0	0	0	3.97668	0	0	0	0	0	0	4.16036	0	0	0	0
NR4A1	5.49073	5.85284	4.50138	6.95506	2.86133	2.13406	2.36828	2.54582	5.19311	7.246	4.699	4.50797	4.36044	6.12421	5.74128	4.10013	5.1271	3.70676	4.18474	7.16375	7.26256	3.27214	3.67959	7.82901	7.08446	7.81098	3.38159	2.54354	5.82719	1.89051	3.31614	3.13444	7.78354	3.22551	7.62712	5.27246	5.13721	3.93326	4.49054	4.06774	4.81403	7.23302	6.96868	4.23892	7.50164	7.21354	7.07339	6.77729	6.40775
NMU	1.14542	2.36069	0.235558	3.30658	1.55931	0.142179	2.57336	0.872184	0	0.462878	4.71566	1.81582	0.119056	0.228768	1.01118	0.776741	0.202716	3.22166	0.420164	0.194697	0.168788	1.89664	0.669635	0.196826	3.89725	0.543183	3.10937	0.270056	0.871831	1.23418	0.843451	1.13398	2.02168	1.9461	0.543252	6.10369	1.57645	2.88864	6.15334	0.565271	0.18575	4.52996	0.385328	6.23049	1.00442	1.6823	6.83496	3.86881	1.44736
SNORA77	0	0	0	0	0	0	0	0	4.37935	0	0	0	0	0	4.53531	6.06869	0	0	5.0153	0	0	0	0	0	0	0	0	0	0	0	0	0	0	4.50356	0	0	0	0	0	4.70882	5.6157	0	0	0	0	0	4.54646	0	0
SNORA7B	0	0	0	0	0	0	0	0	0	0	0	0	3.39094	0	3.36963	3.33063	0	0	0	0	3.34028	4.15628	0	0	0	0	0	3.09926	0	0	3.66493	3.52896	0	3.33968	0	3.36926	0	0	3.51876	0	0	0	0	4.04194	3.86123	0	0	0	0
HABP2	1.03745	3.5953	7.56892	0.511446	5.00421	1.3664	2.16092	2.97332	4.26101	6.18925	1.92351	3.51185	3.76858	3.20926	5.13797	3.32603	5.88189	5.17747	1.03957	5.27533	3.06674	2.02557	1.68247	6.35468	6.22118	3.34689	1.53645	0.364215	2.94669	0.607572	1.18939	3.16328	0.392084	1.5489	1.97971	2.0876	1.93441	2.70796	3.35192	4.69448	4.06594	1.41476	1.52241	3.45661	1.0561	0.277973	3.08834	4.45767	3.92752
SNCG	5.39788	2.47771	5.81666	8.95079	3.80127	4.45188	7.75203	3.26366	2.4684	1.40806	4.84969	2.05373	1.538	1.7145	2.3327	1.94311	1.77561	1.33463	2.14938	2.34317	1.15112	2.69297	2.20007	2.98653	1.93761	3.22895	3.46036	2.51722	3.196	4.83509	2.69365	2.91334	4.58784	2.93941	3.80854	5.9639	5.97847	3.45345	1.83402	2.41705	2.05442	1.97606	2.90928	4.85995	4.103	3.23737	6.74004	5.0591	1.43234
CYP4B1	6.3097	5.65245	5.57406	4.0337	3.26364	3.48143	2.5952	7.59317	5.55169	7.27163	5.62244	6.42895	6.82267	8.50586	5.88049	7.31118	7.28404	8.75664	3.82147	8.18083	6.07845	4.9335	8.40737	8.72748	5.78662	6.19914	5.82713	2.3448	6.98485	0.815468	5.83399	3.44452	3.17075	5.27256	5.06833	4.13082	6.24277	5.44169	6.46015	6.40356	6.53843	5.84418	5.79596	5.35928	4.18518	7.01018	6.68094	6.98369	5.35078
SNORA31	7.49599	6.79622	7.85077	6.37108	4.42352	4.33503	5.34675	4.49334	3.9065	6.78119	5.65432	6.32418	4.08172	7.24136	5.01564	4.03608	0	5.11756	4.51765	6.97591	7.53059	5.86375	7.17516	6.51165	7.33898	5.43754	6.09368	6.27151	6.21336	6.81159	5.33026	6.48387	0	6.75789	6.77985	6.31015	7.35913	7.13522	4.21445	5.76297	4.16721	5.35534	3.9237	6.8813	7.11951	5.50552	7.55927	0	6.05543
SPRR2D	1.55133	7.25118	2.14504	0.857494	0.42067	6.06512	0.336555	0	0.0684753	0.0759751	0	0.0771891	0	0.0776159	1.02454	0.733608	0	0.0820887	0.283917	0	0.511758	0	0	0	1.08245	1.21621	0.159443	3.03465	0.640898	0.174895	0	0.577051	1.06853	0	4.47098	0.465663	0	4.63355	0.0854255	2.03047	0.436742	6.23455	0.756391	0.239309	4.46554	2.66502	1.90394	1.15163	0
UCHL1	8.1387	1.98559	2.95682	4.73524	3.25724	3.72558	8.36946	3.96766	3.0264	2.51762	5.02358	2.79374	1.74905	1.79564	2.2817	3.40481	3.04462	2.63411	3.65411	1.98646	1.34053	2.68976	1.98337	1.73139	4.21151	3.29944	1.92365	6.33896	3.00111	4.58859	3.73278	2.37957	3.64186	2.81097	2.92393	5.29976	8.21738	2.99615	1.46277	1.35312	3.43509	5.34859	3.1657	2.73024	6.55937	1.96241	3.18349	2.61544	2.10941
KLK11	2.56347	2.02193	5.81336	1.95672	1.12776	0.504916	0.251686	1.80381	1.19348	1.22801	0.856285	0.927494	1.05026	4.70477	1.95269	5.29405	1.7159	1.91694	0.316652	1.71952	4.11546	4.29571	1.92711	6.10918	4.38649	5.40965	5.98531	0.939823	4.82417	0.0872346	3.49746	3.54298	3.775	0.760917	0.843265	2.60624	0.776467	5.14215	4.07621	1.28281	4.75176	3.73021	4.29544	1.49141	1.30644	3.73949	5.57408	2.24863	1.59433
SLC1A7	0.578636	5.77849	1.03854	0.427553	1.36794	0.90542	0.120731	5.56873	2.76703	0.790095	3.57522	0.729134	0.484776	1.86975	5.20184	3.9414	1.27819	1.52016	0.441309	1.3524	2.84936	4.08679	3.41621	1.33566	4.88513	3.87347	0.941918	0.333285	3.12048	0.784193	1.25369	0.631126	0.35836	0.45823	0.705277	0.591186	0.879381	3.26925	7.11846	0.633062	4.04638	4.48601	4.29132	3.16471	0.505101	1.59409	0.40506	0.895316	0.548934
LCN2	7.8426	8.40276	4.98252	8.86781	6.10955	4.36724	7.90619	4.13824	4.74287	9.58442	4.47818	5.95511	5.2723	5.54216	4.34147	5.65747	3.9762	5.36915	2.32679	6.70641	5.87369	4.41504	4.62562	5.04482	4.73574	5.73715	7.68596	9.20593	4.87441	10.9483	5.76631	6.40264	6.62231	7.30883	3.67117	3.94174	4.78923	5.00088	4.00635	3.10415	5.75891	4.04567	4.18309	6.86806	8.54707	5.52934	7.02819	5.77459	5.3851
HBB	8.88743	5.07886	7.96715	5.5076	6.36703	5.67315	3.15545	5.96961	5.37418	6.76478	9.44232	6.65673	6.51399	7.14374	7.72961	6.85191	6.28713	6.18521	5.21562	5.98713	8.11504	9.31684	6.39965	7.20294	7.381	8.44094	7.57565	6.38771	7.46757	3.74111	5.54654	3.0344	5.82596	3.66264	8.00769	6.60375	4.68493	5.21369	4.82993	5.17473	8.2353	6.97611	7.59206	5.42343	9.2731	8.0086	5.77422	10.2202	4.64824
GGTLC1	3.728	5.66318	6.3217	5.75443	2.89892	1.20947	0.754726	4.23949	3.16356	4.24696	3.76529	3.08948	5.51306	6.1047	5.60287	4.31028	5.97959	6.48613	1.30603	5.28852	4.11456	4.24688	6.00697	6.92181	6.8918	3.69569	2.41052	0.520833	5.51621	0.77748	1.68783	4.10718	1.13236	3.42785	1.66492	6.17191	4.25394	3.61035	5.46802	3.36035	4.04243	4.94948	2.53223	3.67209	1.93065	3.60433	5.63788	6.60687	5.24591
SNORA40	6.80116	8.22569	6.83546	5.87123	7.24932	6.88748	7.2058	5.75497	5.71129	6.27105	7.34094	7.4539	6.88274	7.82784	7.44018	6.26442	7.10643	5.97507	6.35612	4.51324	8.04223	0	6.16365	5.09327	5.65064	6.29886	4.4324	6.55968	6.98226	6.8399	6.1904	6.04432	4.56974	7.23832	6.70952	7.07958	0	7.42493	6.44284	7.03875	7.38484	6.36582	6.13759	7.00198	6.42615	5.79972	7.85801	6.26213	7.5116
IL37	0.907528	4.81403	2.99419	1.20809	1.12391	0	0.698164	1.66873	1.52347	3.16084	3.0415	0.416042	1.12184	3.2125	1.97607	0.947318	3.0316	1.04701	0.473248	0.107737	0.271522	0.491315	0.543848	5.08615	2.56251	1.35122	0.91417	0.151174	0.118276	0.634236	0.793096	0.20841	0.112067	0.359212	4.18048	4.58966	0	3.24122	0.072105	3.73758	1.65074	4.48494	0.80284	4.65525	0.702805	1.14822	1.84147	6.1425	0.751009
AGR3	5.4504	7.66718	8.42541	7.95397	7.62561	5.35202	2.68876	6.0935	6.84855	6.80967	7.18678	6.88248	7.51064	7.37527	5.72001	7.85994	7.70948	8.39068	3.75152	7.77123	9.25005	8.52895	7.41868	5.69908	5.55782	7.99177	6.75179	2.00208	5.62736	3.807	7.99725	4.31805	6.20463	6.70649	5.43742	2.17506	4.55235	6.08212	6.88405	7.2506	7.1042	6.86353	7.50716	3.19409	4.72582	6.51498	7.5688	8.82669	8.63742
HLA-DRB6	2.21417	3.4531	3.91768	0	0.283473	6.73522	1.90232	4.37672	0.093321	3.53671	2.76842	3.75672	4.50334	2.8231	3.49219	3.28662	3.62347	3.41034	2.98934	0.11793	3.12622	3.49317	0	4.1749	0.253452	4.14651	0.48709	4.74351	3.51872	3.27527	0.169763	2.28911	0	4.20402	5.08591	3.77017	5.638	1.74342	0.0397746	0.0793672	3.93649	3.35278	2.76034	4.01724	3.13405	3.92503	2.22463	0.457421	0.0353819
SUSD2	4.24249	5.87924	6.56474	4.46332	5.18377	2.59418	1.91143	7.06529	6.39791	6.88538	5.93888	5.88987	6.0668	7.9937	7.32342	7.9361	6.75445	7.19872	4.03575	8.50348	7.58733	8.17975	8.8836	7.86922	7.20305	7.46886	4.87233	2.66944	8.13278	2.64134	4.83617	2.90115	2.93376	6.14784	4.71423	5.79621	6.29112	4.88955	8.00948	6.00509	7.44708	6.96115	5.3122	5.04917	3.68346	8.05492	5.29034	6.95286	5.32305
C16orf89	5.74705	8.58682	7.36542	7.7178	6.53818	3.86424	2.14525	8.37237	7.0934	9.286	8.60787	7.84169	6.88751	9.22491	7.09221	8.43104	8.44847	7.48374	4.12675	9.77638	8.34582	7.30322	8.9054	8.22954	6.42343	9.12374	5.96604	3.09589	8.13565	3.75276	5.62342	6.2491	5.58823	6.12817	6.02708	6.44945	8.95493	5.69506	9.25279	7.51071	7.81827	7.37992	7.19344	5.99353	3.73403	8.46495	6.55535	8.21811	8.89971
NELL1	0.148031	0.066457	5.09974	0.0170947	1.16368	0.0307604	0.0600129	4.16417	1.15734	4.70886	0.156509	1.92787	1.80025	2.19678	4.29635	4.90019	1.1536	5.90343	0.0168081	0.0978167	0.311783	4.96887	2.28769	0.258069	0.197719	3.45887	0.0535315	0.0102615	0.17506	0.0283969	2.01079	0	0.0298123	1.50591	0.00977024	0.0251765	3.38431	2.65781	1.93138	0.415832	4.09419	0.0107471	3.09252	0.161269	0.0822854	1.88062	0.093452	0.870881	0
SHISA3	1.66637	7.31983	2.32436	1.27497	1.00658	2.13941	0.413751	4.23857	2.72053	1.82129	3.07995	1.96255	4.14989	1.87864	4.43081	2.01416	1.78493	1.97483	0.47082	2.03614	0.796522	2.26861	3.90754	2.2571	4.36611	2.71357	2.3214	0.601312	3.03126	0.270109	1.08722	3.52668	0.648141	1.66965	1.24858	5.99355	1.11231	3.58812	1.78767	7.22271	1.93511	3.72511	2.09667	3.65831	0.904162	2.8367	0.580863	2.03643	6.45958
SNORA39	0	0	0	3.18485	0	0	0	3.99205	3.43103	0	3.64439	0	0	0	0	0	0	0	0	3.75202	0	0	3.45204	0	0	0	0	0	3.49006	0	0	3.74155	0	4.48668	0	0	0	0	5.64736	0	0	0	0	3.33352	0	0	4.50233	0	0
SNORA16B	0	0	0	0	0	0	5.07899	0	0	0	3.87425	0	0	0	0	3.77925	0	0	0	3.9832	3.77886	3.6807	0	0	4.14586	0	0	0	3.71782	0	0	0	0	0	0	3.80866	0	0	3.96216	0	0	0	0	4.49639	0	0	0	0	0
RNU11	0	4.10107	0	0	0	3.92444	0	0	0	0	4.66296	0	0	0	0	0	0	0	0	0	3.62425	0	5.02633	0	0	4.05765	0	3.37809	3.56377	3.87967	0	3.81639	0	0	3.31405	0	0	0	0	0	0	0	3.52126	0	0	0	3.64044	0	0
COL11A1	3.26777	1.60066	0.277105	0.0754916	4.44292	4.56158	4.37354	3.45195	0.0384803	0.16086	1.88929	0.0523273	0.0274823	0.413904	0.713288	0.714689	0.665239	0.255199	5.17221	0.0355994	0.0264437	0.35269	0.166552	0.105451	0.0981735	0.089813	1.3348	4.63092	0.604306	0.922879	2.68108	1.61134	3.51921	0.0778883	1.74877	6.90891	0.535516	2.86106	0.62282	0.533277	1.53831	0.111498	1.00867	4.10594	3.14759	0.0483072	1.13553	1.15286	0.662194
CNBP	6.43333	6.7089	6.27875	6.61577	6.01481	6.57237	0	6.49531	6.45304	6.50651	6.38456	6.51704	6.38235	6.56503	6.63035	6.04287	6.45581	6.60621	6.38826	6.71918	6.89154	6.47529	6.51077	6.2444	6.4289	6.52324	6.51928	6.53816	6.24347	6.39213	6.29576	6.50978	6.53625	0	6.47323	6.63584	6.30617	5.99207	6.48161	6.62186	6.06082	6.65764	6.23796	6.39654	6.39759	6.40753	0	6.44863	6.25558
TFF1	0.907529	0.167129	4.76935	2.77866	0.651109	0	0.413582	0.31036	0.113511	0.934041	0	0.799461	0	0	0	1.73083	0.407998	0	0.315318	2.96017	0.620854	0	0	0.0742051	0.160448	0.31918	9.29863	0.673232	0.329845	0	0.426731	3.06184	5.01855	0.702327	2.20437	0.450586	0.131509	0.552361	0	0.391499	1.79941	0.108171	1.65795	0.382776	4.87543	0.220514	2.97942	0.598887	0.241993
FCN3	3.11182	4.5407	4.08757	4.42823	3.97996	2.85071	2.10885	3.62877	3.35048	5.09697	3.61569	2.74117	4.1451	4.41868	6.35237	1.82929	2.25913	2.22772	4.70483	4.19141	2.97301	4.54797	1.72631	7.75304	6.75358	4.94801	6.13851	2.24296	4.33562	1.37016	3.57054	3.94546	4.23614	3.32973	5.59414	1.3292	3.996	1.23068	0.933764	3.97791	1.86539	5.68287	1.69227	5.40677	7.42026	6.18527	1.6317	5.36018	4.02276
GKN2	5.65689	0.607744	5.2006	5.59001	1.44891	2.10381	1.79284	1.78477	4.2663	4.04831	1.4021	5.17086	5.75554	6.07131	2.46492	3.83911	4.38828	3.69702	1.39002	4.8081	4.1869	2.55517	4.37569	3.80368	3.7181	4.27619	4.00214	0.856519	3.35287	0.270037	2.80411	1.63733	3.55104	2.82272	2.07762	0.0613732	6.91908	1.1119	0.981299	2.9172	3.1238	3.14797	1.9376	3.26975	3.59286	4.67893	4.42846	5.06145	5.19609
CXCL14	5.372	9.78719	7.14672	3.29244	7.03851	2.23363	4.47803	6.15373	6.16809	4.88212	5.27457	1.84875	4.4585	3.51507	5.3864	5.36788	6.45196	4.78316	3.93005	5.74856	7.15478	5.7149	3.77641	5.55752	4.59715	6.65981	2.77459	2.03942	5.10552	5.30355	5.26429	8.55953	5.86379	5.48466	5.1917	7.00205	2.82257	4.7969	7.28931	7.50601	5.67263	7.81412	6.05916	5.52991	3.2297	4.7064	7.14431	6.44688	4.18041
MIR3648	0	0	0	0	0	0	0	0	0	1.60191	4.00523	3.21341	0	0	0	0	0	0	0	0	0	0	0	4.13067	0	0	0	0	4.18789	3.04914	7.1239	5.3341	5.22671	0	0	0	1.64768	0	0	0	0	0	0	0	0	0	0	0	0
PEBP4	4.6796	1.03792	5.72418	6.23744	2.62546	3.3065	2.08872	4.6074	5.60478	4.16132	6.25298	6.84392	4.50486	6.59111	3.40968	5.14179	3.77478	4.47981	4.05415	7.32526	5.67324	6.68381	5.59648	3.86449	6.4316	5.11237	6.05343	3.41391	5.73151	1.40093	4.65476	1.67794	4.00911	4.65311	5.31999	1.68234	8.71996	3.08432	6.50574	6.22987	4.34344	7.11378	3.46751	4.7117	2.85488	6.4343	6.17456	6.68915	5.91827
TFF3	2.62513	4.37927	5.02867	5.41695	6.46043	1.24673	3.47663	5.80677	2.96772	5.11953	3.3459	1.62375	1.54149	2.40847	2.17549	7.24074	4.08744	3.16835	1.27083	5.76892	4.11068	2.94937	2.16719	4.16883	2.18291	3.24442	6.72868	1.69478	5.88755	1.82722	5.11517	6.56196	7.44569	2.57256	3.94207	2.25979	1.50127	2.78696	4.15536	2.63797	7.45381	4.10207	4.36127	2.77168	3.08121	4.93864	2.73279	2.56164	2.57283
SNORA14B	0	0	0	0	0	0	3.95988	0	3.50446	0	0	0	5.18356	0	0	0	3.88492	0	5.62103	0	0	0	0	0	4.94219	0	0	3.37809	0	0	0	0	0	0	0	0	0	5.49922	0	3.82147	0	0	0	0	0	0	0	0	0
SERF2-C15ORF63	3.26889	8.27372e-05	4.27911	2.63731	0.532177	3.97894	2.8353	0.000143038	0.000515687	3.32193	3.47575	4.31994	4.12112	3.86668	0.0613742	3.59616	4.19016	4.41708	0.000263424	3.59369	3.77836	3.33219	3.33506	4.12581	3.48855	4.14419	0.988025	3.24174	0.0004601	4.03978	0.00380057	1.41766	0.0180997	2.08293	0.000111152	0.00028955	0.571057	4.00794	5.55512	4.55242	3.69554	4.41052	3.57307	4.09175	0.736853	4.12362	0.0012207	3.9042	4.08121
RPL13AP17	0.612452	0.496708	5.3888	1.18481	0.423891	0.109835	0.055167	0.867335	5.41714	0.0678511	0.403065	0.510138	2.28583	3.35521	0.404019	0.774846	6.07854	0.761461	0.147382	2.43181	6.96514	0.275909	0.696108	1.65069	0.457579	2.28826	0.860107	0.680502	1.01888	0.0541653	1.00802	0.196592	0.181577	0	0.445418	0.235976	0.224324	0.294104	0.262055	6.23135	0.394892	0.753795	1.49918	0.580552	0.0637645	1.3864	0.468654	1.33655	0.997883
CHIA	0.788587	7.40261	0.956712	1.63608	0.442257	0.94466	0.2481	3.45238	1.34217	1.01112	4.91334	2.85651	1.40724	4.8862	2.44937	1.01402	0.784027	1.97822	1.34398	1.26134	0.902821	4.14784	2.37827	2.49482	2.60314	3.63938	2.77964	0.705469	3.28414	0.424391	2.83344	3.56449	0.424992	4.14428	0.598947	0.717486	6.2271	3.59398	4.19026	1.80974	0.679329	3.75196	4.23235	1.34068	1.18498	1.49798	4.95748	4.53899	3.48697
SNORA80B	0	0	0	5.06067	0	0	0	3.99205	3.43103	3.57117	0	0	0	0	0	0	0	3.67659	0	0	0	0	4.38457	0	0	0	0	3.30533	0	0	0	0	0	0	4.16331	0	5.13861	0	0	0	0	0	0	0	5.60954	0	0	0	0
TUBB3	6.97842	2.8656	3.74328	5.36468	5.4564	4.57931	5.59298	4.43199	2.18987	5.56021	3.58097	2.46574	2.84432	1.38533	1.6587	3.67622	3.62256	2.02326	6.4028	1.10816	0.99478	2.5499	1.13134	2.13407	1.72031	1.92024	3.9432	5.94	2.19721	4.33628	4.9026	6.6706	4.93446	3.05342	2.97122	5.14992	4.50764	6.05523	1.88535	2.93476	3.77938	2.34815	2.60147	5.33928	4.8303	0.774758	6.09136	1.63558	1.9211
SNORA13	0	0	0	0	0	0	5.07899	0	0	4.74732	0	3.82187	0	0	0	0	0	0	0	0	0	4.62332	0	0	0	0	0	0	0	0	0	3.97262	0	0	3.46556	3.80866	0	0	0	0	0	0	0	0	0	0	0	0	3.86123
TMEM59L	5.26393	0.768652	2.07569	6.2999	0.68571	0.365565	0.336114	1.78326	2.153	0.282219	3.56174	4.83042	3.11518	4.32754	1.41556	3.41586	0.756457	1.78114	0.419894	3.64525	0.615106	4.10982	2.13721	3.69364	2.5512	1.18459	0.533537	0.497247	3.61175	0.330549	1.65766	3.40604	1.61509	2.91729	0.964502	3.86522	6.81025	1.19617	0.290934	0.293985	2.87913	1.22613	2.66173	0.551502	1.57384	0.238112	5.49468	0.803613	3.71201
MMP12	2.95013	4.38516	1.85243	4.49706	3.07223	5.92026	4.30976	0.912138	3.05659	0.366469	1.55105	1.27697	2.43922	1.12559	0.689681	2.30592	1.5055	1.90142	5.85982	0.412906	2.21428	0.180443	0.341742	0.952442	0.632772	2.23399	6.51448	5.43643	2.02755	3.08909	2.44089	3.868	4.20208	2.32141	3.58631	2.34335	0.193546	0.495029	0.330627	1.04233	4.09495	1.82814	1.25449	4.79056	3.69785	1.49584	0.905723	1.29072	2.25296
TNNT1	1.75636	5.06079	4.18948	3.79535	5.39443	1.51748	0.613976	1.27095	2.7192	2.43602	1.93075	0.348469	0.141621	2.97126	1.37281	4.17218	1.11525	0.149439	3.84655	0.424293	0.703429	1.46837	0.939085	0.607438	0.230956	2.17559	2.41246	5.74504	0.974161	2.15176	4.5394	0.983495	3.8687	2.40194	0.60614	4.75278	0.435255	4.0767	0.456511	4.31713	3.86321	3.83802	0.243121	4.85952	1.81278	1.92611	4.90875	4.9316	0.265459
CYP2B7P1	4.12386	4.76803	6.19483	5.53936	3.81452	1.692	1.28412	4.42838	6.03854	5.02475	4.95122	7.54528	6.00484	7.55752	6.0149	6.27614	5.22339	6.93106	2.45975	6.40987	6.27395	7.06403	6.75576	6.03708	5.83587	4.64948	3.42257	1.59178	6.57566	3.00598	3.81617	4.34011	1.58187	6.21945	2.79534	3.5189	8.79503	4.63458	5.57621	6.00822	5.8656	4.5429	6.54531	5.39864	3.24063	5.56221	5.62914	6.16731	5.22876
SCARNA27	0	0	0	0	0	0	0	0	0	0	4.50042	5.98684	0	6.07505	0	0	0	0	0	0	0	0	0	0	0	0	0	0	4.33974	0	0	0	0	0	4.07951	0	0	0	0	0	0	0	6.23939	0	0	0	0	0	0
GSTM1	0.147071	0.4342	2.33071	3.18602	4.58066	0.132647	4.66354	0.185546	0.0660455	0	0.114512	0.0744579	0	3.01948	0.0373548	0.316826	0.0442858	0.154257	0.274449	3.61638	1.93791	0.155815	4.01411	0.0429296	0.0538071	0.0987568	3.04184	0.089231	0.166714	0.0441156	4.06497	3.76419	0.0441865	0.173983	3.38008	0.109252	0.218899	0.180749	4.05378	0.199962	0	3.59094	0.099185	3.60419	0.329714	0	3.64269	0.166839	4.04543
COL1A1	8.04878	8.55521	6.79779	5.54106	10.5185	10.487	9.07294	9.53799	6.21621	6.75275	7.65415	6.05674	4.89623	6.18874	7.29638	6.94952	7.23245	6.19306	10.7579	5.94494	4.51305	7.55624	7.3145	6.4144	6.58582	6.34897	8.55755	10.0972	7.44994	7.76401	8.67241	8.46222	9.23074	6.09305	9.28909	10.7447	7.13973	9.40678	7.43248	5.84683	7.70025	7.14327	7.51483	9.0864	10.4992	5.66751	5.9154	6.72245	5.54989
UGT1A6	2.85915	0.759107	0.783754	0.517194	1.17076	0.341475	6.8001	1.45131	0.219463	0.547814	0.195574	1.28865	0.211311	0.1258	2.77655	0.17148	0.0292626	0.0680033	0.992649	0.0825312	0.0711786	0.231461	0.201298	0.261205	0.0409505	0.574061	3.67802	0.185098	0.988916	7.9656	0.175649	0.513372	0.67875	2.45781	0.172288	0.164354	2.27911	3.62445	0.231303	0.0279247	0.646172	0.121359	0.365044	3.92834	0.495214	0.0222144	1.61501	0.999909	4.02049
IDS	4.04194	4.40293	5.24855	5.62374	5.63806	5.73192	0	5.60129	5.63332	5.03999	6.06761	5.01404	5.66802	5.18549	6.05738	6.07109	5.47459	5.1394	0	5.33916	5.52654	5.38469	6.02108	5.70979	5.95885	4.70722	5.38156	5.6304	5.69243	4.65528	0	5.03732	4.60619	5.33649	4.79343	0	4.92228	6.51194	5.80605	4.83763	5.95496	5.11123	0	5.49751	4.82039	5.99695	4.26789	5.70455	5.43682
C20orf85	0	4.91706	4.07019	3.04665	2.36254	0.0805418	3.15776	5.33658	0.46155	0.246597	2.76798	1.79203	0.308523	0.308191	0.600331	2.45454	0.475374	0.770977	0.087429	1.28789	3.77669	3.12306	1.99568	3.70562	0.624612	3.53371	3.78555	2.63489	5.05913	0.959118	1.1964	2.16886	0.638095	0.498383	2.002	2.98085	1.15123	2.1381	3.36529	0.664471	4.81078	2.57066	1.28842	0.979546	0.409369	1.23361	4.40285	5.28003	2.14062
PPP1R14D	0.502934	1.00371	6.02183	3.20705	4.02776	0.558887	1.36245	2.07502	0.157199	0.355699	0.198807	0.130577	0.192902	0.504595	0.207422	2.49048	0.29838	0.324573	0.0874254	0.0750458	0.297886	0.267871	0.268778	0.09324	1.28235	0.866855	0.53922	0.277028	0.233001	1.54458	0.160174	0.700606	1.32826	1.59737	1.24456	1.34853	1.45349	2.44582	3.05064	0.72885	2.52104	6.46528	1.4758	4.58564	3.41083	0.797517	5.49159	4.02186	1.21572
GDF15	4.90146	7.01223	8.64987	6.27293	7.64438	2.85354	5.11092	5.21679	5.61331	6.36797	5.90118	8.50667	7.74267	8.01796	7.67923	8.52396	7.80948	8.62301	3.84923	8.38606	9.69289	8.02954	7.18216	9.39903	5.97461	7.45934	5.62099	2.2853	6.53722	3.36827	4.91451	7.31596	5.95803	5.22794	5.86645	6.22007	4.86038	6.12263	6.57886	5.90199	8.25959	6.68856	5.42013	6.26367	4.64092	6.69229	5.57542	8.37249	8.51328
CXCL2	5.23925	3.08431	4.60355	4.58502	4.6938	5.34288	1.20456	2.69844	7.0389	7.52279	4.56079	4.19301	5.85049	9.71138	5.62162	5.23178	4.21469	4.53521	3.73057	7.60001	6.72683	3.6808	3.19089	6.52275	6.48853	6.75467	4.83162	3.92191	4.38988	2.96879	3.70281	3.28596	5.09687	3.29773	6.67491	4.37124	4.03466	4.94696	2.2396	4.23992	3.93547	5.51848	4.3122	4.85994	6.99123	8.36664	5.49802	5.30262	5.96142
ANGPTL4	3.66899	7.32216	1.57515	4.09294	6.10173	3.20502	3.54535	2.1284	1.31663	2.5714	1.71341	1.51736	0.451933	4.77965	1.23699	3.06249	1.07792	1.08338	5.25972	2.57027	6.09241	1.23287	1.40979	2.36016	3.52771	1.8009	3.97228	3.20545	2.3722	1.42024	1.31656	3.05419	3.7178	0.542796	2.76245	2.68888	3.60151	2.2109	2.65392	1.00607	2.90093	2.89446	2.50176	4.60562	7.05539	1.9749	5.87959	2.31533	3.42759
C15orf63	5.0401	4.81184	4.07743	3.60179	4.43751	0.272217	3.21437	4.25332	3.78055	4.10764	2.67524	3.03716	9.12282e-05	1.16107	4.22834	0.00183616	0.169806	1.09505	4.14862	2.53451	1.50801	3.20777	2.08784	3.40056	2.98353	1.64757e-06	4.6459	3.22912	3.50225	3.20876	3.7941	3.54533	4.46207	3.61715	4.30229	4.42079	4.5417	0.329738	1.65481	0.000182351	0.402758	0.074334	2.1097	1.52457	4.80226	2.06518	5.30135	3.13386	0.951139
CA9	3.03654	2.19766	2.00948	0.696581	5.65499	1.32877	1.36834	2.21085	0.0481546	2.15537	1.37638	0.0274212	0.0546931	0.230952	0.0799998	2.75429	0.154369	0.515285	1.09665	1.21384	0.436227	0.393959	0.11488	0.135511	0.449764	0.0365642	2.76846	0.593145	0.547499	0.395043	3.24661	5.3773	5.96941	0.128119	3.65579	3.87395	0.636003	0.101022	1.22758	0.356229	3.47796	0.704464	0.908149	5.26135	1.36063	0.0954793	0.12471	0.122769	0.226801
BMP3	0.911172	1.92015	3.74297	0.987189	5.39497	1.36465	0.215778	2.74829	4.39136	2.82109	2.80139	4.47557	3.98816	2.84854	4.64371	5.44503	3.54659	6.12213	0.890245	5.6717	4.28382	3.74249	3.22024	4.6737	1.15785	3.25612	1.65256	0.410504	2.72371	2.09828	3.06065	4.46758	0.728033	4.64733	1.09721	1.07191	0.433586	3.92281	5.63263	2.83363	5.07196	1.29258	2.81497	3.87846	0.286029	4.43585	0.947882	4.1945	4.04052
CPB2	3.9725	5.54092	3.88716	1.33236	0.777554	0.369278	0.413377	2.45359	1.24933	1.46486	1.29102	6.03062	3.54329	6.7374	1.9772	2.08452	3.14051	4.44545	0.4556	0.883946	1.05306	2.98027	2.13485	2.62475	3.08966	1.8182	2.23763	0.163168	0.869985	0.0910064	1.07651	0.620486	0.892271	3.40417	0.944553	0.0916916	1.54266	0.939966	5.10973	2.36402	0.257471	4.18532	1.28662	1.07913	1.91304	3.33162	0.868911	5.17658	3.65338
PROM1	0.163602	2.80472	2.04665	0.966516	0.577307	0.76952	4.55233	4.72286	1.38544	0.454276	3.16026	4.33005	3.82521	4.79189	0.519705	3.56305	1.06694	5.50562	0.238103	0.389863	1.7982	4.07997	1.81434	1.07317	1.12677	0.987739	4.11221	1.3068	2.48914	2.89504	5.96191	5.84743	0.164049	0.269189	1.03591	1.1588	0.867324	1.82846	2.42232	0.476588	3.64449	0.601846	1.41123	0.41779	0.295396	0.24938	1.50001	3.73798	2.89486
STEAP4	3.82955	6.26643	4.15653	4.28562	6.86909	3.23925	2.58866	6.30405	6.42096	6.07942	5.22215	7.10903	6.39345	8.87469	7.18193	7.31228	6.57861	6.35074	2.87622	7.44143	8.80121	5.6069	7.11519	5.0563	7.90639	6.83764	4.80366	8.22461	6.45616	2.87444	6.41548	6.60208	4.40025	4.80722	4.50694	2.31353	2.99527	5.28972	7.76217	5.95192	6.6442	6.9545	6.47154	3.69669	3.99577	6.20582	6.35935	5.735	6.36481
PRR4	0.199085	1.37058e-06	0.32083	1.71585e-06	3.82423e-06	1.65621e-06	0.00439165	4.78967	2.246e-05	0.00016499	1.92085e-05	6.67771e-06	2.49124e-06	3.14115e-06	3.66222e-06	6.73326e-05	2.4543e-06	1.664e-06	0.436823	1.4822e-05	1.5732e-06	1.29059e-06	2.12518e-05	1.08829e-07	5.13075e-06	1.56286e-05	0.553709	0.229977	2.85414e-05	1.66186e-05	9.23755e-05	0.796611	0.391127	0.273161	8.4232	4.31253	0.643254	1.74497e-06	3.83648e-06	9.01901e-06	0.123549	1.06636e-06	0.224528	1.03211e-05	6.28393	5.19845e-06	2.44696e-05	9.72556e-06	7.74146e-07
AKR1C3	8.84758	4.0051	5.70842	6.70636	4.97768	2.95005	9.42456	4.25123	2.86438	4.70036	4.66569	7.85669	2.77489	5.26863	5.64378	5.55289	4.79503	5.00857	2.14549	4.59296	3.99466	4.38468	4.55606	3.53406	4.24233	4.86617	5.28041	1.46382	3.59055	7.49584	4.77188	4.96283	4.67515	6.86639	3.04956	3.93014	8.82285	3.97493	5.32075	4.81684	4.87848	4.20763	4.4761	6.77764	6.83135	4.32826	5.72452	5.20001	6.02017
CALML5	0	1.31851	0.0755436	0	0	0	0.0654622	0.930644	0	0	0.0571298	0	0.0553516	0	0	0.282364	0	0.0585038	0.0720862	0	0	0.30364	0.223845	0	0	0	0	0	0.281714	0	0.132654	7.93938	0.448894	0.67956	0	0.106931	0.163724	9.1969	0.517202	0.120664	0.544138	0.0463937	0.273574	0.0452798	0	0	0.0518131	0.0509867	0.106491
SNORA57	5.64946	5.36607	5.11239	3.78712	4.94961	0	5.47608	4.62016	5.01562	2.76811	3.73174	4.22671	2.79653	4.97781	4.60911	5.84016	2.99163	2.86657	3.17058	4.39088	2.74864	2.63876	2.64249	4.96898	3.08885	0	0	4.88095	4.12065	5.15514	4.52155	5.34505	4.44716	2.74807	3.32663	6.8092	4.66484	4.94364	2.91777	0	4.71887	4.69198	5.60368	2.54804	3.23376	4.10714	6.23386	5.97309	4.6401
DNAJC12	1.53736	5.24992	4.38829	3.04754	1.63979	1.8437	3.93964	2.20819	1.09997	5.0391	2.47832	3.78922	1.78419	2.56383	2.37397	2.66564	1.31472	1.12659	1.54832	1.19789	1.45461	1.52524	0.523097	0.815386	5.13415	0.999661	3.29165	1.1102	2.33273	1.68861	1.21986	5.54998	1.78866	2.93096	1.54078	4.8326	6.39749	4.72778	1.67898	1.08631	2.19322	5.31089	3.10341	3.81031	6.09765	1.30455	3.68634	2.34369	4.98313
MMP9	4.79045	5.5138	3.54147	5.54576	5.37582	5.49992	6.03553	4.28465	6.03718	1.53377	4.82021	2.80937	5.31839	2.04618	3.0957	5.12816	3.43842	1.80371	6.87129	1.99688	2.9182	3.30901	3.3416	3.18882	2.83991	4.17009	4.48179	9.2889	4.35705	6.14242	6.70418	4.49843	5.987	5.92464	5.50808	6.53857	2.22441	3.57664	1.66226	2.46375	6.05295	3.12533	4.83909	4.69876	4.90423	3.65029	3.72987	4.39838	3.30182
IGLL5	10.3359	8.26091	9.18815	9.38892	7.21559	6.82755	8.71544	8.58135	9.57559	7.48974	10.1444	7.23772	9.13663	4.42902	7.5868	7.93475	9.81669	6.72087	9.4622	9.28247	7.92082	7.47423	8.07468	8.34275	7.63781	9.73315	6.49658	10.2707	8.77731	12.1459	10.6043	7.95731	12.4132	10.1355	12.3093	9.16136	8.21001	8.32163	7.53472	8.2494	7.94957	7.3129	11.6693	8.80593	8.95517	7.01837	9.08689	5.8679	7.12283
AQP4	3.70545	3.94975	4.66929	3.69623	3.53191	4.87337	2.81117	5.06719	6.07718	4.80754	4.6068	5.39784	6.27265	5.87928	5.93788	4.77091	5.62478	7.95659	3.49858	6.3192	7.1189	6.70038	7.31394	4.7377	5.51959	4.66044	5.46005	2.06044	4.86048	0.352059	4.97028	2.80591	3.10894	5.83463	4.63715	1.82003	3.81742	4.12847	5.45469	5.70159	4.20127	5.21691	4.53219	5.07083	3.34028	7.09699	3.68761	0	6.47879
MMP13	1.13232	5.00295	1.27491	0.721997	1.95192	2.3591	3.70075	1.09094	0.172595	2.75183	2.84381	0.0437523	0.0440449	0.978037	5.48035	1.91428	1.27835	0.409276	5.80617	0.272943	0.591589	0.339318	0.134254	0.049795	1.47201	0.168085	1.46865	3.17577	1.4629	0.239415	1.72922	0.706123	0.6805	0.441113	2.69182	5.35045	0.212572	2.92022	0.227588	0.916345	2.22166	2.86163	2.09838	5.49038	0.700791	0.264552	4.1424	0.710676	0.0987093
CXorf61	0.937488	0	1.97431	3.82391	0	0.140896	0	0.150205	0	0.22223	0.338	0.117208	0	0	0	0	0.262126	0	0	0	0	0	0	0	0.895708	0	0	5.15913	0	2.25425	0.505516	0.13049	5.5824	0.92686	0.473234	2.5092	0.335495	3.71774	1.61663	0.25102	0	5.45484	0.105428	2.48139	3.62974	0	4.26097	0	0
PSCA	0.444774	2.23555	0.434951	3.56967	0.51668	0.226426	3.19624	1.26325	0.153744	2.53923	0.673497	0.0889189	0.0895045	0.045384	0.0447199	0.234964	0.24949	0.0945389	0.223641	0.050791	0.206533	0.219439	0.213722	0.195365	0.226369	0.759133	9.54053	0.779296	2.24328	0.708053	0.456313	4.2172	3.85937	1.39546	1.38067	0.55716	0.297964	3.32361	0.145143	0.238875	1.04017	0.49892	0.776087	0.150175	0.234038	0	1.6069	2.93022	0.0877013
SNORA6	4.12087	3.17769	3.23237	4.7339	4.94961	3.02872	3.04471	3.148	4.05954	3.65813	4.28004	2.78817	4.94197	5.45009	5.17423	0	2.99163	4.31324	4.08816	5.35608	0	2.63876	4.76662	2.12724	5.5251	0	3.76134	2.52211	5.29486	2.9867	4.52155	2.92746	0	4.57729	4.25288	5.17384	4.26863	5.25616	2.91777	2.9322	0	5.16136	3.53404	4.65775	4.15496	3.56344	4.57592	2.72678	4.95041
DEFB1	5.4093	1.32695	1.51626	5.59551	0.819125	2.462	5.83554	0.34259	0.713528	2.98443	0.40313	1.66461	0.272736	1.71711	1.15598	0	0.98053	0.150683	0	0.551905	1.00058	0.919074	1.5244	1.23602	0.728347	0.635036	4.10939	0	0.467211	4.34963	1.41432	3.27347	5.31611	0.848215	1.78629	0.495013	0.400206	1.11899	0	0.158381	0.635983	0.430554	0.637339	1.71812	3.15051	0.127253	4.9534	1.67927	3.62278
RPSAP58	4.77372	4.61817	1.09076	4.89451	1.23822	0.871361	0.882678	2.7605	3.61168	2.82381	0.904652	5.11425	4.71878	5.10688	4.06525	5.30374	5.13817	1.79446	5.09625	1.41527	1.91786	5.67336	0.937552	4.76848	5.72126	5.76894	3.58553	3.92413	4.38743	3.03007	3.33388	4.23265	4.02623	5.48325	3.44468	1.05026	3.51683	1.46051	3.95897	6.18373	5.23113	5.49794	5.09993	4.01936	3.91284	4.94711	1.6882	4.96356	5.21995
SNORA36A	0	0	0	0	0	0	0	0	0	0	4.12554	0	0	0	5.58565	4.99143	0	0	0	0	0	0	0	4.81111	0	0	0	0	0	5.25209	0	0	0	0	0	0	0	0	0	4.23018	0	0	3.9237	0	0	0	0	0	0
MUC13	0.724392	1.84773	2.69553	1.15206	0.222184	0.129164	5.73537	0.678562	0	0.0136444	0.0428233	0.0276024	0.041484	0.51315	0.0408212	0.594962	0.0951991	0.014768	0.0362821	0	0.128994	0.0355559	0.0356643	0.0158051	0.372513	0.141901	5.73031	0.840891	0.269642	1.99216	0.552778	0.0610329	5.12532	0.790108	1.43992	0.331383	0.504148	0.0174509	0.0306039	0.486693	1.9006	0.165909	0.651701	0.35325	4.96228	0.175212	4.76221	3.60488	0
RND1	3.52448	4.81198	4.67331	3.73044	2.02748	3.46913	3.0537	1.73061	4.54914	6.64877	3.21305	3.11653	3.36389	8.11794	5.16704	4.37051	2.77409	3.66293	2.71904	6.53315	5.58864	1.29268	2.34257	1.83869	4.88546	7.32478	3.99619	3.69374	3.6065	2.04872	2.05763	2.55968	3.63038	1.93741	5.05556	2.22799	5.45267	2.67882	0.632923	3.35217	3.87754	3.59406	3.2516	3.52907	6.37409	5.30071	6.57165	4.37516	2.16785
APOH	1.89135	4.52178	0.842402	0.411182	1.79521	0.678101	0.39096	4.12981	1.02636	1.52164	3.73321	3.67243	2.17468	2.9261	3.99935	3.48798	2.30919	6.58084	0.228699	2.05055	0.727678	5.13466	3.22509	1.16864	4.94335	3.08626	1.03737	0.482883	3.98175	0.166317	1.06901	0.58053	0.315888	2.87376	0.420727	1.12876	0.248599	2.65946	6.116	1.96196	2.52317	4.38091	3.57558	1.40405	0.554946	1.81082	0.912805	2.70572	2.75007
H19	4.21038	2.1699	2.22833	4.76514	3.16964	4.75735	3.19917	3.96509	1.49792	1.4729	3.497	2.08875	0.992009	2.41805	1.7377	2.83518	2.46187	4.50047	2.42519	4.66772	1.15362	5.1133	2.20358	3.44634	1.96443	2.74048	5.42731	2.4218	3.61953	2.89996	4.48928	6.70392	7.81914	2.34384	3.06986	4.65783	3.78794	2.9124	4.6602	2.73682	4.05648	2.6527	2.40614	4.55039	5.61828	1.35282	9.0741	2.03268	4.0298
TESC	9.10003	4.61513	4.91093	5.50855	2.83492	2.93315	2.24424	4.63306	4.02259	5.54576	4.11477	5.61616	3.96719	4.97723	3.05928	3.83628	4.32853	4.79841	2.73157	3.76587	3.06039	3.36739	3.27573	4.27923	3.66379	4.45333	6.10352	1.89194	3.94072	6.95088	3.23039	5.31809	7.24589	5.16243	3.53477	3.33611	5.76455	3.19612	3.40824	4.72172	3.2363	4.1301	4.22065	2.92509	8.79758	2.58396	8.04769	4.56414	7.52899
LY6D	5.89778	2.55406	1.49359	4.21939	4.35024	1.21753	0.334954	0.748614	0.0547567	0.229136	1.26896	1.84021	0.179014	0.178806	0.230562	0	0.207214	0.505242	3.32187	0.259705	0	0.0533622	0.842964	0.0355433	0.0780504	0.49525	3.50116	6.42813	0.165292	0.0721531	1.05959	4.33821	2.27876	1.5595	0.618261	0.866237	4.22341	1.10926	0.473393	0.198277	0.066115	0	0.210046	2.83562	0.683422	0.108359	1.86198	0.490616	0.427632
KRT16P2	3.64779	6.55319	3.71167	2.08904	2.70353	1.50185	0.686508	1.03735	0.915001	1.77247	1.00133	2.99824	3.44505	1.95152	5.05899	1.16595	1.70854	0.380612	0.979318	1.24067	4.01823	1.08589	2.74683	0.611556	3.83333	1.21048	2.63271	5.81941	2.19078	3.07015	1.1183	1.47252	2.3329	0.328857	5.18819	4.23625	1.69614	4.56885	1.70692	4.49785	1.12088	2.71075	3.59313	4.95216	5.91825	0.653148	3.6946	4.21551	1.01741
CTSE	5.30515	4.94866	8.51893	7.94674	7.83288	6.25382	3.67439	3.56106	7.9468	8.2919	5.28274	5.47113	6.31605	8.73271	5.59935	5.82142	6.8642	6.35779	7.01843	7.84004	7.84414	6.93381	5.39692	5.89629	6.85784	6.72981	8.79132	3.24444	5.46241	2.71256	5.73186	2.60082	8.25997	5.83401	5.11738	7.29819	6.5591	6.09431	6.64636	9.41499	6.75848	6.81674	6.28721	8.41361	4.21101	5.51535	8.53443	7.7928	7.29243
MIR3647	0	0	0	0	0	0	0	0	0	0	0	0	0	0	0	11.6149	0	0	0	0	0	0	0	0	0	0	0	0	0	0	0	0	0	0	0	0	0	0	0	0	0	0	0	0	0	0	0	0	0
SCARNA4	0	0	0	0	0	0	0	0	0	0	0	0	0	0	0	0	0	0	0	0	0	0	0	0	0	0	0	0	0	0	0	0	0	5.07496	3.79869	0	0	0	0	5.2831	4.2565	3.92718	0	0	0	0	4.14749	0	0
EREG	0.542237	0.177939	0.710614	0.218841	0.0804855	5.00103	2.69959	0.0742496	0.0511066	0.350571	2.29997	0.349087	1.76487	1.46581	0.279123	0.175817	2.36783	0.192463	0.147313	0.259405	0.957511	0.656991	0.125068	0.101748	0.671037	0.78626	1.45415	6.81719	0.287976	0.218971	0.644453	0.735107	1.25617	0.225443	0.658898	5.86741	0.310618	1.22838	0.00929653	0.643768	0.255298	1.01024	0.524339	2.74992	0.916261	1.9134	0.192183	2.46979	6.18891
PEG10	1.5594	4.62154	5.50685	1.76752	4.05695	2.29253	3.40237	4.15488	3.08444	3.1676	3.02747	5.64507	5.22931	1.15238	4.17135	4.42514	2.75326	6.562	3.78642	4.30963	2.3489	6.19258	5.12852	5.85644	3.51706	1.36992	3.60798	2.57847	4.71326	1.95869	4.3328	3.53414	1.29149	2.97651	1.82738	5.70993	1.44511	4.73703	5.76113	1.43755	4.04187	5.73193	3.86106	1.99193	1.60885	5.96308	1.19379	2.48556	1.76898
TSPAN8	7.18019	4.36323	6.64344	6.35652	1.87273	2.28668	6.07131	5.03359	5.12477	4.00724	4.59556	5.40817	5.51455	5.33429	5.48255	5.2556	5.48386	5.23516	1.24473	5.52663	6.62665	5.82	5.29994	3.66886	4.69313	5.66341	9.97484	1.63072	4.70245	5.35265	4.22322	5.31054	6.00308	4.07864	5.01021	2.57241	5.43314	4.06528	6.76894	5.86704	4.54054	4.1396	6.26057	3.11258	8.65305	4.74971	4.09512	4.93693	4.84037
FOLR1	7.88724	9.51025	7.54072	7.8874	4.81947	4.05932	3.08017	7.66106	7.36717	9.14102	7.65455	6.93671	5.05131	9.52981	7.70992	8.88444	8.54591	7.43302	4.20315	9.06324	9.03032	8.77666	8.28572	7.74827	8.10423	8.60192	6.42253	2.88139	7.79077	5.12308	6.21742	6.09041	7.51779	7.22723	6.31559	6.73568	9.2576	6.15846	8.04653	7.93835	8.35439	8.91692	7.12636	7.0812	6.54069	8.3838	8.2486	8.43245	7.11093
SERPINE1	3.39256	4.50176	2.58743	6.21581	3.7993	5.53828	4.52508	4.88504	3.06963	5.53602	4.32372	3.18416	2.47355	7.02037	3.7213	4.53343	3.69589	2.90132	9.46238	2.98987	6.57544	3.30851	2.01131	3.39765	6.94874	4.68983	5.64175	5.56876	5.42131	4.27797	3.43052	4.34608	6.44742	2.77884	4.63753	3.56049	3.6241	4.54057	3.29282	1.53534	4.7366	5.19708	6.17544	5.25924	8.63343	2.83556	4.23222	4.75221	5.257
IVL	1.5351	5.89022	2.17569	2.20886	4.85068	3.13546	0.132157	0.272698	0.535874	1.315	0.430737	0.5143	0.0383669	1.26257	1.10659	0.545155	0.109392	0.313122	1.19424	0.363657	0.979733	1.22469	0.216445	0.505677	1.09743	1.50798	0.173843	5.35628	2.87085	0	0.221451	4.31094	0.210625	1.16589	2.15326	0.427158	0.238074	5.82148	5.00749	0.833036	0.472424	2.18838	2.64141	0.247005	2.44097	2.64094	1.00546	1.4964	0.0921584
AGER	7.02579	5.0551	6.04526	6.16085	5.79014	4.69659	3.92071	6.58471	5.6653	6.0353	5.28796	5.91187	5.8276	6.64314	7.04437	3.65983	6.59856	6.42077	4.38252	6.35379	5.08613	6.54943	6.12964	9.3347	7.68775	5.48726	7.937	3.14506	6.61196	2.42743	5.52787	5.06152	4.84193	4.86285	5.16968	3.4611	5.07413	3.56196	4.10598	5.89748	3.68366	7.65118	3.20778	6.78722	7.07362	8.7459	4.12105	5.97426	6.0201
SLC6A14	4.64392	2.42126	3.79796	3.69677	5.36098	5.45069	2.26032	3.22534	4.25126	6.07567	2.88221	3.40817	4.96642	4.76258	4.71157	1.16599	4.58703	1.13506	1.70472	1.38537	4.35593	1.98438	3.38183	3.49392	6.24314	3.65423	4.45808	1.37298	3.7109	1.46837	3.67833	2.64514	6.67811	3.34469	3.59929	5.82861	2.37993	5.56778	3.62012	3.92543	1.46547	6.44209	0.607993	2.59218	7.10335	4.58552	4.69811	3.4002	3.50848
HLA-G	0.518889	0.0703739	0.241913	0.293179	0.660254	2.05428	0.419864	0.370793	0.988161	0.152222	1.37166	0.271857	1.82505	0	0.246974	1.79272	0.657114	0.0568109	1.82185	0.145685	0.369698	0.0686093	0.25752	0.331128	0.193774	0.234521	1.49757	7.205	0.166172	1.0433	0.824647	1.62641	2.86541	5.61707	1.27043	0.0786078	0.369128	0.0338666	0.323165	0.0888141	2.39072	0.750085	0.345036	0.188073	0.476764	0.572711	0.19146	0.274319	4.14309
CUX1	4.4788	5.0932	4.75287	4.30457	5.75193	4.65339	3.85958	4.6545	4.79603	5.02268	4.64784	0	5.34155	4.21359	5.25622	4.43681	5.02551	4.88928	5.54307	4.90367	4.26931	4.78387	4.80909	5.76148	4.73105	4.45694	5.03741	0	0	3.73125	4.6881	4.50163	4.27895	5.06603	4.39875	4.16875	5.3636	5.16502	5.28731	5.08369	4.45963	4.78686	0	5.06887	4.57952	5.05227	4.51098	4.5284	4.45321
HAS3	1.9699	2.7788	4.5119	1.31554	3.049	3.0227	1.8654	4.2982	4.58765	4.99489	2.19069	2.19253	5.30705	4.37524	5.1938	6.28862	5.62157	6.56326	2.55166	4.84688	6.2206	5.81739	4.61772	4.11579	3.03893	5.34919	2.96224	3.85007	2.30234	0.704721	3.62622	5.75214	1.43894	2.09871	2.65556	2.20791	0.962518	4.22358	5.03963	5.27794	5.93091	4.21366	4.3963	3.99668	1.10073	3.75646	0.625906	2.23429	4.05513
INSL4	5.95891	0.22675	0.122731	1.23505	0	0	0	0	0	0	0	5.74939	0	0	0	0	0.10502	0	0.225591	0	0.0869487	0	0	0	0	0	0	0	0	0.104625	0.110384	0	2.98751	0	0.0690727	0	4.74045	0	0	0	0	0	0	0	6.43037	0	0.975541	0	0
KDM5D	0.0291484	3.33862	0.0199666	2.37755	3.4432	2.90401	3.36358	0.100014	0.0127978	0	0.0224944	3.21258	0.0072973	0.00728518	0.00717935	3.77417	0.0170081	0.00772023	2.92006	0.0324066	3.81523	0.0248189	0.0248948	0.0119792	3.28218	0.00968753	3.24639	2.8607	0	0	3.49523	0.00810486	0	0.0140007	0.0651843	3.34392	2.97513	0	3.17824	2.8295	3.87476	0.0481025	0.0258097	0.0118798	0.0199879	0.019303	0.00682091	0.0133916	0.035379
B3GNT6	0.260199	4.39938	3.21725	1.61623	5.43647	0.0952173	0.0382867	0.715126	0.804622	0.484095	1.82849	0.926423	1.48062	0.0638638	0.659732	3.38485	0.441233	1.01387	0.35839	1.22186	0.0464261	0.120679	0.936631	1.40587	0.691715	0.311423	4.91418	4.42952	2.10476	0	0.504475	2.06976	0.842554	1.57153	0.472249	0.748412	0.158435	3.67497	1.20907	0.661192	3.56826	2.39023	1.13748	5.33343	4.3555	2.99157	2.74162	2.51352	0.194392
SLC13A2	0.1193	0.139536	5.80866	0.12044	0.0879766	0.041361	0.472639	0.339452	0.0599696	0.0357905	0.537307	0.385684	0.0545805	3.89049	0.417632	4.40282	2.95968	1.84446	0.0240776	0.0361595	0.119738	2.10737	0.0924318	2.68487	0.0606302	4.7301	0.234415	0	2.0335	0.0214317	0.343707	4.04722	0.0840225	0.069601	0.163716	0.099334	0	3.14542	0.0403122	0.347477	4.52555	0.293399	3.33502	0.102108	0.0252796	0.214766	0.0342497	0.235443	0.018038
SFTA1P	4.77668	3.78129	6.58242	3.34748	5.57203	2.36899	0.875204	3.48036	5.24053	6.52565	4.97917	6.11486	6.16852	5.45719	5.45336	6.0434	6.16956	6.76593	2.52249	6.21309	6.1197	5.88641	5.00626	6.32144	6.15848	5.38789	5.20805	3.70869	4.71074	1.25407	3.8189	2.4918	2.50251	5.52719	3.56533	3.18301	6.82107	3.45232	6.92138	3.99566	5.66343	5.14837	3.98325	3.27529	4.86407	5.15854	2.93024	4.89939	6.31629
C4orf7	4.29037	2.09289	3.57085	5.06445	0.911249	2.2491	2.34534	3.17465	4.91718	0.83288	5.58682	2.00627	2.66819	0.564888	2.10544	1.17157	0.952096	1.07017	4.15935	1.7344	1.05418	2.46378	0.350021	2.16565	3.74558	3.92917	0.32567	2.51574	3.26226	5.20703	4.0828	1.97489	2.82	6.06824	4.63913	0.772008	2.43868	4.41349	1.93366	2.47167	2.08237	2.36219	5.47215	1.7141	0.824029	3.76638	5.18761	4.18694	4.88701
SNORA70F	0	0	0	0	0	0	0	0	0	5.15124	0	3.66688	0	0	0	0	0	0	0	0	4.56454	5.02202	0	0	0	0	0	0	0	0	0	0	0	0	0	0	0	0	4.7535	0	0	0	3.52126	0	0	0	3.64044	0	3.7021
GJB1	2.63243	3.35791	5.23344	0.462025	0.671476	1.08539	0.914244	4.36978	2.66013	4.84031	1.74342	4.13464	4.07175	3.96251	3.86838	4.56941	4.51508	5.05507	0.332262	2.3712	1.99774	4.60999	3.34063	3.39929	4.51456	4.87128	3.17775	0.142819	1.58674	1.29527	0.695581	5.1018	1.58502	1.57963	1.322	0.507503	2.95909	3.70868	5.20565	4.94827	4.37324	4.55978	4.33117	4.50571	3.26903	1.02828	2.49412	3.24894	3.63824
APOD	3.60278	4.07219	8.23502	6.82439	6.68013	3.29977	5.01017	5.60972	3.87094	8.01587	6.24938	4.43522	3.46384	4.46857	6.37406	5.82494	6.52882	3.53813	3.44909	6.14339	6.00954	6.58028	6.27837	6.36073	6.17639	8.74126	4.18982	2.73526	8.09301	4.11762	5.64674	5.79553	4.15498	5.53033	4.67902	5.48125	10.2644	6.33817	6.83066	4.21873	5.37125	6.49463	5.29644	3.98109	3.76124	4.32703	3.9148	5.44286	5.77906
TCN1	2.15044	6.08801	2.58388	4.0233	0.218872	2.61755	3.20099	0.915591	0.203225	0.0267257	0.236147	0.079993	0.0541772	0.027302	0.0269039	0.397472	0.152961	0.755605	1.92848	0.0305819	0.0521476	0.0691541	0.135543	0	0.312125	0.139713	6.49275	0.332798	0.0741547	0.867465	2.40254	2.27089	1.43095	0.330595	2.31641	0.680032	0.0554629	4.98414	0.0885195	1.45925	0.291747	0.291388	1.22951	1.39928	1.14452	0.1173	0.301581	0.66047	0.153676
COL3A1	8.19271	8.54628	7.442	6.19996	10.5086	11.2151	9.39783	9.87288	6.76103	6.7676	8.26239	6.67305	5.88919	6.83415	7.61481	7.54725	8.05087	6.87956	10.7796	6.4255	5.51194	8.12418	8.06739	6.33527	6.64963	6.96757	8.72409	9.98607	8.08613	7.62029	9.10523	8.57676	9.78099	6.48942	9.66741	10.6467	7.4741	9.39893	6.3442	6.29639	8.2687	6.9336	7.99974	9.00461	10.5453	6.37514	6.73577	7.25335	6.21991
MUC5B	4.43313	2.17486	2.96901	5.59819	0.0482	0.286943	2.19816	1.67338	0.766638	3.68091	0.353723	1.29071	0.98631	0.0537388	0.0549715	1.9892	0.165268	0.148347	0.0883871	1.73541	0.139155	0.049651	0.0304413	0.0260493	0.0132535	0.253781	2.27768	1.02055	1.23777	0.101947	0.890089	1.27582	4.79949	2.98738	2.99324	0.861412	0.251187	0.803034	0.177043	4.00306	2.94571	0.326671	2.53391	3.00002	4.12697	0.641961	5.3022	0.796304	3.46195
AQP3	8.23663	8.83478	9.05221	9.593	6.87809	5.05959	3.65474	8.45413	8.82657	8.78815	7.24855	7.92449	8.13957	8.16031	8.99291	7.00039	9.14003	8.3123	4.98725	7.86404	8.30196	9.98142	8.85821	8.7328	8.26628	9.94996	5.43551	4.26467	7.16415	6.48852	6.73262	5.69671	8.5805	7.35859	6.645	4.59006	9.83961	9.18091	10.0884	9.16826	7.15759	9.21164	8.11689	6.21006	8.24334	9.10607	8.81631	8.72648	5.64075
SNORA20	0	0	0	0	0	0	0	0	3.73823	0	0	0	0	0	0	0	0	0	0	0	3.85968	3.76316	3.76728	0	0	4.29805	0	0	0	0	0	0	0	3.85907	3.54488	0	0	0	0	0	0	0	0	0	0	4.75685	0	0	4.89685
KRT15	4.266	3.44014	2.56078	6.27936	3.62901	1.30797	1.37116	5.18339	0.679305	5.05195	4.38281	3.16761	1.58017	1.96678	1.48604	1.99149	2.88084	1.00773	3.23624	2.86998	1.13385	4.03822	2.21215	7.7653	1.61826	3.18275	3.03474	3.23371	4.33162	1.42611	4.27547	6.23161	3.35209	2.32488	4.15998	1.83508	2.83408	6.52504	1.61044	2.41948	2.95056	2.21149	3.43515	4.23111	2.05435	1.34278	3.73241	5.8227	3.10281
LTF	4.16741	5.62807	3.86612	4.06562	3.85084	7.41944	3.17315	4.6892	6.18362	2.03123	5.1102	2.67857	5.13205	0.901093	2.58656	2.51286	2.0076	1.46836	5.52718	2.02182	2.64958	3.39087	1.41949	3.19361	4.91243	3.86083	4.22823	5.65009	3.94511	4.16818	3.58198	2.69003	5.63714	4.21709	8.72649	4.41041	3.18426	4.39888	3.86878	4.06872	4.20629	2.78902	5.59539	2.34338	5.13728	2.82861	4.96418	3.56354	5.60033
SYT12	1.91043	6.18172	0.691407	1.09516	1.21129	0.656813	3.04709	1.70158	0.15994	0.941596	2.34489	0.417179	0.0446056	0.22951	1.25239	0.861548	0.102227	0.40488	4.19979	0.133165	0.063926	0.749588	0.912565	0.208691	3.23211	0.923782	0.281594	1.86503	0.746852	1.55501	0.559376	3.29829	2.00527	0.734853	1.58359	5.53205	0.143431	2.11907	2.17438	1.39423	0.76746	4.30221	0.659726	5.15091	0.662772	0.0589396	2.38986	2.37524	0.751927
SCARNA22	0	6.57812	0	0	0	4.81527	4.87752	0	0	0	4.60244	0	0	0	0	0	0	0	0	0	0	0	0	0	0	4.9526	0	0	0	0	0	0	0	0	0	0	0	0	0	0	0	0	0	0	0	0	0	0	0
IL8	3.51537	2.96177	2.65453	5.80397	4.80362	3.95487	2.70055	2.63354	3.10612	3.40642	3.93969	1.82874	3.97003	7.2964	3.26691	3.86394	3.1565	1.80673	4.44211	5.78102	6.18639	1.31334	2.00335	2.93134	3.07554	4.66711	5.16616	5.57799	3.78607	2.41333	3.25233	5.07363	6.90696	3.02283	5.4068	3.55764	3.20682	4.7367	2.01553	2.0143	4.28045	3.97095	3.1377	4.01419	8.15879	6.36826	4.58664	4.1047	3.62507
COL17A1	3.45168	3.18445	2.38531	0.52487	0.447546	1.8005	2.48352	4.03165	0.405409	0.978439	2.91444	2.80803	0.310159	2.74286	0.719424	2.98746	3.38543	0.690777	6.44113	0.41469	0.560944	2.70173	1.65265	0.54515	3.15026	3.21199	6.89699	0.522254	1.17953	1.69357	2.31972	2.9821	1.84428	1.98242	2.55605	4.91437	0.969396	3.86408	0.530274	3.18317	2.57159	4.86852	2.24191	3.67159	0.690265	0.205234	3.34465	4.71367	2.46767
PLA2G1B	2.39491	0.663055	5.47003	2.12165	0.85824	2.06983	0.43344	2.97101	3.01178	4.69767	2.4179	2.61601	4.98628	7.09048	1.76369	3.95279	4.50173	4.54898	0.82669	4.90299	2.54261	2.3159	3.50171	3.34981	2.96349	4.05214	3.84035	0.497764	2.04231	0.330914	1.66922	1.44445	1.48935	1.67774	2.12498	1.15948	3.25401	2.28649	1.71271	4.11902	3.17234	3.18221	2.46733	2.22321	1.27619	3.60634	4.93582	6.30771	3.64322
SNORA12	0	0	0	0	0	4.61007	3.15669	0	0	2.87513	0	0	3.80414	4.78926	0	0	3.10119	2.97476	0	0	0	0	2.74969	0	0	0	0	0	2.79876	0	0	0	0	0	0	3.78188	0	0	0	0	0	0	2.75904	0	0	0	4.30097	0	0
GFRA3	0.0849846	0.0834687	3.65549	1.49648	0.413513	0.787497	0.823109	4.13321	3.76922	3.37847	2.60682	2.33005	1.01807	5.13815	0.763086	3.933	3.78445	1.70721	0.653143	0.57489	1.0212	1.37803	3.55298	0.580426	1.26807	5.09051	0.79269	0.268365	4.57643	1.19013	0.705853	3.66768	0.627782	1.94148	1.3673	0.711587	2.99629	2.37539	2.87756	4.56463	3.91456	1.02359	0.975135	3.72021	0.195563	0.513129	1.87315	1.56974	0.543577
PCP4L1	0.627955	5.88923	3.37148	3.92418	4.33693	1.31848	0.709015	2.10561	4.54746	3.79267	3.30167	4.88147	1.13627	4.08393	3.10761	2.77249	3.30816	1.52556	0.880204	2.55168	0.882634	2.59728	0.794396	4.5511	1.05682	4.79586	2.58321	0.40518	3.53072	2.58694	1.49444	4.60253	2.13559	4.10852	1.47876	0.881033	4.66736	5.69247	4.59323	3.93244	2.96151	1.18221	4.58813	3.23365	0.667797	3.69947	3.69813	1.48044	1.83013
ADH1C	0.319937	1.23511	8.25309	1.72149	0.635364	0.319115	3.21656	2.38047	0.829202	0.311648	1.21203	1.12734	2.16851	4.15338	3.94514	2.11542	3.29614	3.3934	0.40399	3.31227	2.20769	2.96481	2.07423	1.19709	1.43998	1.41496	1.50869	0.135417	1.98783	1.40725	1.18001	1.31317	0.417703	4.54954	1.85723	0.628566	4.30328	2.18626	0.347117	0.521737	1.50553	0.894556	3.3115	0.555158	0.510247	1.39974	2.24729	3.71993	3.53227
S100A2	4.94134	4.47844	2.82565	2.90768	3.04284	1.85818	5.76779	2.98277	0.712409	1.33465	2.15949	1.46121	0.603321	0.871547	1.8837	2.13088	1.63431	0.762037	6.22874	1.57369	2.20029	1.44236	0.672762	1.32747	2.02102	1.80052	3.51306	8.01028	2.36031	2.33087	3.94925	4.67002	5.04345	1.58337	5.13084	3.69857	2.16164	2.64192	2.39884	3.25843	2.62301	2.41637	3.42798	3.54072	3.54446	1.03011	2.85707	2.6297	1.3557
C9orf24	0.138911	4.99839	4.02017	2.63958	2.14921	0.125189	2.64305	4.8566	0.126125	0.319424	2.29875	1.43531	0.553846	0.142581	0.513631	2.73637	1.29812	1.18253	0.422913	2.54414	2.87813	3.03713	2.0285	3.67896	0.60894	2.72163	3.38067	1.78542	4.69653	0.706728	3.96316	1.35608	0.789092	0.485367	1.94922	2.48966	0.859963	2.09149	3.07315	0.556733	4.21014	2.11952	0.827533	1.56415	0.515351	1.04216	3.82731	4.84984	3.7955
AADAC	1.69842	0	7.59185	0.913194	0.690799	0.599304	1.33492	2.36176	3.63831	1.80313	1.49806	1.82745	5.62125	1.8404	1.49123	2.70762	3.79182	4.30831	2.33431	4.72387	3.78367	2.12323	2.37763	1.59572	3.14807	4.90016	0.957975	0.103224	0.877623	1.21484	1.11619	0.560915	0.966811	1.13615	2.22393	0.101869	1.09952	1.45711	0.863994	1.58062	2.22759	1.94247	2.97276	0.57058	0.35773	3.26972	0.537997	2.14967	4.13051
PTGS2	2.28406	2.11684	3.61706	4.03981	1.65325	3.33162	1.66981	2.98672	4.53943	2.94772	3.88024	2.09374	2.96669	5.3119	3.90145	2.42569	4.10161	2.57699	6.85087	3.95246	9.54209	5.22907	2.75051	2.62453	3.87844	4.64936	2.95447	2.5951	3.76151	1.5088	4.18559	2.74538	4.85724	2.52539	4.8109	2.05422	1.83387	5.87962	1.84563	5.24002	2.85766	5.73134	5.25718	3.80261	4.52294	4.99762	2.3755	4.12157	4.59985
MZB1	6.55049	4.26683	6.16888	6.62716	3.50283	5.82625	4.96258	5.25298	6.3372	4.00967	6.63793	3.26944	5.95407	2.52786	3.77779	4.6556	6.63839	3.74686	6.40842	5.5682	4.94206	4.49215	4.5532	6.05439	4.49797	6.88693	2.60516	7.11587	4.93432	8.84275	6.90299	3.91888	7.8683	7.14477	8.94777	4.88462	5.75362	5.1803	3.89948	5.45658	4.23015	4.01895	6.85427	5.51066	6.94928	4.2071	5.90407	2.96328	3.85244
SNURF	2.71386	0.614594	1.59235	4.22218	0.000926529	4.60274	7.96853e-05	2.93037	4.13796	4.72955	5.52739	5.25482	5.32935	4.57131	3.93715	4.53013	5.01176	5.0344	2.05956	4.98205	4.99824	4.04309	5.41854	6.30219	4.96876	4.48078	1.5632	1.38065	3.62992	2.57966	4.05631	4.26676	4.27988	2.19857	2.17331	4.73274	2.26951	4.01978	4.4196	4.30757	4.55435	4.64028	4.14632	3.85598	2.60347	4.25947	0.585383	4.38787	6.11414
RASD1	6.08769	4.0316	5.74997	8.19856	3.07023	2.72053	4.16942	5.0798	6.67211	5.38591	4.11991	6.15544	5.03044	5.91644	6.09516	4.93075	4.69372	3.11964	3.26097	4.92826	4.08588	7.26519	5.0258	5.60646	4.80451	5.08333	1.51861	1.90155	5.71815	2.77915	3.95809	2.63633	7.09998	3.84352	4.34611	5.77948	9.19781	5.33448	3.61266	4.14144	4.80966	4.25813	4.4442	3.94044	6.19251	4.3669	6.63224	4.397	2.74496
ERN2	3.66479	2.41226	4.42116	2.39403	0.211644	0.0645374	0.375783	1.72151	0.23091	2.99388	0.323266	0.568617	0.464655	0.175025	1.40725	3.61926	4.77881	0.798926	0.331989	2.88737	4.12432	0.53457	0.833841	0.15305	0.310156	3.86901	4.2911	0.277592	1.5323	0.0501913	0.418827	1.77889	4.3115	1.04736	2.3333	0.265209	0.218415	0.0929885	1.29243	4.67778	3.66609	0.188653	1.98117	0.103452	2.53293	3.75421	2.50965	2.20771	0.80239
BARX1	2.42827	0.0382781	0.0399179	5.99057	0	0.0350338	0	0.14416	0.36396	1.86928	0.931051	0.552284	0	0	0.0286899	0.0268764	0.0340321	0.203162	0.07516	0.0956967	0.0825834	0.0495325	0.0977115	0.272801	0.239288	0.112871	0.255828	0.155745	0.12935	0.0339008	0.48767	2.73288	4.67411	0.305144	0.20793	0.680225	3.10623	0.0719023	0	0.125746	0.0310293	0	0	0.321515	3.71511	0.148558	5.66915	0.153989	0.056555
GPR110	0.616783	4.8099	2.16764	5.38564	4.34009	2.70358	3.55821	4.35236	3.7151	1.89763	4.13241	0.978248	3.16549	1.29431	3.98913	2.32722	4.37868	0.416535	2.79312	1.91416	3.1486	3.8599	3.60406	0.817841	5.2187	2.30749	3.76545	6.20922	2.22296	3.77888	4.67889	2.75597	2.39131	2.05977	4.00683	1.90619	0.51178	5.6637	4.73682	5.44463	2.24572	4.8623	4.24485	5.06271	0.457278	3.18001	0.482341	3.31327	2.61066
CA12	4.48646	1.22727	3.50997	2.93666	1.02524	4.24718	7.05824	2.71389	0.922028	2.10509	1.10055	1.62205	0.916724	4.98792	2.12601	1.61643	3.20909	1.68102	1.96462	2.83539	1.26508	0.470931	1.85666	2.36065	0.875195	1.46242	3.92255	2.59331	1.39248	1.27905	2.28299	3.68472	4.35501	0.255293	1.28647	1.66611	5.17989	0.741432	0.582578	4.33156	1.58187	0.464183	0.617878	2.11963	5.52211	1.41121	0.744764	0.572631	1.88821
PPP1R1B	5.44708	5.84499	5.90974	4.04238	7.024	1.91414	0.900156	5.02962	4.70347	5.09854	4.41932	5.41591	3.25341	5.18558	4.58396	3.17934	5.55894	3.98741	2.09176	4.38088	4.78132	4.09011	2.39278	4.48388	2.62596	4.91934	4.55249	1.25641	3.7563	0.353695	2.5957	6.67388	1.75749	4.62552	3.94002	2.46343	3.72882	6.07523	4.99626	6.35711	2.88007	5.09746	3.67858	4.50343	1.4402	3.65644	5.95904	4.18708	5.58663
SULF1	5.20058	4.2264	3.16906	2.92252	5.16175	7.60981	6.27781	4.81803	3.71898	2.95778	4.89848	2.16482	2.9287	3.47632	2.78532	4.6875	3.18519	2.85701	6.57449	3.36385	1.5559	3.65191	3.47065	2.6357	2.68318	2.22654	4.92977	7.17911	3.9972	4.33787	4.7778	4.48787	5.64132	2.91693	4.31386	6.8696	3.31018	4.87941	2.3035	2.59604	5.28591	2.60188	4.27131	6.50577	6.36219	2.64594	4.04061	3.47963	3.95961
SNORA42	0	0	0	0	0	0	0	0	0	3.72153	0	0	0	3.80674	0	0	3.96218	0	0	0	0	0	0	0	0	0	0	0	0	0	0	3.89338	0	3.69981	0	0	0	0	3.88297	0	0	3.51401	3.59695	3.48154	0	0	4.66266	0	0
COMP	2.87696	3.24545	3.84296	1.38261	3.23312	3.20199	1.83995	6.1541	1.77324	4.07729	5.05332	1.46947	1.16196	2.55132	5.14701	5.49025	3.96766	1.99502	2.04274	2.43386	1.59152	5.23476	4.25484	2.72706	4.4292	4.40971	2.04494	5.55972	5.47508	2.60685	3.57043	2.83119	3.06466	1.19531	3.00474	5.19536	1.82175	5.92766	4.8863	3.42646	5.69508	3.81416	5.60094	6.26386	4.228	1.42739	2.84034	4.96115	2.07972
CIT	2.77344	5.51602	3.21447	1.53113	1.79219	1.25974	3.18841	4.0634	2.6139	5.36991	2.41279	1.99054	1.28798	5.8709	4.61746	5.88808	4.76478	5.9058	2.17739	2.96654	6.1793	3.25472	3.9049	4.13151	6.16049	3.71904	1.09962	1.81185	3.99805	2.53915	1.59548	3.58322	1.82539	2.09854	1.64844	1.30792	5.62847	4.7883	3.35578	5.31192	5.62508	4.60559	3.02043	3.01886	2.37336	3.06164	5.90672	4.18216	3.45956
GLB1L3	0.370208	6.05581	0.143032	0.179419	0.1126	0.110912	0.0478857	1.14258	2.39174	2.61227	0.850383	0.746811	0.13069	2.83284	1.74847	2.94763	2.43913	1.07972	0.0527634	0.531977	1.9294	3.96104	2.88638	0.0606896	3.65243	2.60335	0.0704712	0.174502	0.863133	0.107415	0.575601	1.46973	0	0.1849	2.45374	2.48956	0.0277517	2.81314	4.65644	0.876046	2.42545	1.70043	2.2995	3.9441	0.0371484	1.3474	0.062548	0.556566	4.60778
CD207	0.439434	3.23095	2.54809	1.08618	3.44268	0.293459	0.530682	3.0236	2.89651	3.46659	2.57687	3.94404	0.976743	2.13698	4.93614	2.45207	2.42297	2.67484	0.878403	4.28254	3.95066	2.08134	4.92943	2.22888	4.7303	3.42903	1.87608	0.363386	4.94879	0.101289	2.64335	0.953583	0.241384	1.79151	3.97932	2.93238	5.18855	2.21239	2.43923	3.63078	2.70116	6.03279	3.19227	2.01502	1.90653	4.45656	0.929622	3.84022	5.83966
PRODH	6.06709	7.66106	6.45946	5.59401	3.21304	5.01041	1.6976	6.04926	5.14558	4.53235	5.42116	7.9976	6.42296	7.05429	5.89587	6.37409	6.29693	5.10821	1.95481	5.57695	6.82165	4.95592	5.65132	7.64637	5.66198	5.39755	3.80071	3.62231	6.66975	3.35518	4.70466	5.5762	3.81858	6.37002	4.32595	3.71666	2.96216	6.52845	3.38506	7.76121	6.24724	3.77517	5.76926	5.2165	4.86469	5.86218	4.54072	7.23855	7.78838
RPPH1	2.26533	2.6644	2.29281	1.6433	2.3828	4.00919	3.94796	4.62871	1.37825	3.61698	3.66687	1.48984	3.08504	3.24819	1.67329	3.31648	3.99114	5.35113	1.97106	5.26224	4.22563	1.98116	2.37153	4.56618	3.42024	3.37966	5.54587	3.81473	1.60642	5.39222	4.59487	1.79596	2.68438	4.63951	3.26351	4.32928	3.1155	2.53873	5.29054	3.86169	3.44763	2.33831	1.7399	1.40558	5.07161	2.96732	6.366	3.79314	2.47645
SLC34A2	6.85307	8.73509	9.42795	8.3505	9.93711	7.6664	5.29589	9.10567	9.69512	8.39574	8.78766	9.59728	10.8398	9.85441	10.2466	10.2677	10.0366	10.5789	6.37921	10.4624	10.3711	9.63439	9.49007	10.6037	9.32605	9.52189	8.18469	5.02928	8.68202	4.32232	8.97214	7.86178	7.23454	8.75806	8.41156	9.41327	6.09856	8.79018	9.33982	9.9464	9.9564	9.6161	7.98532	9.12618	5.90675	8.95036	7.75536	9.96178	10.0049
KCNJ15	2.72858	2.79604	6.44465	2.07312	1.62631	3.34576	1.5438	4.69819	4.70447	5.41113	2.13002	4.05926	5.12669	5.71996	5.47725	5.53204	5.79726	7.29244	2.60049	5.62809	6.17647	3.6703	4.44097	5.44118	5.06913	5.05622	3.80237	1.98304	4.84572	0.91577	2.87432	5.49071	2.38407	2.04112	3.52886	4.76355	1.68321	4.8397	2.50937	4.55685	5.43911	4.66067	4.06628	2.86203	2.57623	3.78374	1.5474	4.79553	4.55767
NPTX1	1.44098	0.769561	0.778152	1.10825	1.11752	0.162639	0.358638	0.835318	0.53446	0.219906	1.14934	0.362325	0.854229	0.550966	0.475124	1.93024	2.19558	3.44837	0.355067	3.0095	5.43693	3.65402	2.00673	4.17973	0.597407	0.513988	0.897958	0.413654	1.85173	2.96964	1.55595	2.34944	0.891862	0.297132	0.45686	3.09345	1.43856	1.63056	0.987971	0.539216	3.82768	6.65288	0.579033	3.563	0.720312	0.89521	1.12807	0.353813	0.139966
SNORA37	0	0	0	3.75432	0	0	0	4.58622	0	0	0	0	0	0	0	0	0	0	0	0	0	0	0	0	0	0	0	3.86472	0	0	0	0	0	0	0	4.14806	0	0	0	0	0	5.85423	0	3.89393	0	0	0	0	0
C19orf59	4.12219	3.72772	3.41391	2.02652	1.62487	2.45985	0.643039	2.41257	2.72524	4.76924	1.41245	4.32809	2.20068	4.14425	5.16769	1.84549	5.35291	2.81957	2.75806	4.25532	3.6406	2.63759	4.41733	5.12616	4.83506	4.36593	6.21554	1.19129	3.04661	0.220768	3.13406	2.30555	1.46815	2.13419	1.83576	3.36917	2.4867	1.94227	0.580786	4.92968	2.53931	3.82261	2.07051	5.53275	2.98807	4.73702	0.528475	4.99158	3.28666
CXCL9	5.52646	2.94164	2.84697	4.66529	4.5574	9.01549	7.01991	4.58092	6.6218	3.52551	5.69634	4.40646	7.70502	1.96935	4.42006	4.79619	2.92762	3.81658	6.9104	3.9827	3.38879	4.40364	3.41688	3.20786	4.0088	5.48658	3.25876	7.46123	5.86709	6.90837	6.75706	3.78852	7.38786	7.03526	4.37554	5.70813	3.81553	3.58246	3.47086	2.89284	4.42978	4.87511	6.16041	4.26745	5.40737	4.93139	4.67972	5.47595	5.01782
SNORA62	4.39289	5.90504	2.96926	2.16093	4.26621	2.77474	4.93047	0	3.25204	2.52179	4.70392	4.64983	2.5493	5.34733	2.52979	2.47992	3.62632	4.03621	2.90897	3.56914	0	3.24872	2.39663	1.90653	0	2.89697	4.0334	2.28435	4.79487	4.16647	2.80231	4.80533	3.62331	2.50239	2.2282	3.93739	5.16174	0	0	2.6809	2.6249	2.33781	3.80272	4.6287	4.42734	0	3.36366	4.82924	4.66317
ATF3	3.90939	4.0985	4.02359	6.08416	3.11933	3.10009	2.67759	2.85007	4.72149	7.0813	4.31346	3.84776	4.70778	6.59223	4.82942	4.12977	4.21282	3.14481	4.00785	5.46565	8.60649	2.848	2.75741	6.04416	5.48354	7.1263	3.5071	4.08303	4.98856	2.70623	2.92499	3.11892	6.45911	3.02546	6.14937	4.49312	2.6828	4.3515	2.42857	3.67169	4.64238	5.88395	6.15471	3.7594	6.72484	5.83153	6.00875	5.81483	4.96491
PCSK2	0.275287	0.324509	0.163023	0.072428	0.0683984	0.106853	0.0294995	0.369693	1.94475	0.00815735	2.74396	1.72665	0.366523	2.03061	1.14817	0.206622	0.530329	0.0922221	0.223086	1.92619	0.271776	0.635039	2.28904	1.36043	1.34441	0.834887	0.436517	0.0264737	1.76877	0.0289626	1.42285	0.116147	0.112706	2.57312	0.323372	0.0800982	7.37652	0.717482	3.45279	0.265905	0.0781063	0.323263	0.514921	0.169708	0.0675035	0.154524	3.66772	1.84248	0.102824
SLC6A4	0.785354	0.663544	0.595046	3.34081	0.387184	0.176171	0.118124	1.17923	1.004	2.07763	0.0950258	0.817168	2.30027	1.4002	3.61258	0.0546854	0.680406	0.987624	0.140153	1.69659	1.14064	1.07181	0.21337	5.39125	4.46895	0.711073	1.61197	0.0205433	1.45718	0.0199993	0.288487	1.74431	1.72247	0.065014	1.64187	0.00847874	0.791133	0.063506	0	2.21073	0.0805725	3.87535	0.220704	2.57619	3.38836	5.69163	0.145898	2.75071	1.27139
SNORA54	0	0	0	0	0	0	0	0	0	0	0	5.73698	0	0	0	0	0	0	0	0	0	4.64626	0	0	0	0	0	0	0	0	5.06329	0	0	0	0	0	0	0	0	0	0	0	0	0	0	0	4.76925	0	0
HP	4.60372	5.0077	6.07151	4.54227	3.15036	3.72707	2.69541	1.75205	1.52978	0.906989	1.97397	1.35861	2.1529	2.57194	2.65412	2.80243	4.46532	0.960025	3.71666	3.06316	1.99702	1.21378	1.1286	2.20243	1.60443	1.42553	5.43079	3.44838	3.87816	1.18523	2.31639	2.3404	3.58798	3.28889	7.12874	1.40024	2.52737	1.76478	0.219282	2.09498	1.87781	1.60233	1.83755	3.19105	3.58411	2.63626	5.68604	1.3028	3.70239
CP	4.63409	7.90783	5.60183	5.17918	7.96738	5.97694	7.61509	5.54075	5.64881	5.15234	5.01802	4.2566	6.05659	3.93139	5.29457	5.50507	3.00629	2.1592	3.439	4.43319	5.72103	3.9208	4.40293	1.92163	5.92576	3.46313	4.98748	3.53051	5.63758	3.10953	6.68333	6.45307	8.30389	5.82887	6.11474	3.06847	5.73088	4.32933	5.966	5.47151	5.36519	4.17682	4.47702	6.50611	4.24617	1.69413	6.90494	4.85841	5.29895
RPL21	5.86586	7.54552	5.91541	6.79577	5.49059	4.71908	6.27198	5.81171	8.31137	7.38816	7.802	7.97382	3.94558	5.82877	3.91257	2.92432	5.89516	5.9209	4.30876	5.04563	6.35759	5.93585	5.21471	6.0396	5.97958	5.26059	5.55127	5.5669	7.99287	9.11246	8.56016	6.83785	7.18411	6.13162	4.8058	8.76686	8.95381	6.61075	4.60557	6.87821	5.73293	6.80763	7.73413	4.89144	5.3228	4.31397	8.41683	5.05591	5.40644
PRB4	0	0	0	0.107559	0	0	0.0618944	4.55076	0	0.0511549	0	0	0	0	0	0	0	0.0553094	0.0681659	0	0	0.130674	0.0450225	0	0	0	0.108359	0.0418906	0	0	0	0	0	0	7.1168	0	0.0535688	0	0	0	0	0	0	0	6.93135	0	0	0	0
MIR199A2	0	0	0	0	0	0	0	8.18182	0	0	6.99297	0	0	0	0.00159573	0	0	0	0	0	0	0	0	0	0	0	0	0	0	0.036267	0	0	0	0	0	0	0	0	0	0	0	0	0	0	0	0	0	0	0
FOS	8.67656	4.90282	7.97704	8.79683	6.6547	5.22407	5.09034	5.98291	9.60922	10.1181	9.26443	6.24173	8.55781	8.49463	9.01138	7.28502	7.20349	9.0784	5.86072	9.94732	8.4227	6.13608	8.55868	10.1048	8.1724	9.00945	7.29566	5.81849	7.78462	3.85869	6.33963	6.31064	8.34547	6.47202	9.53408	6.33481	6.70338	9.44523	7.12959	7.58471	7.71821	7.13053	8.05527	7.80568	8.7125	7.81766	7.643	8.79187	7.24895
CHIT1	2.8188	6.59714	6.56043	5.16359	2.03064	4.65093	3.24738	4.09496	5.17362	3.77382	4.79955	4.36067	7.74986	3.33461	5.06133	5.61799	6.06847	1.05179	3.61167	1.74599	4.09554	3.72103	3.45054	4.86943	3.68546	4.74588	5.50219	6.40374	6.12353	3.33259	4.06301	3.97919	3.81019	4.59188	2.56587	5.57657	1.92577	2.82435	5.1125	3.55219	6.59556	3.62	3.24552	5.38095	1.94149	3.74715	2.92169	6.53241	2.50739
TMEM190	0.450924	4.533	3.46639	2.33885	2.27712	0	2.42789	5.26275	0.0841048	0.263441	1.73508	0.49288	0.184816	0.18465	0.343595	0.249652	0.564986	0.84429	0.237679	1.33934	2.56797	1.81353	1.1958	3.46775	0	1.66861	2.81992	1.85457	4.6431	0.844656	0.668066	0.541535	0.563922	0.479434	2.0763	2.12449	0.57524	1.52682	2.55992	0.297042	3.36661	0.54279	0.685281	1.11758	0.460717	0.736318	3.8501	3.46723	1.95554
MIR10A	7.39797	0	0	0	0	0	0	0	0	0	0	0	7.76815	0	0	0	0	0	0	0	0	0	0	0	0	0	0	0	0	0	0	0	0	0	0	0	0	0	0	0	0	0	0	0	0	0	0	0	0
BAAT	1.56268	0.368434	2.15079	0.0644921	0.345091	0.73131	0.220397	2.85676	0.193805	1.53373	1.36764	4.82598	3.55097	2.19747	2.02412	2.40892	1.33963	5.6247	0.241451	1.40567	0.0665734	4.16503	2.34259	3.64718	2.4332	0.283874	1.26815	0.126162	2.36041	0.168506	0.347141	0.184442	0.297607	1.46592	0.208336	0.49619	0.0936279	2.13759	4.89084	0.369651	2.27334	2.99912	2.01043	0.533027	1.54278	0.110619	1.8815	4.43821	3.36028
TMPRSS2	3.52932	6.69854	7.17853	2.83226	5.19955	3.11453	2.28208	6.62755	5.91703	6.28807	4.85797	5.09402	5.85756	7.65676	6.46545	7.01896	6.25152	7.69758	3.94874	6.29824	7.43853	6.84756	6.58792	6.58694	7.01422	6.37384	5.31862	1.69482	6.24855	3.43957	5.2394	5.03217	2.74755	4.35965	4.68255	4.47554	4.07905	5.98109	7.68277	6.38345	6.73342	5.75369	5.79362	5.04391	3.66729	5.5337	4.71477	5.8002	6.23777
ADH1B	5.35656	3.62355	6.55208	5.90457	5.0888	3.27995	2.45086	7.25657	6.73402	5.43183	6.64955	6.25968	6.43762	6.31942	7.15624	5.60974	6.44959	6.23289	3.37206	7.36247	4.99414	8.41839	7.29433	6.93538	6.57115	7.90534	5.52971	2.65822	7.84814	4.60104	6.2182	5.14226	3.82545	6.66353	5.95583	2.64399	5.02837	6.78549	5.77976	4.84871	5.83489	6.57129	7.7365	6.46634	5.47374	7.83391	3.53564	6.65785	5.45413
ST6GALNAC1	3.53	3.46413	6.26314	5.0614	5.25562	0.527473	2.63687	4.58667	3.76131	5.88837	3.38127	5.53355	3.32336	4.38229	3.82479	5.38232	4.58516	4.37904	0.812731	5.35382	4.78029	4.61302	0.809846	5.86979	2.41889	4.69497	5.86061	0.70415	3.72572	4.69089	3.69844	5.78779	3.60076	4.21493	1.57651	1.08775	4.16713	5.49558	4.20287	4.03344	5.01678	2.13667	4.41032	2.21714	3.20737	4.38932	4.51588	5.36298	5.28508
RPL11	10.7915	11.6914	0	9.8661	9.70964	9.71178	10.0762	10.4549	10.1629	9.8138	10.1157	10.0702	9.97662	10.3284	10.131	9.81697	10.2656	9.96301	10.0242	10.5841	10.6779	10.2179	9.80996	9.78749	10.1102	10.421	10.0748	9.94814	10.1262	9.94892	9.91004	9.11782	9.68895	10.5472	10.3663	10.299	10.1316	10.0247	10.2343	11.0143	9.56036	10.6099	10.5167	9.75527	9.55429	10.0996	10.7096	10.1873	10.1321
MT1A	3.23462	1.42718	2.11414	1.25913	1.62848	1.13716	0.884048	2.04182	1.52374	2.37083	1.12161	0.771304	1.58136	5.65476	1.56571	1.74962	1.22106	0.537823	4.94787	1.54218	5.794	1.67557	0.315659	1.34007	2.82956	2.61014	0.808512	0.540127	2.75579	1.73138	1.03657	0.707056	1.99578	0.496201	2.19105	0.505819	2.80248	1.94481	1.06921	0	1.04327	2.66705	2.53902	4.04845	6.53226	1.09469	2.98679	2.37675	2.55677
SNORD8	0	0	0	0	7.5124	0	0	7.58517	0	0	0	0	0	0	0	0	0	0	0	0	0	0	0	0	0	0	0	0	0	0	0	0	0	0	0	0	0	0	0	0	0	0	0	0	0	0	0	0	0
ZNF486	1.73838	0.304025	2.0548	0.914306	3.32274	2.10843	2.66778	4.65066	1.75783	4.22622	3.61619	2.90064	4.75629	5.17066	1.53042	5.74585	3.65454	6.13582	2.55413	3.5999	0.87784	4.01823	2.2795	3.95267	3.50698	3.5903	1.64692	3.56438	3.26608	2.59641	1.53638	4.59154	1.74626	3.82645	1.89538	1.61511	0.935214	1.82832	2.1948	1.0267	5.29936	1.70001	4.40466	1.32218	2.11156	1.98605	3.11726	4.45359	5.66901
SNORA4	5.90226	5.4691	4.95966	5.95952	6.34741	6.01107	4.75524	0	5.8225	6.55093	5.47804	6.21591	6.22555	6.27789	6.84723	3.47159	3.73675	5.51224	4.89261	6.57711	5.3778	5.26668	7.32962	4.63784	6.74841	6.41077	6.8121	5.90428	5.8863	6.44264	5.32036	0	5.64998	6.81432	6.34144	6.5601	5.06207	3.8278	4.60019	5.18135	5.52124	5.49388	6.05939	5.93509	4.00675	4.91209	3.49098	3.46948	6.89512
MACROD2	2.33869	1.0711	1.40471	2.78523	2.94461	2.55784	1.45784	4.10939	4.42968	4.17367	1.78662	2.20855	6.2372	2.18736	4.01197	1.10174	2.4007	5.8143	2.09109	5.49437	3.72623	1.276	2.758	4.12125	3.38316	1.33447	3.18355	1.82791	2.30647	0.50351	2.15004	0.990317	1.92907	1.08553	3.65455	1.19229	2.2101	3.31956	3.27408	2.5652	1.56615	2.62515	1.52494	1.29104	0.733357	2.91553	2.61619	4.7806	6.86523
FAM3B	4.03617	2.71498	5.52154	3.56723	3.32664	2.40684	0.816739	3.68634	3.79099	5.7847	1.14486	2.71227	3.71592	1.56422	4.9414	2.93556	1.45566	2.74554	2.01538	5.04338	4.55647	3.45684	3.59423	4.72562	5.86763	3.40389	2.24461	0.388236	1.81453	5.30341	3.29793	2.99998	5.19447	2.1247	2.83374	1.71589	2.93669	1.4854	5.25396	1.21381	3.17497	3.05313	1.43722	1.6906	1.98799	3.0926	5.45071	3.79905	4.56744
GCNT3	1.97817	5.64415	5.96826	1.9053	2.87237	0.961091	6.53445	2.85536	2.63442	4.7637	2.54092	2.73265	3.59534	3.58708	4.12404	3.56263	3.82354	1.46447	0.344961	1.09785	4.86468	1.20237	1.33708	2.87968	2.04992	2.78135	4.69925	3.66582	0.723788	1.16742	1.45727	3.60201	2.53532	2.84491	2.57368	1.16513	2.92631	3.78427	3.4786	3.90852	3.32469	3.72173	3.01177	3.08801	5.95336	0.576057	1.65292	2.90605	2.48714
ARSE	3.71533	5.73343	4.46366	1.01317	2.23542	1.3349	2.4477	3.82614	1.92597	4.66824	3.20937	3.81754	5.61026	4.25953	3.75945	2.01095	3.6417	4.25178	0.773798	2.94026	0.215812	3.91181	2.93207	4.04398	5.73449	3.22493	1.22363	0.80001	1.90268	1.2434	0.830652	4.21317	2.70916	2.34531	1.54625	2.19903	3.91161	1.84155	4.52402	3.51334	1.63341	5.48047	2.34693	3.80646	3.09787	0.723517	2.4873	4.3412	4.68007
RMRP	4.66291	3.8103	4.59835	2.87452	3.18065	5.85411	6.74333	5.42302	2.08606	4.15788	4.32771	3.53635	4.81232	5.34029	3.11672	5.73854	5.90785	6.2672	4.9398	6.81645	5.63146	4.24665	4.85511	5.02793	5.02745	4.92866	6.89904	5.78227	2.89011	5.55152	6.14475	2.35193	4.29847	6.24784	4.69712	4.51124	3.1682	3.79131	6.42775	4.57847	4.06513	3.66258	3.17573	3.1206	6.07348	4.37214	6.75638	5.36381	5.59156
MUC4	3.51653	1.31074	5.67195	4.20196	2.86404	1.23453	4.05122	1.14078	2.25458	3.66685	2.86013	1.41527	1.25426	2.05816	0.193249	3.3401	2.63962	0.412973	1.28952	0.996317	2.74472	2.43386	0.342374	2.35421	0.413958	1.37566	1.89733	3.37631	1.37811	3.49477	1.29874	4.89247	4.33196	3.83762	2.58392	0.615794	1.06606	3.66787	0.466889	2.99964	3.87339	2.66515	1.67139	1.91695	0.826171	0.465504	5.92392	2.06612	0.975304
NQO1	7.55997	4.62884	5.75403	7.21517	4.2862	3.61938	8.66935	4.80522	3.8784	6.34434	4.19374	5.21238	2.93109	4.70642	5.66567	5.50356	5.52665	4.0628	5.64836	4.21691	4.38	3.93007	2.76843	3.019	4.16107	4.1009	5.4904	4.28992	2.42462	6.00747	3.28776	4.30401	4.14511	6.80889	3.03936	5.03374	8.3598	5.42257	6.41139	4.55652	5.25717	5.11796	4.49507	7.23241	6.82349	5.00591	5.32585	4.67775	5.13555
CCL17	1.14643	3.02649	4.96301	0.624385	0.55996	1.83432	0.94117	3.88779	2.19354	4.67531	2.7231	1.86001	2.26619	5.946	4.05575	3.04626	2.76855	3.42008	4.63605	4.04228	1.3869	3.74814	1.91544	3.09352	6.20248	2.51591	3.24128	0.946583	4.19137	0.67962	1.54022	2.40739	1.03895	1.57868	2.14827	6.23615	3.1275	1.70628	1.09706	1.87377	3.99937	1.86561	3.62968	3.03787	1.6477	1.90542	1.72034	4.57029	2.50633
CDA	5.3464	6.97588	2.67748	0.617372	2.43875	4.7518	4.00489	1.84568	0.938	1.72657	1.58974	0.534805	1.47115	1.74849	2.28199	1.95653	1.43645	1.36806	3.86453	2.11989	1.09528	1.79407	1.93864	2.26277	3.39508	2.36619	4.00411	2.14069	2.16377	2.35848	2.23956	0.887077	2.6485	1.72485	2.72706	3.12512	2.18885	2.09154	2.2724	1.08674	2.27764	5.47382	1.7308	2.84317	4.63853	1.13767	6.56976	1.14703	1.80091
SLPI	8.96374	12.3866	10.1706	9.03693	8.98344	5.88015	8.26716	8.67824	9.75013	7.16883	9.05165	9.88238	8.42696	10.157	9.37964	7.39234	8.41238	9.70349	7.37585	10.5686	9.57346	7.42903	9.35464	8.96433	8.60075	11.847	9.42961	6.74125	10.4439	5.91039	8.31382	6.37979	7.48478	9.51426	9.42399	8.88539	11.2973	7.1005	8.97493	9.43697	7.77984	8.93627	8.42833	7.99533	9.28558	10.6656	9.38214	8.96532	8.00429
SAA2	0.105606	6.69223	0.779197	2.02563	0.731586	3.50762	4.17517	0.879641	0.407394	1.53522	1.06945	0.852784	0.497741	1.77917	0.603595	0.481504	0.154168	0.278204	0.79564	0.477012	0.384688	0	0.299326	0	0.347833	1.21495	2.34112	3.24752	1.17888	5.4292	0.382288	1.37365	3.21582	2.91525	2.62858	2.80323	0.0965583	0.464544	0.288981	0.227381	2.87858	0.559084	1.04623	1.69933	2.75548	0.370955	2.82416	2.37767	0.653653
RRAD	2.64125	4.98853	4.75977	3.38965	4.16156	4.49453	2.41665	4.64162	4.00058	4.55845	4.68155	4.3377	4.36633	7.35998	4.4439	6.80124	4.62257	3.66777	8.11021	6.11148	8.93106	4.27261	4.02206	4.53921	5.31603	6.06088	4.2511	1.21314	4.69496	3.07225	4.22841	3.99213	3.90211	3.93375	4.83854	4.39593	2.50362	3.25156	3.93366	2.72221	6.28842	4.49843	4.92639	3.77215	5.42971	4.65395	4.33739	4.58083	7.35007
SCGB2A1	1.60361	2.78525	3.68201	3.14457	0.948245	0	1.139	2.35862	0.103155	0.411223	1.45565	1.59041	1.17991	4.7166	0.320802	1.30894	1.619	1.652	0.15132	0.558155	5.25437	5.05687	2.89691	1.03661	0.712887	5.70066	1.10984	0.343934	2.8171	0.258852	2.50454	1.56975	1.47073	0.572133	1.6683	0.221529	0	0.611625	2.05747	2.62649	2.14218	2.68448	4.64086	0.350636	0.660626	0.534622	1.45224	2.48051	0.499128
TSPAN1	4.88001	5.18654	7.13209	7.32802	5.14817	3.03997	4.76907	4.96146	2.83575	5.31841	3.57314	3.81033	3.5555	5.78512	1.30794	4.52287	5.543	2.31278	4.34255	5.90534	5.87184	4.62332	3.61536	3.66312	2.33389	6.3634	7.8136	3.84911	4.78192	2.6855	4.94484	6.21357	6.63087	2.99372	4.87138	3.36996	2.98443	5.26004	4.285	4.58579	5.39998	2.87051	5.6018	2.52542	4.95997	4.99356	6.39269	6.04114	5.33269
CEACAM6	9.13491	8.04218	9.52354	11.3495	9.74384	6.51619	6.48937	9.32118	8.28692	7.46856	9.52526	10.3515	10.2061	10.2424	8.70193	9.74383	10.737	7.04624	3.64714	8.38029	9.62178	10.127	9.78027	9.29829	9.84424	9.6676	9.47046	7.89482	9.80743	7.64321	8.99772	10.1534	9.81913	9.16444	7.02466	7.34247	8.097	9.72322	10.0307	9.39956	9.49499	10.6996	9.32777	8.26471	8.69719	8.54522	8.55212	9.88265	9.08721
IRX2	2.46479	4.48321	4.57018	1.50447	3.94913	1.10753	1.57661	2.63517	4.84897	5.20491	3.64913	5.88883	4.35647	3.65711	4.48285	5.62089	4.49429	5.65329	3.7958	5.08809	3.84967	4.18229	3.88468	4.96393	4.60062	4.34869	3.42424	0.805743	4.15418	0.301039	3.90325	1.05855	1.148	3.94782	2.84807	4.49959	4.13114	2.56465	4.39291	4.10372	5.21375	3.91736	3.05398	2.28908	1.18175	5.13875	3.68338	5.63178	4.45263
CLDN3	5.1645	4.6893	4.87087	4.7234	6.50898	1.38807	2.73995	6.09693	4.71672	6.622	6.07551	5.18271	4.30964	5.36683	5.87741	5.71836	4.85574	6.20805	2.41965	4.54321	5.35199	6.44325	5.49893	6.18442	6.44122	5.78892	2.46286	0.766669	4.52877	5.23617	5.43154	7.43735	6.58302	4.0004	3.95962	4.43681	4.74091	7.62933	6.28697	4.49468	5.25222	6.35747	3.90426	6.72387	3.65055	5.03613	7.70439	5.99643	6.05115
CTHRC1	5.41765	4.76193	3.92426	3.54559	6.07987	7.18251	6.20084	5.78521	3.81188	4.71557	5.97438	3.87279	2.98598	3.56926	4.58579	5.75683	4.13573	3.8667	7.51953	2.96356	1.78683	5.23396	3.95708	3.03575	4.0008	4.05239	5.51842	6.73598	5.54419	5.7197	6.39959	5.70772	6.96277	2.97333	4.71411	8.70645	4.85624	5.81008	4.80486	3.33594	5.70876	3.86474	5.23314	6.30794	6.08637	2.95326	6.02959	5.53134	4.17669
FGFBP1	3.10086	1.06564	0.884588	4.6807	2.12872	4.6521	0.251718	1.3701	0.709292	0.748662	2.90113	0.929136	0.643607	1.17411	1.16216	2.43675	0.755857	0.191112	1.81754	0.62256	1.70759	0.376016	0.696277	0.382155	2.7099	2.08305	2.50196	3.53511	0.646923	4.30524	1.40496	1.18839	4.04899	1.05733	2.87235	4.25671	0.468726	0.650401	0.405623	1.3853	2.03829	3.4327	1.17792	1.90685	5.44188	1.38518	2.24915	2.2605	0.794128
SNORA47	0	0	0	0	0	0	0	0	0	3.42907	3.5016	0	0	0	3.43785	3.40012	0	0	0	0	0	0	0	0	0	3.83641	0	0	4.27614	0	0	0	0	0	0	0	3.49065	0	0	0	0	3.22565	0	0	0	4.83603	0	0	0
SFTPD	8.43827	8.05122	8.54667	7.08276	7.45252	6.01069	5.1244	8.63122	8.80258	8.75047	6.14479	7.55106	8.01122	9.74435	8.97509	7.08695	9.92709	6.6892	7.4289	9.57136	9.57385	5.31859	8.32322	9.05856	8.37584	9.63293	8.05681	5.43196	7.67615	5.25126	7.11946	5.60115	6.7569	7.98403	8.51118	6.66181	8.10162	6.37687	6.22688	7.61485	6.95675	7.71555	4.65523	6.95431	6.13541	8.17571	4.33282	8.23502	7.76909
HBA2	5.19585	1.41049	4.74756	1.7084	2.62947	2.77012	0.837034	2.14115	2.2751	3.64636	5.36541	3.47661	3.22434	3.95958	3.28274	3.16928	2.89291	2.98888	1.49708	2.57754	3.50905	5.88113	3.36821	4.08278	4.07069	4.8485	4.21376	2.7455	4.00303	1.20875	2.38974	0.372232	2.87495	1.50933	4.14967	3.53838	2.13488	2.16403	2.38825	2.59048	4.73359	3.25979	4.07496	2.02777	4.7144	4.5275	3.57318	4.9305	1.49408
S100A9	9.91882	10.4737	7.2827	7.9214	9.30698	8.30658	11.3911	6.15724	6.32935	7.00043	5.51735	5.86974	6.11144	6.70447	6.93918	5.79295	6.76855	5.27887	7.04125	6.12654	6.85483	4.90141	5.58084	6.6288	6.20686	7.57583	7.76755	7.52739	6.27267	7.24933	6.12662	9.63688	7.74528	6.95892	7.9702	5.74498	6.84639	8.12722	3.73868	6.66979	6.34132	6.61991	5.5612	9.06682	9.23676	6.41912	7.83511	6.18623	7.00794
GNLY	2.98193	5.25355	1.78047	6.70717	4.31459	6.54089	5.33495	3.02989	3.81083	1.10012	3.07831	1.69148	3.6159	2.39105	3.89034	1.66504	1.75552	1.71135	5.99528	1.75489	2.18618	1.57522	2.11106	4.631	4.28653	2.27602	3.67564	5.54655	2.47989	4.13077	3.45588	3.11258	2.64932	4.28798	4.74199	2.51887	1.96753	1.93705	2.14035	1.8639	1.59888	3.42008	2.16371	5.09161	4.54337	3.2445	2.83709	3.99043	1.78952
ADAMTS4	1.38428	1.83086	0.891404	1.92948	1.84732	4.00132	2.24825	0.942559	0.896368	0.760516	1.29902	0.56631	1.26406	2.96971	0.525117	1.20313	1.77926	0.309681	3.18706	1.28021	5.82191	0.988289	0.938672	0.692358	1.79069	2.87225	1.24321	3.84468	2.00953	1.27944	1.84499	1.2441	4.48748	1.02816	3.73387	3.32297	3.97599	1.51027	0.473054	0.513583	1.58882	3.44347	2.65192	2.05531	5.96727	0.733074	2.20747	1.7746	2.1723
MFSD4	1.75875	4.56085	6.00236	2.39119	5.77721	1.04395	0.576746	5.03897	4.73984	4.59997	2.91357	4.8851	4.24997	4.70568	4.67718	4.39803	4.63287	3.6409	1.15375	3.70545	6.28941	4.90178	2.74003	5.3119	4.28394	4.2141	2.11908	1.6421	3.5889	3.79716	4.30481	4.21147	3.02629	3.02333	3.50078	3.06123	1.43507	5.65782	4.50554	6.10649	4.31968	3.46657	4.81019	4.02049	1.6806	5.46744	3.08315	4.27331	2.15286
REG1A	0.303331	0	0.677329	0	0.0749632	0.144003	0	0	0	0.0601837	0	0	0	0.0614827	0	0	0.205262	0	0	0	0.0592568	0.0528324	0.0529926	0	0	0	0.24381	0.0493121	0	0	0.0754221	0	4.05404	0	5.90735	0.118687	0.392343	0	0	2.50254	0.0654617	0	0.0548974	0	0	0	7.45616	0.111285	0.118205
RHOV	4.3021	4.02243	2.73428	2.47803	6.48232	3.48825	2.51022	1.29405	1.46151	2.09578	0.795082	0.681294	0.313909	1.63921	1.01782	0.684944	0.512258	0.616136	2.55238	0.798051	1.44366	0.23661	0.392701	0.860947	0.524416	1.41193	2.57731	3.85965	1.23639	0.993328	1.79004	3.14263	5.2633	2.17699	2.64625	2.07976	0.904062	2.77047	3.00441	1.01877	1.27717	1.00071	1.20014	2.36766	5.63512	2.99898	4.31512	1.67949	0.610667
KIAA1324	0.983835	2.45257	2.27779	3.13214	1.45961	1.07146	1.04154	2.30641	4.69033	4.69472	2.3761	1.67051	2.85321	5.45587	3.85143	5.11878	3.8147	3.94231	1.08643	4.637	4.89317	1.64616	3.88369	1.51168	1.9721	3.56802	1.5381	1.04044	2.74343	0.601491	3.96234	4.79785	0.664079	1.86494	1.83883	0.826108	4.14313	3.1126	3.07172	4.4552	4.39697	3.77721	2.76833	1.26604	0.62088	2.83594	3.2837	3.27611	2.78771
VSIG2	3.00156	5.52715	5.59657	3.36051	2.51449	2.26745	1.2357	4.70337	3.89641	6.76049	2.97072	5.28404	3.53835	4.45994	4.09989	5.24269	5.39513	5.91454	1.82471	5.5075	5.19308	4.70889	4.69554	4.40115	3.66799	5.30219	6.2397	1.21449	3.67249	0.55129	2.65687	3.71653	1.98674	4.61096	4.09996	2.77386	5.47957	4.25638	4.43371	4.02216	4.81631	3.05694	3.83106	2.94512	2.40067	4.79662	2.73485	4.41043	5.59706
FGB	0.267601	0.332938	4.3569	0.138597	0.0140383	0.0545137	4.86302	0.280494	0.010097	0.0112279	0.0334986	3.41847	0.304558	0.0675002	0	0.355341	0.134233	0.0597769	0.0150261	0.0128579	0.0110521	0.0369459	0.0196594	0.135893	0.131869	0.0152445	0.0241577	0.427312	0.43119	0.0266212	0.103905	0.138925	0.0266642	0.232597	0.0600526	0.0937121	0	0.0271222	0.01266	0.17229	0.164925	0.120164	1.81956	2.79227	0.931517	0.108184	7.33035	0.0723995	0.0662186
TPPP3	4.46499	6.44773	7.44357	4.68161	4.79298	3.61623	4.11694	7.15232	5.04427	7.08273	4.7218	5.12248	7.19298	5.79163	6.44233	8.44891	8.17262	6.60888	3.26179	4.48007	6.81388	6.54211	5.23257	6.37718	5.5675	8.50928	5.62488	4.57194	6.61645	3.17293	5.24773	3.91924	3.17033	3.70931	4.79827	4.47961	4.10777	5.1385	4.15061	3.5443	8.24135	5.43243	4.63341	5.65699	5.13886	4.87737	5.66799	6.38243	4.60839
TMEM130	1.13546	0.770998	2.63841	2.44368	2.42489	1.13902	1.13693	4.79674	3.34616	3.42815	4.89061	2.64212	2.32862	2.99844	5.6028	3.47966	2.00837	5.79778	1.35996	2.74162	1.39729	5.70165	5.08559	2.66131	4.73489	3.03717	2.00615	1.3522	4.95783	1.4295	2.38115	0.962417	1.41156	2.65244	2.32533	2.94864	1.56271	3.90717	5.03105	2.42009	3.29071	3.59228	4.84892	1.93814	0.707364	2.46865	2.8397	2.8015	2.54787
CYorf15A	0	1.83479	0	2.02016	2.64509	2.34209	2.82568	0	0	0	0	3.03385	0	0.0561985	0.0553746	4.32575	0	0	1.9507	0	3.82377	0	0	0	3.12634	0	2.64378	2.16666	0	0	2.52354	0	0	0	0.0429268	2.52916	2.59722	0	2.66659	2.30672	4.41766	0	0	0	0	0	0.103491	0	0
MIR765	0	0	0	0	0	0	0	0	0	0	0	0	0	0	0	0	0	0	0	0	0	0	0	0	0	0	0	0	0	0	0	0	0	0	0	5.98141	0	0	0	0	0	0	0	0	0	0	0	0	6.12443
LRRN4	2.48179	4.09536	2.67183	2.37389	3.89959	2.021	0.604985	4.46104	2.86427	4.24491	1.78699	1.09211	3.10966	3.12842	4.21466	4.2475	3.60256	5.04643	1.59097	1.77039	4.583	4.46503	2.29596	5.36917	4.92619	1.68193	1.67163	0.855112	1.65179	0.271401	1.70725	2.70678	0.822356	2.05172	1.82065	4.40069	0.481479	2.26917	4.95366	3.52851	4.16096	5.74426	2.40529	3.15383	1.77224	4.8144	3.61429	4.58626	1.85605
HGD	3.40995	2.34506	3.03372	0.811421	2.79146	1.22417	4.95163	0.946577	0.490737	0.42012	0.590828	3.18859	1.05728	3.80088	0.843233	1.37457	0.574043	3.45201	0.17904	1.84085	1.79398	0.636726	0.918704	1.17455	0.348147	1.32934	2.28715	0.351546	0.650304	2.47656	1.02094	0.253571	1.59338	3.09863	1.56516	2.78599	4.92768	0.425166	0.764799	1.16199	0.821647	0.297271	0.924243	2.23298	6.11687	0.156847	3.09037	2.76935	0.592641
MMP7	4.48411	4.60648	4.85955	3.78538	5.31759	7.54736	7.67611	5.64496	7.51604	8.21348	7.1761	5.42424	7.03994	6.49439	7.30314	5.50632	6.09158	6.62382	9.08762	3.47537	5.45789	7.3964	7.76196	3.23414	6.82047	5.51529	6.87328	4.30764	6.32746	7.75903	7.34794	5.22583	6.32711	4.80212	6.29396	5.16545	3.49622	7.46325	5.52466	6.4007	5.87823	4.37129	8.53067	7.16734	4.87078	3.58118	5.80346	5.94397	7.61858
SNORA14A	0	0	4.23899	3.33469	0	0	0	0	0	0	0	0	0	0	0	0	0	0	0	0	0	4.54005	0	0	0	4.13552	0	0	0	0	0	0	0	3.69981	0	0	0	0	0	0	0	0	0	0	0	0	0	0	3.78048
C4orf48	2.31402	3.59233	2.70797	3.75913	4.04285	1.19034	2.34366	2.55517	3.57628	3.58335	5.57463	6.02782	0.996488	2.1082	3.17498	3.54682	1.67956	2.76026	2.3753	2.1492	0.75088	1.20821	1.3891	4.55869	2.04843	2.80192	2.45656	2.69259	4.66461	6.28974	5.74755	5.21772	4.48094	1.66051	2.04895	4.95698	5.33594	2.59323	1.12029	1.96055	2.19628	2.39522	1.48006	3.22379	2.9412	1.47656	3.83426	2.0934	2.36572
SNORA8	3.8276	6.2989	3.85979	6.38279	5.93462	6.12007	0	5.28453	6.39856	7.03158	6.47911	8.04945	6.84398	7.47418	5.83332	6.3671	6.65617	7.24434	6.291	7.12038	8.5517	7.78002	7.47789	3.55464	5.92836	6.83895	5.36045	5.53663	6.31255	7.56135	5.172	6.00582	6.29443	5.54285	5.46718	7.68886	6.87816	6.39467	5.99483	6.58868	5.94566	6.46308	6.79138	6.7722	6.9401	7.65344	8.93176	7.43357	7.44603
PRSS12	1.26894	1.16558	4.45302	2.0245	1.20614	0.448498	3.36843	3.09176	2.02033	0.772262	2.2489	2.32501	2.64232	6.08334	2.08085	5.29766	5.25491	2.41049	0.441153	2.99786	4.75363	4.2968	3.51714	3.80349	1.40144	4.33653	2.11836	1.21212	3.67586	0.0871087	3.94852	1.04414	1.10887	3.36537	1.79159	2.02572	1.09578	1.86028	2.52912	2.23117	4.32797	2.56243	2.77472	1.3334	1.31883	2.47721	2.05	3.74342	1.5336
FOXJ1	3.16321	3.14408	4.92087	2.78065	4.19513	1.27856	3.61523	4.64135	1.48523	3.60986	4.16222	3.93014	3.255	1.93873	3.38071	5.16564	3.88116	4.4325	0.653416	4.45731	3.7417	4.22608	4.931	4.45992	3.28617	4.95146	2.6387	1.23987	4.80592	1.65523	6.14639	3.44915	3.48941	2.68866	2.13581	1.87813	3.25486	2.71554	4.2986	0.584732	4.88192	3.42552	2.82097	1.32966	0.403685	1.32306	3.22603	4.85305	5.72022
ALPL	5.17381	4.98871	4.77924	6.72686	5.6422	4.9882	3.82822	5.98376	6.38609	7.02938	3.7433	3.99661	6.81806	8.03019	4.3785	5.75634	5.78602	6.75958	3.66588	5.80587	5.79122	7.83597	7.15509	6.73906	5.21729	5.38532	5.63663	2.62459	6.50719	1.49341	4.58209	4.50102	5.11097	2.20591	6.3538	5.23555	6.42872	3.84824	4.28672	6.02171	4.70309	4.13289	5.72348	3.78098	4.09753	4.11059	6.51573	4.55964	6.84771
SCTR	1.93638	3.77964	6.19122	1.03207	3.17768	1.74983	0.864622	4.93271	4.72694	5.0687	2.8575	3.63712	4.06893	4.9289	4.97368	3.88993	3.9172	4.88002	1.94279	2.90753	2.97085	4.517	3.87446	5.44482	3.94484	3.24586	2.8032	0.633974	2.14242	0.535736	2.20323	2.83045	1.56159	3.20132	3.83219	2.32289	1.73979	3.6248	3.62244	5.07732	3.51739	2.46384	3.16564	2.17048	1.21901	1.43794	4.19799	4.46955	4.88317
UGT2B15	0.0258069	0	5.11386	0.0401041	0.135843	0.0684592	0.0674882	0.683391	0.0337053	0.275441	0.115528	0.163849	0.0756248	0.280873	0	6.03929	3.38813	0.857155	0	0.639146	0.142125	0.476418	0.326498	0	0.140001	0.837175	2.63548	0.0900294	0.51874	0.0877004	0.565965	0.662616	0.0445881	0.0185419	0	0.0189653	0	0.245152	0.589086	0.0635198	5.13981	0.0788951	2.9744	0.0313037	0	0	0	0	0.0920192
INHA	7.48263	0.22415	0.433791	0.7257	0.272809	0.0720675	0.540371	0.252915	0.0529342	0.983317	0.260292	0.0597109	0.145821	0.0891199	0.197225	0.0554518	0.0700326	0.124371	0.322782	0.251627	0.167055	0.48577	0.241878	0.224881	0.0382299	0.421324	0.318549	0.0716302	0.257571	0.136313	0.305337	0.386507	4.83004	1.9574	0.350041	0.223262	1.81854	0.180287	0.0334412	0.130784	0.212339	0	0.130447	0.0491856	4.75567	0.202483	2.69774	0.0279478	0.222337
CXCL1	4.87496	3.06803	3.1549	3.21424	5.49771	5.08704	3.42277	2.56039	4.66687	2.29822	3.9841	1.95833	3.70372	8.01478	3.91307	4.43535	2.25427	1.69797	2.54437	5.01634	4.31422	1.91998	2.25256	3.27893	4.02644	5.59951	4.78986	6.71836	3.85634	3.8172	2.79464	4.90791	4.78876	4.88375	6.43167	4.00032	1.39879	4.4535	2.72372	2.50238	4.03099	4.00038	2.79086	3.36249	5.49101	6.22186	5.15733	4.19502	4.31416
CDKN2A	1.30198	0.726865	3.28759	0.597125	0.591673	3.90651	0.669202	2.21541	3.20641	3.19022	3.42233	4.78895	3.216	2.75144	3.14594	3.27623	2.81454	2.62206	4.74722	3.10708	1.67192	2.92655	2.39011	4.75031	3.3174	3.06129	2.76897	3.88807	3.53071	2.24006	5.52218	6.11494	6.00849	1.0399	1.44004	1.8663	4.6349	0.752505	2.25078	3.09663	2.73518	3.66663	3.28329	2.24389	2.37333	2.60552	1.67035	3.26574	1.17794
MIR192	0	0	0	0	0	0	0	0	0	0	0	0	0	0	0	0	0	0	0	0	0	0	0	0	0	0	6.85255	0	0	0	0	0	0	0	0	0	0	0	0	0	0	0	0	0	7.43391	0	0	0	0
IGFBP3	6.73379	6.91453	5.51972	4.457	8.22142	6.30825	9.6872	6.71951	4.40571	5.36462	7.45227	3.86262	3.15878	5.88661	7.03371	7.4356	5.113	5.47645	7.33021	4.91349	3.37026	6.28488	5.71884	4.61578	4.65016	4.27429	5.90678	8.03863	6.69389	7.67214	6.36768	4.88705	6.65907	4.35262	4.78538	7.67406	5.99774	7.00931	5.8651	5.18734	7.45888	4.54757	6.5528	6.78822	6.02231	4.01947	7.55311	5.89299	5.13553
NR0B2	1.1691	0.746234	4.7414	0.676938	0.274677	0.235031	0.041333	0.912669	1.56458	4.10866	1.38896	4.28638	3.45852	3.21583	1.46414	3.56145	3.18649	4.19062	0.770401	3.96762	2.63376	1.22711	0.82997	4.73762	2.15799	1.65434	2.63187	0.134463	1.27374	0.54239	0.760063	0.284143	0.296973	0.848495	0.862614	0.61349	0.10468	0.243566	0.375191	1.38489	3.48517	2.76374	1.56623	1.47351	0.743207	1.41679	0.830602	2.89998	3.67527
MS4A8B	0.0432986	3.13357	4.10141	1.9819	1.01991	0.113732	1.76481	3.69513	0.48437	1.22126	2.29079	0.82122	0.932336	0.493813	0.487629	3.25305	1.29882	1.07404	0.0833634	1.29242	3.00208	3.92239	2.31477	2.3331	0.363645	2.76407	3.8793	1.08616	4.12113	0.368393	1.35936	1.35851	0.426929	0.310529	0.771467	1.64238	0.527981	1.34182	2.68539	0.615249	4.09026	1.39606	3.42749	0.637245	0.169875	3.11786	2.56157	4.4351	1.50869
GPR87	2.55995	2.14482	0.408292	2.39324	3.92088	3.80168	3.13221	2.26407	0	1.08702	0.911465	0.351456	0	0.0282969	0.816491	0.760674	0.15829	0.324097	4.07006	0.0316947	0.10611	0.527275	0.11784	0.196693	0.104506	0.425071	3.49093	1.54332	0.541716	2.33425	2.25871	3.37997	1.12442	1.00778	2.42853	0.134288	1.70275	4.02398	4.75966	0.38925	0.850179	0.179638	1.94834	2.52056	1.38407	0.0251195	1.34426	0.962397	0.302257
ORM1	1.44541	1.76605	5.44227	1.05021	1.14827	2.19891	6.33371	2.94836	3.38711	3.79012	1.79975	2.33131	2.74785	2.84098	3.18109	3.48418	1.89237	3.41789	2.21294	3.82521	4.95632	2.74569	2.14192	1.712	3.87282	3.02782	2.26479	0.945075	3.10662	0.0679791	1.27987	0.75736	2.25382	2.27014	3.33057	1.1254	4.57457	1.23146	0.349397	3.77665	2.30052	2.45944	0.564806	3.73624	2.51888	1.66207	4.34814	1.69963	2.20507
CACNA2D2	2.96007	3.06404	2.92445	6.13233	1.6748	2.1069	1.07256	3.84671	4.6292	3.42074	3.06892	3.88199	4.10231	5.63409	4.27637	3.90092	4.53603	5.14375	2.28354	6.25574	5.37033	4.76875	5.70357	5.56319	4.26909	3.8074	3.81106	1.70764	4.25669	0.448329	2.84418	2.49812	1.90044	3.82825	3.50199	1.21803	4.27373	1.87236	4.44425	4.45973	3.62743	3.24905	2.28337	3.46112	1.59544	4.6138	4.10739	4.08051	4.89093
PKP1	5.81481	2.54567	0.262404	4.61743	0.235805	0.61395	2.10915	0.846979	0.271072	0.937268	0.355258	0.110444	0.117839	0.214054	0.422078	0.192723	0.105799	0.192867	0.135317	0.182106	0.176351	0.320029	0.158302	0.813238	1.64028	0.286309	1.3707	0.147731	0.757083	0.26792	0.730789	1.26738	4.39489	1.61813	0.251062	0.211098	0.868338	1.28383	0.172411	0.138151	0.626489	0.820105	0.449191	1.81982	5.2191	0.636	3.90908	1.0124	0.10234
THBS2	4.73558	4.29439	3.77271	2.9223	6.20651	6.67172	5.50678	5.44346	3.40198	4.09085	5.25389	2.57929	2.90954	3.14215	4.69387	4.66979	3.92737	3.18531	6.45302	2.19027	1.61993	4.49217	3.68252	2.7321	2.9336	3.48351	4.80024	6.12455	4.81207	4.36649	5.13226	4.99291	5.81984	3.12749	4.55072	7.73805	4.10551	5.83109	3.41682	3.0973	5.3009	2.78147	4.87641	5.96537	6.29311	2.71044	3.51016	4.565	3.63004
CHI3L1	6.07733	6.79004	4.42573	6.21477	2.7392	7.77982	6.33371	3.78299	5.19938	3.07901	2.78256	4.91937	5.0046	5.12733	5.84601	4.68743	4.20589	2.42974	5.8777	5.03988	3.38548	3.34795	5.05439	5.87731	7.33264	4.92164	6.4716	6.98571	6.7647	4.6395	5.88573	4.90214	6.97164	5.17518	6.84176	6.51962	3.31971	3.66191	2.32452	4.87542	5.23405	5.47614	3.80727	6.43378	4.11831	3.3233	5.42662	5.60219	6.99986
ZNF385B	2.9037	3.4874	3.09622	2.65564	0.921597	1.71725	0.858027	2.0531	3.83411	0.968702	3.71997	4.15923	3.50887	4.78404	4.24345	2.83662	4.9513	3.77835	2.15154	4.5174	5.09599	4.18686	5.30007	1.81528	4.89963	3.21157	2.48759	0.91497	3.6869	0.420272	2.63255	0.858425	1.22099	2.72835	2.40239	3.49088	3.75901	1.24713	5.07307	5.68271	2.37666	3.06158	1.26972	2.37194	1.50058	2.47409	2.82104	4.57629	4.01866
CXCL3	3.02495	0.593009	2.55775	1.59554	1.6123	2.41916	0.726285	0.888744	3.87382	4.31962	1.99634	2.16284	3.48205	7.35383	3.41364	2.94571	2.94578	2.44984	2.7913	4.71444	3.99853	1.69635	1.67825	4.02025	3.22009	4.31222	3.59252	2.01256	1.90156	1.15066	2.07889	1.98958	3.44277	1.98872	2.44875	1.73641	1.35226	1.81512	0.764757	2.88062	2.23247	2.29081	1.87732	2.60394	3.51489	7.03024	2.63373	2.5404	3.15547
SNHG9	3.4681	2.19952	6.15583	3.46001	1.8086	3.31885	2.08323	1.46231	4.88685	4.18786	5.90241	3.47258	3.92951	3.39715	2.32245	3.9495	4.80475	1.95211	3.17635	4.57128	4.11289	4.53437	4.16782	3.29748	3.60001	5.87403	2.58761	3.34954	5.23858	5.64245	5.89307	4.19562	3.68509	3.14103	1.34733	4.891	7.27748	3.68688	3.20495	3.09768	2.59778	3.68882	6.26685	2.57866	1.93169	4.062	6.84708	4.80587	3.62686
C4BPB	0.646439	3.16184	1.76551	1.33597	0.330482	0.420492	2.71099	0.963279	0.453876	3.66447	1.18246	0.372071	0.144643	1.65096	0.27254	2.46902	0.365461	0.902676	0.351544	0.738908	0.383989	0.346043	1.11971	0.440914	0.572568	0.552391	1.38011	0.258953	0.505362	4.33006	1.23405	1.93786	2.39917	4.97122	5.43465	0.39156	1.83094	3.43011	0.662119	1.56552	2.26703	2.08923	1.92086	5.24189	1.50451	0.753852	1.20915	0.570859	4.01798
PLEC	4.90118	4.74128	4.32333	0	5.11634	4.81664	5.22462	5.38095	4.55206	5.28828	0	4.11509	4.25649	4.25472	4.87202	4.28746	4.04514	4.84455	6.02237	4.44577	4.17306	4.33655	4.82427	0	4.2244	4.11912	5.46691	5.67204	4.52218	3.68638	4.59772	4.35351	4.89402	4.25848	5.07502	4.75871	4.1882	5.17571	4.33608	4.6954	4.73732	4.35255	4.56512	4.99193	5.55395	4.68484	6.40851	4.58427	4.35659
MIR941-4	0	0	0	0	0	0	0	8.08813	0	0	0	0	0	0	0	0	0	0	0	0	0	0	0	0	0	0	0	0	5.88495	0	0	0	0	0	0	0	0	0	0	0	0	0	0	0	0	0	0	0	0
ALOX15B	5.31964	6.72062	3.85663	2.5009	3.78407	1.61325	1.99339	3.81743	4.78667	4.21955	4.82835	4.7218	3.6167	5.78593	5.41205	3.87873	4.5552	4.218	3.31752	1.06797	4.308	4.42405	2.8575	4.81768	6.7412	6.89239	3.50526	2.51116	5.32935	1.26623	4.36537	2.49401	3.90277	3.76555	2.65571	6.00544	5.85497	2.90523	4.72314	3.45793	4.09238	5.33163	4.85007	6.12111	2.42091	3.29213	4.01868	5.32435	3.62082
ADAMDEC1	2.15255	1.1362	1.68121	3.00559	3.09369	4.86112	4.49106	2.09736	4.19675	0.233585	2.93351	0.86051	3.92245	0.523094	0.828376	1.88013	0.796986	0.770562	3.50994	0.616193	0.759198	1.0985	1.07259	0.748626	0.702946	1.68651	0.361613	5.18931	1.62714	4.43181	3.85728	1.55663	5.06618	3.93078	3.03459	1.71136	0.870889	1.15694	0.595057	0.864706	1.68788	0.97302	2.89174	1.7751	2.56612	1.76334	2.44726	1.98797	1.92249
POSTN	6.46641	6.07013	4.65199	5.25222	7.75126	9.12152	7.5996	6.70842	4.9032	5.51508	5.50408	5.48785	4.04126	5.46341	5.38209	5.38794	6.34302	5.02989	8.52317	5.2686	4.17652	6.47373	5.33496	3.78271	5.42945	5.32601	6.54181	8.2614	5.05909	6.07808	6.95552	7.09493	7.19951	5.33091	6.94205	8.74962	7.04381	7.70775	3.32556	4.01802	6.10452	4.69881	6.30708	6.96565	7.37518	5.36273	5.55436	5.46235	5.32382
C5	1.54818	1.33291	5.98442	1.18731	2.22405	2.04968	1.8585	4.25145	3.44118	1.86403	2.48095	4.48511	6.24323	5.13724	2.6479	4.00415	3.30659	5.0121	1.58251	3.1874	1.85886	4.6347	5.00763	4.39847	2.33144	3.24834	1.93812	1.24402	4.20774	0.654597	2.18426	1.42896	1.35209	1.98987	1.70045	0.967357	3.80137	2.06057	3.30309	2.27924	3.60554	4.23427	2.35959	1.54453	1.52865	2.27655	2.21986	2.76212	4.53225
MIR219-1	0	0	0	0	0	0	0	0	0	6.7418	0	0	0	0	0	0	0	0	0	0	0	0	0	0	0	0	0	0	0	0	0	0	0	0	7.37307	0	0	0	0	0	0	0	0	0	0	0	0	0	0
SPINK5	1.2872	3.06966	4.74569	2.56391	5.46844	0.920456	0.432627	0.996314	4.26713	1.3467	1.05537	2.04459	2.88194	2.99837	3.14346	3.88558	2.17107	5.65156	0.407717	1.42615	2.94342	3.0318	1.07251	4.49936	4.71631	1.54105	2.32321	0.54669	2.32851	0.647109	1.53377	2.53485	1.43773	1.69719	1.75613	0.408223	1.2685	3.09121	4.36538	3.30362	3.39202	3.29476	2.16273	0.955537	0.469777	2.08173	1.83116	2.12143	2.75485
HOXD1	1.10014	5.70067	3.50613	1.22949	2.39537	0.510719	1.76848	2.42473	3.32756	2.91381	2.73939	2.60778	1.68032	4.02621	4.41893	3.04078	3.462	2.79204	0.726425	3.80428	4.89114	2.37843	2.96082	2.7994	3.41271	4.24553	1.64454	0.855239	1.2659	0.163286	2.44203	1.78646	0.693587	3.1167	1.31947	2.42	0.29376	3.2366	4.83208	4.91393	2.52574	4.76023	2.92941	4.51682	0.3367	3.3433	0.754433	3.22545	2.434
SNORA81	3.69896	0	4.03096	4.69824	1.90001	3.53645	4.35691	0	3.41554	4.85648	4.08038	4.94333	4.65642	3.60307	4.35714	3.4965	3.4978	3.66086	2.77627	4.68104	2.87836	3.11153	4.69579	0	3.59901	1.9728	4.1105	3.52822	3.4745	3.11972	2.68288	3.9705	4.73782	4.35996	3.84546	4.01416	4.68955	1.90897	0	3.06452	1.74181	4.92761	3.87897	3.03193	3.35306	4.07224	3.75778	0	3.81986
LOC401022	2.3504	4.6058	4.71667	1.93692	3.96986	1.75983	2.00984	5.08144	4.61795	5.089	3.5518	4.56569	4.19317	4.73789	5.19456	4.00136	4.77139	4.41919	1.54872	4.62153	4.937	3.72324	4.32979	3.58925	4.80303	5.04929	2.87282	1.81726	2.63059	0.426723	3.28677	2.78534	1.51087	4.85716	2.34885	2.84009	1.15413	4.0018	5.85836	5.94472	3.67782	5.33847	4.55014	4.22257	1.56225	4.44772	1.30369	4.22099	4.56084
MS4A1	3.74239	0.837965	2.71608	3.95996	2.77712	2.87151	2.18915	3.77983	5.90655	0.82455	5.27658	1.65624	2.86107	0.764127	3.16452	1.45392	2.19206	1.57842	3.40555	1.73429	1.09383	3.95008	1.79428	1.93724	3.07034	3.33018	0.481542	2.20488	3.5516	4.17416	4.08734	1.37214	2.25243	6.33827	5.43876	1.66204	1.88523	4.10646	2.8235	2.182	2.16031	3.99112	5.33229	1.92347	1.44036	3.0092	2.45874	3.69752	4.0793
LRRC31	0.533427	3.38742	4.66745	0.320719	1.6754	0.0965676	0.332549	3.75835	1.69715	2.47573	2.58496	2.35387	2.69973	3.70783	1.23731	3.53749	3.27179	1.40862	0.239658	2.48793	2.74815	3.80973	3.64322	1.97731	2.83898	2.87593	2.09301	0.0897823	3.66166	1.50322	0.972879	5.00319	0.431643	1.0436	0.7419	0.859431	0.220192	2.03359	3.24698	1.75381	3.24211	3.10922	3.49997	0.940107	0.361454	0.373225	0.119002	1.6094	0.993293
CLIC6	4.39127	4.95671	6.6511	4.27935	6.64558	2.99141	4.09737	6.67134	4.18909	6.14231	3.16377	5.61513	5.31462	5.3467	4.11308	6.19943	6.19622	7.56424	2.75626	5.71538	5.78214	6.91997	6.68853	6.49731	4.53303	7.26289	3.91579	1.96842	6.22552	3.07141	4.43652	6.43211	5.00163	5.23133	3.31638	2.42576	5.15284	6.90504	5.58031	5.1277	6.0828	5.89386	5.71233	5.58733	3.37742	6.25001	6.40104	6.12422	5.62348
SLC26A9	4.5134	2.95897	2.36749	3.53931	3.17935	0.458295	0.587725	2.93204	4.16665	4.31223	1.85536	3.75744	2.15384	4.15647	6.22032	2.3095	3.91029	3.51113	1.20673	3.81379	4.42318	2.59698	2.40518	2.83154	6.52749	4.04045	2.35447	1.86016	3.05047	1.11367	2.83285	1.36435	3.41273	2.7096	2.49991	3.11781	4.93376	3.35761	4.02412	3.31442	2.33879	5.80451	2.93581	1.79378	5.68482	3.7383	3.40617	3.02012	2.80115
UBD	4.93718	3.95441	4.74258	5.85116	5.77709	7.49281	7.56648	6.84178	7.34032	3.62219	6.40602	7.231	7.11543	4.1853	4.43823	5.38807	3.70206	5.0141	6.65875	3.98132	3.67557	4.20263	3.7532	3.68146	4.39275	6.22515	5.86852	6.5495	4.88323	8.43771	6.14467	4.20333	8.33008	8.07338	5.55486	4.9323	4.26405	4.27283	3.97385	3.70656	5.34016	4.49859	6.18548	4.69865	7.2642	5.42475	6.31416	6.02324	6.30715
MIR499	0	0	0	0	0	0	0	0	0	0	0	0	0	0	0	0	0	0	5.36006	0	0	0	0	0	0	0	0	0	0	0	0	0	0	0	0	0	0	0	0	5.03941	4.97489	0	0	0	0	4.81199	0	0	0
RETN	2.49192	2.56446	1.65968	0.832869	0.996365	1.53127	0.445681	1.74646	1.02463	3.699	1.27433	3.03786	1.12273	3.618	4.31629	1.26595	3.74318	2.30617	1.41805	5.00432	1.70722	2.28239	3.39552	4.92351	3.8081	3.51483	4.49522	0.856291	2.83424	0.161285	2.31818	0.904716	1.10077	0.573723	0.945408	2.8064	3.97028	2.02513	0.721667	3.25337	1.03209	2.91829	1.50261	4.57763	1.88839	3.32827	0.794472	4.03154	3.15145
SLC22A31	7.61851	8.06511	6.31503	7.55159	6.95123	3.55753	1.90424	5.33413	5.96656	6.87909	4.9981	4.93554	5.92175	5.73961	6.16592	4.63466	6.7328	5.9846	3.59219	6.12409	5.7032	6.7189	5.19847	6.93048	6.39686	6.19696	4.75075	2.98408	4.26477	2.7114	4.64555	4.24501	5.52992	6.13909	6.37267	5.34221	7.63646	4.16087	6.42491	5.4021	4.49208	6.66646	3.6713	6.47113	7.37239	6.34717	6.86667	4.87141	4.80297
ERAP2	4.29555	3.52324	4.05773	4.39286	3.93583	4.83673	5.29783	4.01381	2.27632	4.33915	1.64487	3.62311	1.88424	1.06151	3.8856	3.54956	1.32664	3.65027	2.04536	1.17608	3.33069	4.68735	3.87569	0.998526	4.00273	5.02887	1.42875	4.65102	1.93453	1.93716	4.23964	1.21305	4.99576	4.63043	1.80418	4.07277	2.76166	1.32065	1.00569	1.20902	3.60323	1.40727	2.13754	4.01265	4.33548	1.78127	3.85169	1.80662	4.06729
SNORA70G	0	0	0	0	0	0	0	0	0	0	0	3.18785	0	3.23696	0	0	0	0	3.59152	0	0	0	0	0	0	0	0	2.90977	0	0	0	0	0	0	0	4.09304	3.2273	0	4.80798	0	4.20124	0	0	0	0	0	0	0	0
SLC7A2	4.50852	1.7361	3.7597	5.28067	0.672606	1.87079	2.93596	2.77291	3.55341	0.480784	1.73198	4.92234	0	2.65865	3.81187	2.99145	3.00689	0	3.03173	2.83051	5.28018	1.79022	2.30783	3.16211	4.6339	2.73506	1.71137	1.26368	3.04523	1.96986	2.47201	1.89098	3.95911	1.85522	1.88112	2.0125	4.9491	1.62062	2.73955	3.18183	3.46182	2.40949	3.12528	4.72142	0	1.9437	3.08305	3.44351	2.63646
C11orf88	0	3.6289	3.05363	1.80196	0.793664	0	1.89012	3.74504	0.0641831	0	1.79641	0.988616	0.0728435	0.271334	0.071692	0.515465	0.509806	0.93191	0.34643	0.711846	2.7402	2.30399	1.22266	3.19325	0.517264	2.99169	2.53656	1.30902	4.08573	0.285948	0.766722	0.984153	0.3808	0.611391	0.748982	2.19589	0.339386	1.27855	2.36425	0.603243	3.39589	1.54909	0.922361	0.669987	0.279544	0.736059	3.41577	4.62968	1.76842
SNORA19	0	0	0	0	4.81357	0	0	0	0	0	0	0	0	0	0	0	0	0	0	0	0	0	0	0	0	0	0	0	0	0	0	0	0	4.40186	0	0	0	4.76638	0	0	0	0	0	0	0	0	4.44128	0	0
KLK8	5.85273	0.125339	3.6529	0	0	0.174915	0.463634	0.432688	0	0	0	0	0	0.0904711	0	0.0424303	0.111743	0	0.52408	0.300281	0	0	0.304024	0	0	2.49343	4.00352	2.20032	0.0423272	0	0	0.3028	0.703456	0	0.110692	0	0	0.203398	2.17428	0	0	0.0385394	0.617103	0	1.00071	0.468561	5.51604	0.131821	0
HPGD	4.29865	6.56956	5.45569	6.45165	5.56393	2.8154	2.33263	4.77131	5.61305	3.72537	4.73643	5.87902	4.25095	5.3059	6.00119	5.4509	4.72285	4.85803	4.28735	5.06032	5.53684	5.51964	4.54544	4.07534	5.47253	5.09029	6.22206	2.18879	4.63162	2.12661	3.61723	6.18149	2.31304	5.53009	3.20386	3.93046	3.99846	6.84318	6.11064	4.74635	4.41491	7.08759	4.77515	7.60448	5.95427	7.13384	3.52277	6.30482	5.90317
SNORD22	4.94235	8.45698	5.95273	7.13309	6.77456	6.26043	8.30704	5.85955	6.79971	6.95212	6.77043	6.97542	5.99645	4.53227	7.83093	5.96033	6.21864	6.48639	7.19175	4.61208	5.94124	6.843	6.2687	0	7.73166	6.40081	7.64436	8.1551	6.60351	8.51936	6.29225	7.35672	6.62558	7.66102	8.24424	7.37346	7.01932	6.31556	6.13501	6.56136	4.54267	6.46783	6.81798	6.11486	7.74489	5.90436	6.96982	5.38464	6.45675
UCN3	1.08481	0.56703	0.516633	0.328072	0.173469	1.17452	0.749919	1.80183	1.85366	0.594732	0.461985	3.56535	2.88156	2.45545	4.70404	0.418696	3.82004	3.87776	0	0.0819654	0.487217	1.91455	1.33555	1.48741	2.18871	1.12383	1.34686	0	0.782077	1.58806	0.254394	1.1493	0.08529	1.3539	1.27929	0.0722403	0.667382	1.8271	4.37844	5.76527	1.00053	1.33731	0.455878	0.0601293	0.193699	0	0.315091	1.84534	2.49911
FABP4	6.22027	3.0092	4.34182	3.06899	3.40533	2.47152	1.30887	3.45778	3.23576	2.96575	4.25434	3.83504	2.58	3.20252	4.46366	2.03436	4.83081	2.22902	3.23658	2.26602	4.565	3.07997	4.47649	3.7325	5.61264	4.69291	6.69509	2.85912	3.08292	3.49119	3.91161	2.32501	2.47247	2.64755	3.64395	2.15993	1.84496	3.97713	1.75648	4.60147	2.09419	4.07422	3.72066	5.16352	4.63279	5.21571	1.59329	4.63981	1.88052
NLRP2	4.35307	0.741895	3.13305	1.02244	0.928369	1.36828	4.24358	3.25716	2.19258	0.215738	0.643394	0.526162	2.05943	1.93829	3.3881	0.266246	3.68499	2.86795	4.57287	0.338133	2.55334	0.328232	0.271107	2.56122	2.74701	2.06027	1.48672	1.40248	0.870709	2.22584	0.712231	3.5215	3.8909	1.76924	3.34114	0.887432	2.72002	3.6222	0.108328	3.96481	0.357751	0.351263	1.19263	1.5646	0.8409	2.40062	2.66605	0.30022	2.83513
ELF5	0.966002	0.256208	1.23937	1.6566	0.328477	1.86929	0.654018	0.430926	4.44077	2.70787	0.998663	3.21352	0.0991131	3.15381	2.3707	3.3818	0.763983	3.28019	0.736844	1.26029	0.481607	3.80924	4.44252	3.10345	0.464483	4.52664	2.96015	0.831417	1.01167	1.88691	2.97433	3.45054	1.95949	1.98394	1.92408	0.894545	2.78162	3.45635	0.0663138	0.289166	2.99908	0.555989	2.83556	1.55059	0.392933	3.79262	1.47532	0.531024	2.96575
ZFP36	7.60136	5.11089	7.58851	9.00063	5.65261	5.75301	4.966	5.62735	8.42055	8.91455	7.94956	6.35961	7.80685	10.0091	7.59466	7.16996	6.94312	6.62842	6.07204	9.48312	10.2968	6.6489	7.02679	8.90274	8.43399	9.20177	6.53669	6.34763	8.12269	5.26651	6.03051	5.7222	8.68298	6.03852	8.39894	6.65457	8.08121	8.24855	6.11318	6.81373	7.43679	8.25709	8.16168	6.63277	8.28464	8.42489	7.3761	8.28949	7.90529
HLA-DQB2	2.80074	9.50632	4.98201	3.88185	6.13772	1.90547	3.79966	5.90786	5.98053	5.19634	5.63192	6.96629	5.75199	5.11736	6.5677	4.96119	5.18598	3.85056	4.76843	4.5668	5.04223	5.07202	5.3612	5.49472	5.93842	6.37074	5.90497	3.4454	6.28398	4.56355	5.69674	4.37619	4.90222	7.30046	6.65242	5.76908	7.36046	4.64885	4.02749	5.45283	5.65362	8.04449	5.09627	5.36086	4.80675	5.85193	3.39445	4.7597	7.42564
FXYD4	4.09324	0.91957	0.533377	4.18113	0.20233	0	0.287728	0.109951	0.148054	0.925562	0.251677	2.78879	1.11688	0.839438	0.185504	0.293754	0.0763569	0.332683	0	0.270991	0.181617	0.452618	0.074241	2.7145	0.233959	0.0864672	0.40442	0	0.294074	0	0.379178	0.269061	1.83754	1.99804	0.0658611	0	1.00195	0	0.419867	0.751604	0.481342	0.94499	0.285612	0.322765	3.58788	0.347612	5.60571	2.82215	0.863582
KRT81	0.942173	0.164273	0.249455	0.132163	0.356178	0.412273	0.642858	1.22373	0.296235	0.409409	0.57402	0.165149	0.166209	0.146234	0.182875	0.242135	0.236892	0.215993	6.65771	0.309488	0.121793	0.421647	0.793599	0.251199	0.726927	0.112524	0.255079	0.211977	0.258642	0.789766	1.91166	1.61766	7.06857	0.304266	2.02141	0.201781	1.40983	0.341904	0.160643	0.02435	0.40607	0.267898	1.31049	0.153131	0.846258	0.314108	1.95671	0.388201	0.12388
BPIFB2	0	0.684964	0.487041	3.55095	0.0268891	0	0.560231	0.792676	0	0.239238	0.432398	0.754874	0	0	0	0.510934	0.0257135	0	0	0.0961141	0.0211876	0.584925	0.037586	0	0	0.140361	0.176233	0.273305	1.07204	0.025614	0.0797178	1.31422	0.123945	0.0211779	4.11602	0.0847589	8.21587	0.107016	1.09497	0	0.478298	0.054578	0.786864	0	1.41763	0	0.364603	0.34337	0.0637473
SNORA15	0	0	0	0	0	0	0	0	3.65794	3.80006	0	3.82187	0	0	0	0	0	0	0	0	3.77886	0	0	0	0	0	0	4.46646	0	0	0	0	0	0	0	0	0	0	0	0	0	0	3.67491	0	0	0	3.799	0	0
F3	5.57667	4.42775	4.09907	7.76421	5.21746	5.41361	3.81789	4.82124	4.33167	5.62105	4.85689	4.34373	4.54117	6.36044	4.87721	3.43738	3.6581	3.60806	8.89322	5.31026	5.67609	4.01486	3.36027	4.71661	6.54788	5.11954	6.64657	3.66937	5.31622	4.10945	3.66421	4.22203	5.51365	2.59436	5.58196	5.88338	8.51473	4.44524	4.12732	5.17023	4.08962	5.93661	4.51257	4.54038	6.27478	5.31164	8.47423	4.77311	6.17716
ISG15	6.33799	6.57868	5.75088	6.71262	8.09733	6.60432	6.08151	7.29389	4.98187	7.91202	5.57191	4.37877	5.55831	4.56809	5.96566	4.81967	6.05262	3.5447	7.38414	3.77635	3.94329	4.2212	4.41029	7.02483	6.37409	5.48449	5.41966	6.79979	4.36348	6.46719	6.44156	4.95327	7.50553	5.32981	8.36856	8.28744	5.14989	4.30119	4.03105	5.13418	5.22822	6.92075	4.85983	7.0465	6.62717	5.0761	8.43542	5.65041	4.23619
CD1A	0.413928	2.98602	2.47437	1.04741	3.27078	1.34536	0.725212	2.42593	2.87236	2.45727	2.17785	3.98592	1.10836	1.07927	4.55801	2.53693	1.85704	2.73017	1.91666	3.37205	2.44913	1.53367	4.48592	1.41159	3.68349	3.41832	1.94417	0.386663	4.53483	0.849078	2.7094	0.819226	0.366204	1.48512	4.9606	2.66285	4.87572	1.72591	1.7118	2.92877	2.73799	5.32331	2.15476	1.84906	2.21832	4.07793	1.21714	3.45565	5.51172
AFAP1-AS1	0.586179	2.68166	4.11979	3.41063	4.08201	3.27449	4.42899	3.53563	3.4803	3.90439	1.45171	0.0714788	0.0719524	3.40339	3.68269	3.5785	4.13237	0.485194	3.02012	3.14157	0.434968	0.309028	3.2419	1.297	3.68578	4.05477	1.37805	3.87043	1.18188	2.98893	0.881823	0.738889	2.47683	3.46262	2.52381	2.53444	3.96708	3.47643	2.84604	4.50148	3.18093	3.05344	2.91536	4.03209	3.48655	2.94229	2.47473	3.70607	1.72915
CHI3L2	2.69007	5.90392	3.16187	3.39395	1.93147	4.51287	3.3948	4.23246	4.18751	2.75714	4.76598	5.91516	3.91357	5.16302	4.01598	2.79662	2.46128	1.32471	2.69597	2.6937	2.30024	2.93193	3.34754	4.12219	2.95578	6.07385	4.80957	1.84521	6.46702	4.02991	3.21761	4.37029	3.22866	5.97503	3.87101	2.36424	8.03244	4.55485	2.61574	3.75854	2.34421	3.81457	5.49433	3.61888	3.39712	4.0583	2.86722	3.9338	5.52762
FMO5	2.97477	5.77106	5.82873	5.78955	3.66711	2.02248	2.12322	6.44035	4.79981	4.89613	4.52429	5.45745	5.05881	6.0294	5.65737	4.98615	4.70927	6.26106	2.07693	4.31433	5.46232	5.23444	4.72109	3.85567	5.71432	5.02761	3.63165	1.53632	4.8758	2.43159	3.39349	4.57511	2.03324	5.85611	3.02575	4.13875	6.44073	5.59545	6.81159	6.66417	4.7959	6.1008	5.83933	5.46128	3.70989	4.85588	3.63712	5.33425	4.58045
ALPPL2	0.672626	2.7657	3.02309	3.37567	0.0395196	0.0195869	0.0757129	0.21498	0.0143172	0.353173	0.290167	0.0791339	0.0162871	1.34573	0.367822	0.183866	0.651474	0.239026	0.123278	0.156284	0.284995	4.2702	0.959681	0.315407	0.331107	3.10478	0.132123	0.0130064	0.0733567	0.48198	0.206341	0	3.24022	1.07206	1.90362	0.0160201	0.217593	0.0203546	0	0.0712743	0.133195	2.32831	1.22866	1.26153	3.01333	4.86113	3.9665	2.73506	0.166413
CPM	5.06042	2.95866	6.0681	4.11673	4.83705	4.96016	4.89313	4.82814	0	5.57808	5.66931	9.16825	5.35874	5.85715	4.85528	4.70117	4.95196	6.21747	3.22225	6.02734	4.96314	5.77222	6.55197	5.56955	4.95917	5.83416	4.53419	4.17209	4.58549	5.14125	4.34867	4.76447	4.83175	5.20976	3.69487	4.44367	5.32876	4.53524	8.91076	3.7867	4.78973	5.80007	4.25674	4.47544	4.58881	5.04203	5.97715	6.07291	5.79905
SERPINB3	1.30244	1.82859	0.863383	0.417315	0.0851165	0.286109	5.93253	3.44191	0	0.04596	0.185029	0.0467021	0	0.046943	0.0910913	0	0	0	0.0612661	0	0.110567	0.37575	0.020358	0	0.0298526	0.569609	1.3931	0.974096	2.86198	0.0546075	0	0	2.29922	0.0890818	1.45845	2.82954	0	0.271757	0.101695	0.0264035	2.7548	0.596486	0.102565	0.0193478	0.3994	0.0417022	1.29582	4.07889	0.0460455
CD79A	5.57628	3.3444	4.90253	5.81689	2.88547	4.79695	3.67653	5.04984	6.71393	2.64876	6.50547	3.6361	4.74081	1.88943	3.61471	4.23482	5.10838	3.18552	5.32805	4.66717	3.73014	4.76567	3.62548	5.75223	4.29318	5.62224	1.17569	6.09625	5.04957	7.90377	6.07086	2.81367	6.1836	6.88242	7.31364	3.97804	5.17949	5.77025	4.67023	4.71861	4.07558	5.15293	6.40775	4.40093	5.15148	4.04307	4.85678	5.12754	4.65295
SNORD15A	0	0	0	2.44844	0	0	0	0	0	0	0	0	0	2.88241	0	0	0	0	0	0	0	0	0	0	0	3.20915	2.91742	0	0	0	0	0	0	0	2.51447	0	0	0	0	2.98602	0	0	0	4.71712	3.29001	0	4.63614	0	0
UBE2C	4.21658	4.1886	2.50705	3.2281	4.29274	5.01643	5.42833	2.84609	2.5912	2.05782	3.47549	3.62299	2.50955	1.74624	2.36333	2.92879	2.72254	2.74241	5.86644	2.33794	2.20233	2.22943	1.86629	2.76474	2.85445	2.74938	2.35207	6.07815	2.96171	5.76687	4.87052	5.47105	4.1255	3.84948	3.40625	6.16894	2.45113	3.85725	2.10006	2.55909	3.10734	3.63636	2.50645	4.66059	4.16061	2.84642	5.0452	2.94229	3.21534
IDO1	3.25631	2.74376	1.94818	2.96576	4.86218	6.76198	4.43348	3.1625	5.14816	2.25003	3.26462	2.99337	4.17526	1.73039	3.17618	4.72148	1.86553	2.32312	4.51208	1.29385	2.38804	2.31758	1.70656	2.52733	3.45587	3.37779	2.86242	5.98675	3.52369	4.2477	5.91733	5.01145	6.71169	5.10418	5.0706	3.35793	5.43866	2.54357	1.55808	2.02744	4.58824	3.16576	5.37215	3.02947	4.05812	3.69152	3.85935	2.99512	3.49297
SLC16A14	5.98462	0.484561	1.78219	3.49316	2.15384	1.68689	2.25033	1.14914	1.1629	1.58548	1.34108	1.14839	1.02372	0.855265	0.87485	1.17207	1.25187	0.928541	2.32015	1.35536	0.421351	1.49851	1.51752	1.15473	0.569686	1.16426	1.04142	1.3277	1.76267	3.13203	2.24251	2.45631	5.40505	4.0397	1.59006	1.50772	4.39385	2.84211	0.714651	0.859249	1.00572	0.535769	1.95765	1.02062	4.71638	1.32544	5.12317	1.06494	2.63844
COL5A2	4.71558	4.23632	3.75677	3.14442	6.48643	7.14716	5.60377	6.00852	3.34791	3.66008	4.76946	3.11308	2.73587	3.76684	4.24292	4.23226	4.16603	3.47159	6.94379	3.13434	2.4884	4.45492	4.2679	2.84529	3.57031	3.32372	5.09898	6.42186	4.60933	3.45059	5.05063	4.65538	5.54712	3.06074	5.17338	7.22999	3.93853	5.86927	2.98649	2.73375	4.89219	3.33772	4.64447	5.34402	6.44602	3.19227	3.39203	4.13958	3.29474
EDN2	1.56453	5.89765	2.39306	3.28558	0.797947	1.34759	0.237726	1.72192	0.179647	1.69481	0.67593	0.292671	0.29447	1.77054	0.50668	3.06908	1.10245	0.564802	4.31338	2.08397	2.45973	0.516485	0.979322	0.26244	2.59691	0.76722	1.18597	0.0286662	2.76611	0.434671	1.41829	2.04634	3.86091	0.420768	1.50286	1.38317	0.574916	2.08513	0.998911	0.477991	3.75327	1.41182	1.72495	1.89034	3.72065	0.366933	4.27558	0.615547	0.288908
C5orf38	1.63563	3.47781	3.01915	0.567167	2.65424	0.547102	0.710535	2.82039	3.64466	3.71448	3.53128	6.13342	3.34943	2.68523	3.0614	4.64956	3.66027	4.52143	2.20555	3.09562	2.71436	2.59617	3.41475	4.75552	2.97561	3.04915	1.43223	0.315469	2.8539	0.440259	2.58463	0.820442	0.700888	2.0202	2.21274	3.70231	4.67786	2.02426	3.15315	2.76746	4.28366	3.19548	0.991525	1.97634	0.610703	3.74208	2.39541	4.07488	2.912
MT1M	4.1399	2.58205	3.451	2.8424	1.98115	3.33776	1.72907	3.74477	3.58228	4.67447	2.68855	1.80952	1.9075	7.5353	3.05856	3.85047	3.33841	1.82682	3.42899	3.9062	5.51292	3.25422	2.27524	3.51791	5.34539	3.93724	2.86693	1.67574	4.33439	2.91503	2.3081	1.92683	3.62851	2.0692	4.41762	2.99839	4.25422	3.08085	2.43926	1.18812	3.42854	5.10168	3.56228	2.03003	7.24281	3.34279	4.3055	3.61969	4.53215
KYNU	7.10814	2.39774	2.39101	2.81432	3.67324	4.3953	6.2847	2.36685	3.26281	2.24307	2.49979	2.62426	3.61783	3.68371	2.95665	2.41063	3.40851	1.79904	3.61179	2.32717	2.5566	2.29069	2.60246	2.46348	2.83091	2.64775	3.63722	4.30074	2.81487	3.34778	3.56683	1.92326	5.83861	4.08117	3.42006	3.2961	6.25236	1.99188	0.998736	2.30068	2.9305	2.41466	2.59373	3.27563	7.63307	2.49906	2.08109	2.89413	3.18979
SERPINA3	5.69509	2.44227	6.7532	5.64225	2.13939	4.84764	8.63825	4.54353	3.45056	4.04907	4.00699	2.48463	4.08993	5.97663	3.72216	3.0125	3.90375	3.10173	4.11569	3.19416	3.45084	4.72134	4.81106	3.73536	3.79414	4.2151	5.14839	1.93971	4.47212	3.45825	2.57455	3.59926	5.07465	2.78209	4.29805	4.2341	4.82291	4.8101	2.88112	3.18563	3.44319	3.72573	4.94935	4.07139	6.63324	3.33318	7.56508	3.38482	4.55064
PLA2G4A	6.23938	1.28199	3.88872	7.96425	4.07389	2.52457	3.17361	3.15825	3.29976	1.72746	2.84319	3.74524	2.64066	1.7368	2.22305	2.63833	3.27765	1.16434	2.7986	2.32331	2.7296	3.97722	2.92515	1.34768	2.17109	3.25798	2.3923	2.28688	2.50142	2.60314	4.11357	3.28575	4.96426	2.43823	1.7047	1.89178	3.19635	5.85966	1.48978	3.5602	2.44048	5.16323	4.2664	3.02593	4.5285	3.35816	3.91068	1.35667	2.54515
CXCL10	4.64319	2.89365	2.08105	4.92074	5.37239	8.28014	5.76337	3.86781	5.5652	3.18263	5.12689	4.05339	7.03954	3.56197	3.53916	3.7286	4.14854	3.23579	6.32227	3.57021	3.11757	3.61479	2.75802	3.28345	2.70314	5.0812	3.39152	6.14996	4.78982	5.95891	6.0635	3.48786	6.79648	5.51218	4.19412	6.19115	3.67534	2.46649	2.76174	2.33991	3.88063	4.24665	4.52212	4.62982	4.79522	4.30618	5.48037	4.15368	4.14958
ALG1L	4.0663	1.28141	3.2539	4.78677	0.75789	0.835606	3.56373	4.46843	0.687625	3.03096	2.78124	2.97475	0.902192	1.21025	2.48931	2.46389	2.63756	1.28772	1.42556	0.748128	0.459996	1.20789	3.16369	1.33032	2.74981	3.86005	0.544729	0.31334	1.18744	4.79559	1.78419	3.06226	4.10312	3.00421	2.95046	0.377514	3.1254	2.95026	4.39697	0.472586	2.40268	1.53319	2.36157	2.53146	1.13462	2.87748	4.96841	2.85058	0.686562
LOC145837	0.128517	0.214191	2.46182	2.24696	0.375522	0.0590887	0.0294192	2.04535	0.18557	1.42207	1.02858	2.1138	4.15996	3.24972	0.206303	4.57595	2.45578	3.48728	0.0641609	1.61387	0.553458	1.57303	1.08224	1.08481	0.285906	0.272161	0.242852	0.0777854	1.7761	0.165197	1.67885	1.08322	0.241567	0.48606	0.0920985	0.1182	4.93832	0.498604	1.71268	0.346042	4.20146	0.446442	1.43256	0.154747	0.0998338	0.225391	0.844133	1.26598	3.14901
IGJ	9.678	7.18439	10.0859	10.625	6.76936	10.7386	7.9574	9.24674	10.6196	8.43405	10.3569	7.07923	10.2806	7.33273	7.97079	10.0085	11.4358	9.93967	9.06449	10.9919	10.9098	9.72838	10.1753	8.61032	9.85862	11.8375	7.14068	11.458	8.70219	9.90596	10.5536	8.0467	10.4261	11.1301	9.83917	8.59972	9.81574	9.35403	8.58729	10.582	9.14216	8.90436	11.4058	9.67778	10.9316	9.82059	8.31999	8.0241	8.66356
DUSP1	8.03483	5.34568	8.00465	8.9042	6.23708	5.48893	4.40323	7.03417	8.81854	8.58868	9.13711	6.9257	8.39418	8.75935	8.56806	7.98237	7.34556	8.41474	6.51129	9.45828	7.97805	8.16623	8.08959	10.0056	8.11925	9.20594	6.27705	5.22332	8.0905	4.59105	6.10046	5.69834	8.83956	5.69199	8.56607	7.62983	7.80394	8.55361	6.80893	6.73973	7.74998	7.10658	8.01842	7.36315	9.20309	7.55862	8.09684	9.04	7.05753
UPK3B	3.09617	1.947	0.723978	2.60404	2.15023	2.24397	1.13547	1.62838	2.10943	2.09132	1.18445	1.98704	2.02753	1.97324	1.82275	2.97345	2.15424	2.55285	2.40786	2.70471	2.14194	0.998468	1.38701	6.3932	4.6775	1.80877	4.78305	2.58714	2.24874	0.870665	2.95135	3.39942	1.14124	2.43926	1.75817	0.797891	1.85665	0.54973	2.78471	1.78313	2.24456	4.38798	1.1639	4.1526	3.07865	5.24455	1.08218	2.00884	2.38735
CYP1A1	0	0.0203968	0.042243	0.462102	0.162236	0.0909768	0	0.0395939	0.340224	0.131058	0.0630442	0.104575	0	0.147897	0	0.0142948	0.219514	0.0326397	0.0986869	0.0514714	0	0.0264417	0.0133223	0	0.0388564	0.100078	0	0.0123896	0.0423734	9.51968	0.0564961	0	0.0180828	0	0.0117969	0.0303626	0	0	0	0.0343794	0.0165166	0.0129755	0.0677794	0.0126605	0	0.0408473	0	0.014272	0.0151915
BNIPL	1.42231	4.13662	4.60939	2.50576	3.4413	1.02928	0.463405	1.11622	2.22574	3.74328	1.34684	2.81708	1.18657	1.86951	4.17304	3.81622	2.50981	1.77327	0.431255	3.49205	4.26251	1.37436	2.1171	2.40413	1.5113	3.66507	1.86037	0.982714	2.02082	0.814817	1.06441	2.25631	0.852641	2.60792	1.84859	0.305086	4.89806	4.68074	3.8523	3.01643	3.77891	0.93718	2.17273	1.48196	0.714111	3.13496	1.25326	0.971967	1.31299
TMPRSS11E	1.67999	0.860647	0.17574	1.14008	4.47253	4.18753	0.684592	1.06472	0.0829152	0.0919466	0.369721	0.372177	0.0757014	0.057057	0.0745057	0.5326	0.044734	0.296329	2.78842	0.0215944	0.0185695	0.0964268	0.172635	0	0.0482419	0.259233	0.845108	4.90824	0.402472	1.662	0.909845	3.68378	0.0664433	0.626526	0.167005	0.975981	0.869987	4.15148	2.68909	0.239075	0.411284	0.139183	1.2857	1.62575	1.80012	0.0835474	0.202961	0.260798	0.0188989
RAP1GAP	5.03796	4.05559	5.5323	5.53896	4.46144	2.83857	6.22513	5.9087	4.75102	6.68803	4.72937	7.81656	5.3628	5.89059	5.74328	4.56774	5.40948	6.01955	1.95112	6.14706	4.98263	5.38515	5.16339	6.32355	4.4399	4.54807	3.90094	1.76929	3.9368	2.39188	3.13726	4.74068	2.96059	5.67618	3.67675	2.74039	6.09441	3.9818	6.40223	5.1857	4.1267	4.15717	4.54977	3.78445	4.55101	3.8091	4.28745	4.96396	6.6031
AQP1	6.19682	6.9702	7.7747	5.82615	5.66601	7.91269	5.7286	7.35111	7.91599	7.49587	6.01638	7.11288	8.41135	9.86875	8.06845	7.48498	6.8073	8.13971	6.29404	8.28299	6.04189	9.91175	8.3512	9.19278	8.56731	7.2983	7.82536	5.14835	7.86178	5.32612	7.48674	5.70662	5.97449	5.67938	7.70424	11.2491	6.70638	7.48436	7.14663	6.46578	6.50252	6.9705	7.26606	8.82262	7.82603	8.79523	5.5235	8.92683	7.96531
IGF2BP3	0.543661	0.130979	0.705797	0.62783	2.31386	2.95499	4.86535	2.18981	0.518318	0.833695	2.40864	1.40535	1.15083	0.436937	0.60065	1.79043	0.394535	0.40741	3.19977	0.404098	0.257787	0.506799	0.306178	0.0934182	0.41285	0.573561	2.17838	3.87278	0.795392	3.21223	1.40047	6.59343	2.58077	1.94534	0.458039	0.485526	0.32036	0.714131	0.390701	0.268888	1.54322	0.292517	1.65993	0.720002	1.7465	0.863152	0.764733	0.400236	0.496808
HBA1	4.04115	0.958134	3.43795	1.45941	1.46012	1.44511	0.327502	0.546563	0.758182	2.60975	3.88205	2.11771	2.12523	2.73271	2.24201	2.18919	1.84525	1.83753	0.727974	1.46597	3.42925	4.67218	2.04713	2.86421	2.8544	3.78013	3.04485	3.12177	2.41659	0.50245	1.26868	0.308551	1.17114	1.20599	2.7798	2.10678	0.852847	1.33469	1.12639	1.28463	3.67052	2.45513	2.80404	1.29754	3.34464	3.43626	2.40124	5.14952	1.08507
CAPN8	3.82167	5.58457	5.59489	5.63897	5.24397	1.63114	1.33914	4.23344	4.89086	5.48918	3.9012	3.64542	4.41669	5.10172	6.08818	4.98815	5.45257	2.70073	1.41725	5.39801	5.58893	5.35678	5.76933	4.23395	5.10165	4.60142	5.2239	3.37389	4.41071	0.580393	4.07547	4.25017	2.79427	3.81727	4.0544	1.89215	5.33263	4.88848	3.15776	5.60449	4.82807	4.63467	4.05088	4.85192	4.70581	4.11262	2.7727	4.80959	4.22404
KCNN4	5.23308	4.27975	3.13954	4.97802	2.44724	3.38052	2.16078	4.42631	3.27274	4.8439	4.24683	1.65293	1.93014	1.7096	3.90353	2.06654	2.81148	1.09466	4.21352	2.06707	1.62724	1.97414	1.78894	2.19607	3.34044	3.24352	4.47566	4.67419	2.87344	3.28089	4.01193	5.51634	5.06827	3.82084	5.30121	5.4479	1.86527	5.71876	1.48693	4.23458	2.70575	4.49533	3.7973	4.80557	3.49811	1.75509	3.90304	2.90624	2.73422
BCAS1	1.98163	0.756891	4.29322	3.63701	2.24118	0.563491	1.05213	2.42247	0.620031	2.77091	2.0323	2.3005	4.42274	2.9096	0.238308	4.68328	0.697582	2.37603	0.234754	2.26692	0.786861	2.10191	1.28508	1.34348	0.345451	0.78002	4.10235	0.354554	1.69563	1.03832	0.611388	2.3705	2.38722	2.31054	0.810179	0.515384	3.37484	2.75527	0.423602	1.06877	4.29185	0.391459	2.14808	0.626234	3.83663	0.936234	3.46237	2.51832	2.50735
COL1A2	7.9847	7.85015	7.42533	6.02855	10.0331	10.1884	8.64372	9.4827	7.00603	6.68158	8.01395	6.60719	6.21043	7.04178	7.79733	7.21614	7.75114	6.81733	10.2957	6.76265	5.48945	8.21737	7.79382	7.07352	6.83832	7.22938	8.33892	9.58644	7.77786	7.36879	8.63957	7.82575	8.88197	6.49992	8.95623	10.4074	7.21904	9.36985	6.53337	6.12838	7.77037	7.02733	8.06108	8.78928	10.0003	6.73162	6.12227	7.11357	6.18488
INMT	4.44922	3.19993	5.76069	4.27418	3.66135	2.99832	2.13921	6.35818	4.93659	4.55764	5.5623	5.14412	5.24775	6.71123	5.56815	4.63782	5.14045	5.2075	2.72155	6.04783	2.41918	6.5733	5.79494	6.89141	5.66171	6.08899	4.85059	2.13998	6.35112	3.33445	3.98444	3.46454	3.1189	4.50887	4.98017	2.63426	4.81424	6.14678	5.18833	3.92075	4.52854	6.08367	6.21823	4.99929	5.0101	6.71101	2.69083	5.09737	4.58427
PODXL2	5.3754	4.31591	4.67962	5.16142	3.48652	1.00239	2.30887	5.65022	3.23102	6.49634	4.38946	4.16788	1.38612	3.89018	2.76635	4.4083	3.63199	4.01416	1.42238	4.25095	4.03739	4.18747	4.07412	3.91075	5.07944	4.74413	3.42049	2.07658	4.37426	5.62241	2.53304	5.1701	3.57396	0.698783	2.16844	4.05973	5.01865	3.08166	3.95368	1.96022	4.01149	4.99857	3.67457	2.21554	3.75292	1.50517	4.09354	2.32933	2.01552
LRRK2	3.62306	5.41217	2.93629	3.80992	3.92169	3.89597	3.05551	3.12996	6.70965	2.72382	4.5365	4.06982	4.88014	5.86912	5.95283	3.52084	4.74261	6.48138	3.38274	4.38465	5.36569	4.24436	4.81099	4.28437	5.9715	4.49433	5.0301	2.48163	4.27397	1.12498	4.17121	2.36251	3.12557	5.22909	4.53118	2.79178	4.9633	3.32229	5.00362	7.41668	3.56094	4.58236	2.74853	5.14285	3.50736	4.13968	1.49718	4.48004	4.79644
TMEM100	3.01385	1.6123	2.75079	3.84277	2.33451	1.69927	1.36439	2.74709	2.51013	3.78424	2.55594	2.55761	3.65289	3.69398	4.44945	2.42372	2.58965	2.69111	1.62762	3.30099	2.4767	3.38209	1.79402	4.70005	5.28541	2.45459	4.2612	0.416832	3.2325	1.2913	2.47864	3.63621	1.95093	1.23737	2.45145	1.69271	3.36735	5.51325	1.43608	3.43242	2.1984	4.10328	1.90183	4.24337	4.341	6.51493	2.53715	3.84219	2.38518
TMPRSS4	4.3071	5.17757	4.62022	2.37709	5.30201	0.770203	4.68777	1.75322	2.1412	4.5321	3.09289	3.22212	0.727819	3.84247	4.70173	3.41228	3.969	3.436	2.1274	3.49527	3.75299	3.16625	1.16615	4.72934	4.81001	4.36065	5.6394	0.438723	1.33046	3.20444	2.17992	4.23563	5.48981	2.89048	5.36149	4.32453	3.06932	4.73521	2.52696	3.03129	3.6952	2.06879	4.37028	4.11657	4.86312	3.72311	3.90333	3.80552	4.31582
CD24	7.50635	3.79162	8.30567	7.94492	6.15311	5.11632	6.49312	7.36095	7.88628	7.84293	8.41189	7.84333	8.45734	8.34002	8.28217	7.09924	6.77678	8.51659	6.98726	6.40273	5.10738	7.19675	8.27535	7.84932	8.1579	8.35247	6.68016	4.63831	6.96578	6.12997	7.95431	8.27934	6.90488	7.53775	5.05893	5.55888	7.69162	8.10649	7.41983	6.22382	7.25464	4.7553	6.5453	5.02532	6.87419	5.96127	7.85532	8.44439	9.30558
SERPINA1	8.04869	8.17696	8.72823	5.78387	8.60903	7.53349	7.09968	4.25375	6.98745	8.88622	4.59724	6.37924	8.20699	8.40538	6.18204	6.91404	7.32708	7.01006	7.78745	8.25368	6.09127	4.44573	8.37464	8.22928	7.34551	6.53722	8.59371	5.62126	7.60133	4.2702	6.21176	7.78776	7.82979	6.20545	7.20423	7.82169	8.18365	5.56666	6.80343	6.33634	6.64015	6.30047	4.05391	7.06628	6.89742	5.79525	8.2644	8.34075	9.11754
GZMB	3.07329	2.485	2.47201	2.71438	2.31019	6.74438	5.07526	2.7362	3.19312	2.10597	2.96305	2.22779	2.76171	2.82807	2.42347	2.00536	2.24531	1.36602	6.2484	1.834	2.19147	2.36122	1.76685	3.67832	3.05294	2.57931	3.00483	5.34835	2.01462	4.53288	4.08225	2.25012	5.55274	3.70728	3.19313	3.30823	3.30763	0.863293	0.714944	1.29861	2.32978	2.39337	3.04397	2.73594	5.42217	2.56733	3.97459	2.09681	1.9709
ENPP3	1.21278	0.286239	3.12122	4.73259	2.52148	1.59821	0.345488	2.78239	0.445889	3.38607	1.27636	1.67998	1.96797	0.973285	0.884157	3.84324	0.797747	0.36482	0.215134	1.14919	0.915243	1.6044	1.5603	1.73342	0.56183	1.38311	0.845219	1.28767	1.25479	2.4925	1.89168	5.67551	0.408629	1.58025	0.597289	0.593585	2.45021	4.10367	1.6932	1.88746	3.65335	0.576329	1.32103	0.632807	0.947856	0.676213	0.326694	1.38569	3.67504
MYEOV	1.2673	0.46279	2.78349	0.325264	2.92848	0.771135	2.88761	0.194849	0.491457	0.991619	0.207588	0.0868035	0.405629	0.035532	0.244	0.351628	0.214862	2.14042	0.795666	0.274686	0.148085	0.104024	0.132808	3.56246	0.0666614	0.922896	4.55099	3.11762	0.141783	2.48424	0.186964	0.0779152	1.51827	0.879999	2.37603	3.03074	0.0894251	1.4431	0.0583829	0.0396311	0.590049	0.156746	0.208572	0.217686	4.84584	0.483354	1.01938	2.76027	0.450755
PLA2G10	3.89599	4.51774	4.22328	3.88646	1.03685	0.441802	0.66778	2.35837	1.93265	3.53989	1.43696	2.69706	1.06432	3.5278	2.51524	1.79377	3.58247	2.83246	1.20124	2.4444	3.53495	2.03981	0.995092	4.11845	3.11083	3.33546	2.27521	0.244437	1.41744	0.792158	1.5224	1.4664	3.14242	2.80908	1.75929	0.0909106	5.38339	1.57838	2.78771	3.182	1.94566	1.23499	2.17025	0.938445	3.89046	1.86208	5.0616	4.19405	1.83107
TNS4	4.28833	0.702439	0.942478	1.42581	0.249415	1.30461	4.08946	0.877608	0.319084	2.92021	0.729678	0.2387	0.129521	0.480468	0.315243	1.70546	0.277143	0.278551	4.0686	0.182978	0.293804	1.21046	0.732888	0.309657	0.78234	2.12456	5.58086	0.486849	1.20215	0.741546	0.338375	2.39606	2.92406	1.01836	1.6103	1.0304	0.14153	2.1944	0.297823	0.283307	1.67509	0.31807	0.557379	1.22985	3.62111	0.36188	3.6824	1.27059	2.53964
FXYD2	2.02946	0.967882	2.46609	0.84703	1.31162	0.640913	0.516657	0.470374	1.43438	0.511311	1.05687	6.21116	3.17576	1.53191	3.24389e-08	1.70523	0.857854	2.74963	1.3341	0.642856	0.381951	1.17556	0.780522	2.48709	0.971393	0.973751	0.875708	1.36147	2.89015	1.55037	1.9633	1.70412	1.36931	1.45714	1.84538	1.88746	0.22311	1.24582	0.627934	0.55061	1.10784	0.915621	1.76694	0.935852	6.07083	0.899599	0.724108	1.2647	5.46689
ZYX	6.44467	6.53902	5.7449	6.02717	6.2418	7.17556	5.91283	6.32534	5.93624	5.75375	6.48852	6.21801	6.36058	5.71712	6.56499	6.02395	6.27676	5.26389	6.63982	6.13347	5.31239	6.61147	6.85406	7.09114	6.5951	6.36513	0	0	6.98469	5.86451	6.51124	5.96174	6.40554	6.00339	6.11964	6.9042	5.49444	6.2782	5.50606	5.63067	6.35066	6.49076	6.51616	6.80965	6.66778	6.53348	5.38871	5.89529	5.83633
SLCO1B3	0.611856	3.11127	0.245003	4.49044	0.0361128	0.363958	0.135347	0	0.0388696	0.0145357	0.0897854	0.014773	0.0148729	0.0868851	0.140052	0.0672465	0.149307	0	0.0762583	0	0.0564014	0.0253503	0.0504153	0.0580886	0.0735803	0.254295	1.1036	0.92673	1.1248	0.0173062	3.1388	0.351965	3.43499	0.274071	2.1217	0.461622	3.16347	0.0906405	0.0325908	0.441735	0.122047	0.0124376	1.21315	2.48421	1.26968	0.102177	4.55803	0.192718	0.191597
MMP28	2.05869	6.25109	4.04571	2.49914	2.39121	2.50908	2.01789	4.11208	3.60042	5.03415	4.0109	3.61505	2.92708	4.68317	4.20464	3.83346	5.19511	4.03865	6.26209	4.87967	4.96295	4.80508	4.63499	5.75519	4.47388	4.69105	4.44852	1.69648	3.47104	1.49181	2.88563	1.77299	1.86638	4.45984	3.50857	6.78577	2.20548	2.69714	4.05242	4.62825	3.04605	4.2965	2.87704	4.84287	2.53309	5.21402	2.09456	4.50316	4.95017
MIR1307	0.0165877	3.41579	1.43389e-05	0	2.27848	0	0	0	7.89394e-05	1.64058	0.0187692	0.000153184	0.000214273	1.73289e-06	3.18121	0	8.27385e-05	0.00432445	3.02653	3.68584e-07	0	3.96956	0	6.92765e-07	1.56884e-05	4.71415	1.2545e-10	0	4.45138e-10	0	0	0	0	2.64169e-06	0	0	2.63672e-06	3.37275	0	0.000141867	0	9.12356e-08	5.45284e-07	0.0065246	0	4.32434e-06	2.80645e-08	1.34841e-06	1.35927
GJB2	3.14087	1.96235	3.71974	0.836113	3.62068	4.65316	3.97572	2.69783	2.29828	1.46865	2.37239	2.74273	0.793529	3.01824	1.4623	1.93127	1.44079	1.22157	5.72665	2.42003	2.23719	1.20586	1.20838	1.63112	1.65286	1.7738	3.46302	2.07626	0.950188	3.54184	2.96094	2.16658	4.84301	1.93803	1.85114	7.21024	0.755708	2.95048	1.36535	2.0992	2.2474	1.92138	2.12077	3.37367	3.01991	2.36294	2.83935	1.41313	2.49635
AGR2	8.74574	8.89535	8.73037	8.62304	8.46032	6.07464	8.45951	6.85096	6.97951	7.47661	8.00478	6.82905	7.1549	6.25454	6.00595	8.9178	7.2066	3.84392	4.67608	7.37217	7.18614	6.82453	6.59239	6.67452	5.01453	7.92937	8.71707	8.78695	6.99788	7.22464	8.45354	7.92642	9.06002	6.72006	7.8225	6.56798	8.21432	7.20669	6.676	7.40618	8.37252	6.47794	7.6168	6.95783	7.50581	9.57966	8.27506	7.05966	7.96229
COL10A1	4.50292	2.80856	3.3897	2.7792	4.64922	4.67405	4.02374	6.00373	2.58072	3.54523	5.62921	2.39123	1.95843	3.41208	4.88969	5.30716	3.84899	3.69182	5.42983	3.1254	2.33081	4.61726	4.34997	2.0164	4.37047	3.26609	3.97485	4.10578	5.50683	1.74504	3.88148	4.04363	3.95588	2.03799	2.91764	7.41545	3.44663	5.23698	4.85463	3.0484	5.47477	3.03686	5.29663	4.36494	3.76113	1.8025	2.9287	4.06632	3.7351
SNORA2B	0	0	0	3.11331	0	0	0	0	0	0	0	0	0	0	0	0	0	4.54351	0	0	3.47831	0	0	0	0	0	0	0	0	0	0	3.66877	0	0	3.17136	0	0	0	0	0	0	0	0	4.18552	0	0	3.49098	0	0
C15orf48	3.80587	6.04532	2.62658	2.9715	7.38382	7.59398	3.91894	3.52455	4.86268	4.7136	3.47764	3.93697	3.97639	3.98263	4.17435	3.73412	3.82185	4.91247	7.0574	3.26447	3.56095	3.69119	3.27802	2.56101	3.62121	4.19512	6.41172	6.02387	3.71354	7.09542	5.24385	3.97083	5.35318	3.41812	5.08387	5.96096	3.15687	5.09657	3.03716	3.17671	4.84307	4.82829	3.1691	6.81143	5.42539	4.12754	5.59115	4.42901	4.20331
IYD	0.254842	0.0337957	2.55526	1.53282	1.60234	0.114193	0.869547	1.21397	0.244254	2.442	3.45819	3.3787	1.91741	4.9782	0.604995	3.14128	2.207	3.02794	0.0590592	1.16182	1.12689	3.67876	1.70181	1.94743	0.822655	1.66676	1.05212	0.0844943	1.5759	0.843083	0.542649	1.80148	0.609449	2.23938	0.0953926	0.0101772	3.72161	1.27772	1.74077	0.691257	2.64084	0.444689	2.35822	0.364763	0.697033	0.967913	1.99766	4.74098	3.97553
GPC3	3.85108	3.17171	4.76611	3.33859	3.75349	2.97542	1.77631	5.90692	3.78409	3.86301	5.59546	4.19054	5.01201	5.18872	4.66883	5.04957	4.83435	4.48853	1.90384	4.89885	4.31391	6.70356	6.69396	4.78678	5.03934	5.59709	4.79849	1.94838	5.56495	1.29027	3.94236	4.918	2.73861	2.05289	3.84804	2.2046	3.52594	4.49283	3.59431	1.82402	4.60902	4.67416	5.35731	3.82276	3.89629	5.90648	2.60264	3.28413	3.2769
TMPRSS6	2.77227	0.610395	4.64529	3.66338	2.60984	0.810433	0.487822	2.69389	0.205095	2.31268	3.11584	2.14404	0.143184	3.23712	0.339338	2.49062	0.65942	0.0900429	1.82803	0.572207	0.253816	1.00288	1.87311	1.85993	3.13998	2.13634	2.15151	0.368821	2.5185	0.139156	0.598217	1.16122	1.22579	0.332443	0.220407	3.86168	3.11561	2.37861	0.013763	0.882523	1.82253	4.82395	0.870093	2.63944	1.2626	0.469762	2.39457	3.22807	1.41136
BARX2	3.71126	0.610546	0.938246	3.68381	2.27292	0.311304	0.374819	1.50822	0.251393	1.05317	1.40743	1.01899	0.3026	0.615968	0.545145	2.73657	0.981435	1.99304	2.48139	0.246888	1.25026	0.689854	1.38747	0.294658	1.03712	2.23222	1.93876	4.7567	0.530258	1.13984	1.32086	5.91756	1.32031	1.49924	0.281166	0.278727	0.992903	4.67309	1.58639	1.3674	2.63247	2.81938	2.96759	1.66635	1.90748	2.54614	1.74528	0.662148	0.37157
IFI27	7.87131	7.12017	7.34584	9.02205	9.00395	7.49782	7.39577	6.29577	6.76793	10.2321	6.79727	6.60455	8.27746	6.38186	7.81939	8.48385	9.21895	6.98868	7.33693	6.13578	6.03386	5.95005	6.44098	9.46178	8.82934	8.03584	7.82579	6.97921	6.42579	8.2264	6.8627	8.22222	8.58233	7.18824	8.7731	10.0856	6.54268	4.62519	6.0709	6.77434	8.61075	8.60549	5.35132	9.22209	8.18612	7.89094	10.2026	9.10168	5.99506
MIR320B2	0	0	0	0	0	0	0	4.79206	3.29033	0	0	0	0	3.50601	0	0	0	0	4.81658	0	3.40835	0	0	0	0	0	0	0	0	0	0	0	0	0	0	3.43747	0	0	0	0	0	0	0	0	0	0	0	0	0
TREM1	7.10573	7.45656	4.36375	5.00774	5.59692	3.81201	2.29507	3.35736	2.03462	5.02155	4.66285	4.3358	2.22989	4.75266	3.65076	5.0157	5.04667	2.64772	3.76199	3.81369	5.14619	3.91651	3.6812	5.00906	5.23785	4.1402	6.11054	5.50245	4.38927	2.3184	5.11758	5.25844	3.92088	2.51041	2.98118	2.97392	2.03473	4.32534	2.78339	4.2681	5.05408	4.24274	3.66687	5.94418	5.34824	3.96616	6.17568	4.28096	4.44484
KRT23	0	0.212526	0.811008	0.212866	0.135239	0.0681478	4.44619	1.29126	0.0500372	0.226663	0.685753	0.0564502	0.164175	0.341886	0.0559231	0.119465	0.190188	0.117721	0.025082	0.361659	0.0900462	0.310981	1.534	0.684201	0.0479718	1.0102	5.23899	0.160277	1.00651	0.189492	0.0921403	2.98246	0.108499	0.0546747	0.372838	0.211699	0.0581735	3.7097	0.122446	0.083706	0.584114	0.278103	0.0671711	0.0915296	1.30664	0.264903	0.307795	1.25786	5.16648
COL12A1	3.21299	1.54685	2.10935	2.35317	4.53804	5.89207	5.26998	3.41574	2.2058	1.77751	3.09211	1.65071	1.72997	2.85885	2.8381	2.97341	2.79628	2.3942	5.86533	1.89242	1.84774	2.90972	2.25638	2.33269	2.22418	2.48311	3.35028	4.53238	2.92783	1.25685	3.82328	2.50073	3.87881	1.2705	2.30333	7.27509	1.78128	4.31617	1.66803	1.6925	3.66809	1.85708	2.70575	4.0945	3.61589	3.46594	2.09385	2.72503	1.75443
CFTR	1.236	0.777572	5.67494	1.60287	3.84115	1.31339	0.598167	0.729869	3.28881	0.759175	1.81966	1.63365	4.94789	0.624362	1.94125	3.64163	3.67046	1.20205	1.2338	2.11951	3.36324	2.00427	1.82406	1.42485	1.95086	0.904447	2.72916	0.703177	2.17543	0.44001	2.38325	0.363718	0.807449	2.07634	2.80511	0.107611	1.09928	2.38885	2.77095	3.63858	3.45717	1.77386	0.289071	0.674025	0.531301	1.50167	0.381313	0.911334	3.22373
RNU4ATAC	0	0	0	0	0	0	0	0	0	0	0	0	4.08172	0	0	0	0	0	0	5.19692	0	0	0	0	5.36547	0	0	0	0	0	0	0	0	4.02837	0	0	0	0	0	0	0	0	0	0	0	0	0	0	0
PRG4	0.452903	0.402758	3.36003	1.26137	0.465138	1.18788	1.69645	2.7455	1.48047	3.04905	3.8244	2.74545	2.18777	3.9437	3.4977	2.88076	3.03744	3.22749	0.325858	1.56186	1.75391	4.43284	4.11955	1.33691	2.3761	3.29638	2.43247	0.688119	3.85813	0.292372	0.885411	0.967226	0.669739	0.949627	2.07533	0.628685	0.973527	3.93717	3.1834	1.55379	3.40295	3.45057	3.89191	1.0696	1.0153	3.00717	0.638987	2.90241	2.13703
NR4A3	0.662599	1.03572	0.698953	3.01981	0.648733	1.372	0.583598	0.760685	0.723967	1.5348	0.982343	1.50937	1.13195	3.44917	1.25792	1.38381	1.98928	0.687662	1.77771	1.29856	4.35096	1.39845	0.849027	1.0732	3.41156	3.52518	0.816756	0.826433	2.61429	0.347685	0.884931	0.552766	4.30591	1.07904	3.47151	1.68524	2.3752	0.70287	0.633329	0.564926	1.69016	3.50227	4.10703	0.808462	4.7499	2.89333	2.92288	2.46333	3.40913
NR4A2	3.49964	1.96644	2.43476	4.19178	2.05956	1.38218	1.74487	1.12083	2.96352	4.33151	2.8779	1.32406	2.8797	3.57376	4.13986	1.55597	2.50832	1.69128	2.42042	4.94877	4.57763	1.27998	2.14663	4.43604	2.83736	5.1309	1.78546	1.94985	3.29043	0.710317	1.95334	1.70227	5.64572	1.53886	5.26958	3.30898	3.47695	2.38108	2.92242	2.35264	2.33779	3.47164	4.48626	2.23921	5.04659	4.69401	3.34487	3.51685	3.2645
C1orf116	5.20959	5.43141	5.95965	6.36095	5.7263	3.16933	1.98043	6.11404	6.03694	5.93222	5.35334	5.79495	5.10597	4.93665	7.24665	7.01876	6.78656	7.7582	3.99869	5.96605	6.52826	6.60325	7.50652	6.18335	6.25828	6.57779	5.25926	3.81065	5.5961	2.2295	4.52721	3.72463	3.93472	6.43869	4.28334	5.91136	4.60519	5.80747	7.1391	6.85305	6.70596	6.64576	5.31609	6.09688	4.60376	6.45052	4.54345	6.65549	4.3552
SCARNA8	0	0	4.49379	0	0	0	0	0	0	0	0	0	3.99554	0	0	0	0	0	0	4.14897	0	0	0	0	0	0	0	0	0	0	0	0	0	0	0	0	0	0	0	0	4.08071	0	0	0	4.49527	0	0	0	0
CCL13	3.32977	4.48311	4.60606	2.86303	3.45236	5.91677	1.57433	3.05736	5.55321	3.09544	4.69922	5.11736	5.01159	3.51003	5.2924	5.82388	3.6603	5.66936	6.36393	4.71981	4.57251	4.79779	4.19683	4.02365	5.01807	3.92123	6.05894	2.61421	4.09892	2.50753	3.88873	3.03215	4.93933	3.45487	3.75495	6.3798	3.44734	2.28279	2.74221	2.75636	6.00539	4.40655	4.17266	5.62093	2.64556	3.40266	0.991376	3.60183	5.05676
TPSB2	2.75028	4.58895	4.2826	3.07826	3.3759	4.17199	0.0902345	3.98857	4.92863	4.85054	4.42456	4.86655	4.3167	5.03203	5.56981	5.5749	6.1603	3.50211	4.90318	6.19133	4.44073	5.72468	6.00232	5.54255	3.30618	7.10754	3.2993	2.36874	6.71532	3.06136	5.40201	3.68296	2.67645	4.07641	4.26405	4.66635	4.49378	5.17622	4.19128	4.41409	5.48499	5.32573	4.77855	4.25303	3.44322	6.15125	2.36992	3.87084	4.03721
HOPX	8.22903	9.88257	7.99508	9.36519	7.77494	5.7102	4.43953	7.33191	7.94266	6.73885	8.05903	8.89323	8.01667	9.76608	8.56207	8.07037	7.41127	9.47103	6.25793	8.24586	8.89366	8.14721	7.45523	8.18313	9.33613	8.14585	6.45689	8.02388	7.97282	5.19066	7.13999	7.02009	6.31983	7.57144	6.39173	9.43033	10.2925	7.88513	9.25872	9.34417	7.30075	9.55912	8.10863	8.61127	9.0925	8.73908	10.0403	9.68853	9.33081
HS6ST2	3.77666	3.56238	3.49936	4.6862	3.31814	1.2445	3.43596	4.63356	2.97735	5.62124	3.4255	3.71198	3.9961	3.87162	4.71842	2.88796	2.40885	3.71067	1.02357	1.68628	1.47924	2.98725	4.21524	2.23343	4.71717	3.81892	0.827669	3.72817	2.9849	0.218828	2.3298	5.93953	2.33463	2.02247	0.898271	1.9338	4.29878	5.43821	4.69045	4.02031	2.34931	3.78537	4.44729	3.14984	3.70525	4.13549	2.11875	2.93138	3.8501
FGL1	2.03122	0.337477	3.40911	1.30729	0.844413	0.0428015	0.374978	0.254752	0.434634	0.197436	0.741281	4.54243	2.79947	0.813724	0.600999	3.39278	2.74009	0.843186	0.0915569	0.232217	0.298973	1.01944	0.605605	0.756279	0.395899	0.793322	0.367966	0.169167	1.36135	0.196165	2.86092	2.10047	1.09622	0.3386	0.57337	0.259189	0.903832	0.728911	0.114667	4.02086	2.91873	0.196985	1.45265	0.767539	4.52628	0.122462	3.45118	0.963599	0.477026
PLAU	6.78734	5.15415	3.61829	4.67645	6.64456	7.455	5.95552	4.9338	4.64511	3.91798	5.26815	4.44481	4.96927	3.43585	5.44855	4.11	3.93939	3.59456	6.8384	4.11561	3.72391	3.72267	4.2132	4.61796	5.00138	3.83401	6.99984	6.44911	5.11066	4.95387	5.26238	6.76396	6.72897	3.9027	6.07492	6.73372	3.77333	7.05539	3.22922	3.66119	5.26604	4.11429	4.35205	6.04869	5.66249	3.93179	4.1171	3.99783	4.82099
CPS1	5.44517	0.291866	0.514153	7.42151	0.65537	1.05663	0.410071	0.594717	0.260671	0.242063	0.440326	0.574914	0.516607	0.378605	0.649234	0.398646	0.525369	0.371529	0.485175	0.478496	0.225214	0.579426	0.67498	0.312762	0.387697	0.537739	0.708567	0.466894	0.857621	0.997428	0.370783	0.241989	2.87903	0.396029	0.489995	0.906736	1.56911	0.328046	0.930189	0.234998	0.556464	0.93276	0.636394	0.427159	2.2756	0.412503	2.29366	0.347468	1.93875
CCL18	6.98369	6.77763	7.70419	5.79607	6.266	10.4372	7.93468	5.27227	9.11873	6.20856	7.15292	8.61291	7.85739	7.05491	7.50981	7.95403	9.76265	8.25941	9.69588	7.70892	8.32491	7.09689	7.33678	8.87267	7.47018	7.44713	8.42422	9.06233	6.91319	5.75317	7.17512	7.08132	8.80349	8.00123	7.17254	6.4852	4.55544	5.52891	4.82865	7.36283	8.43597	6.62912	6.72229	7.90292	6.8488	5.76813	6.06639	8.44094	6.08563
MYBL2	2.81931	2.79923	1.15315	2.63585	2.96169	3.41146	5.28585	2.76217	1.70739	0.918967	2.47158	1.86964	1.50254	0.894026	1.02816	2.0086	1.77997	0.785237	3.32292	1.12633	0.648835	0.89484	0.937631	1.4148	1.56628	1.43646	1.32102	4.39821	1.61608	4.29377	3.83807	3.87266	3.50065	2.97845	3.29069	4.3474	1.28854	2.08875	0.587306	1.15345	1.95155	1.06982	1.46482	4.63048	3.57109	1.07069	2.35458	1.26875	1.36846
TNFRSF6B	3.26575	2.60424	2.18828	3.54953	4.46588	3.41349	1.61872	1.49219	2.17468	2.59646	1.7156	0.309656	1.71519	1.88118	1.52433	1.15973	1.13706	0.350596	3.57103	1.98976	2.43642	2.11428	1.19746	2.15814	1.22781	2.34906	3.47351	3.02996	2.28834	3.78822	2.72949	2.61568	3.88192	1.36935	4.31963	2.66104	2.39961	2.76033	1.17928	1.09361	1.1254	0.971815	1.69714	2.17673	5.85784	1.39223	6.94224	1.93505	1.86586
RNASE1	8.26539	10.124	9.3002	8.19093	8.642	8.72186	5.76248	10.112	10.8209	9.85617	10.0916	11.0575	10.7447	11.9813	10.1766	11.0217	9.89597	10.2458	8.68415	10.9407	8.12217	10.0005	11.0624	11.1541	9.53194	11.4358	8.8732	6.32057	11.6161	9.88009	10.3205	9.30777	10.2596	8.76643	7.98854	8.43254	11.538	9.81849	9.07649	8.54687	10.5212	9.09536	9.86426	8.93201	8.43698	9.68338	10.1501	10.2045	9.35935
CXCL5	2.41071	1.29764	1.64335	2.12409	0.817103	1.85795	1.9941	0.560674	1.59773	1.26172	3.04532	1.53703	3.71285	4.43169	1.4281	2.32644	3.91973	2.13127	3.84945	2.18241	3.6762	1.0671	0.933992	0.490668	2.67864	1.97357	6.53442	1.83479	0.860908	1.2774	2.1403	0.933506	1.63812	1.383	0.986268	1.90519	0.373356	0.248141	0.156333	2.9062	2.67364	1.98514	0.154323	2.91368	2.19223	2.55872	1.48568	3.08364	3.01855
SCIN	2.80851	1.67024	3.06789	5.06498	4.60589	1.91548	4.34967	1.50318	1.16598	0.599044	3.27084	1.33663	2.43676	0.659616	1.14366	2.16448	2.61765	0.947125	1.01482	1.24843	0.994553	0.695746	1.21342	0.838506	2.03147	1.93675	4.06389	2.17883	2.66537	3.85664	3.89349	1.89002	2.80753	4.03117	1.49406	2.98464	2.29861	4.24743	2.53557	1.64303	2.62805	5.09955	0.759976	4.18507	2.08561	1.35845	2.28895	1.10471	1.11846
ASAH1	7.65447	6.55388	7.93935	9.08675	7.91944	9.12834	6.32111	6.12719	8.11579	7.53335	7.26256	9.31781	10.1383	9.70636	9.60456	9.27641	9.03658	9.96143	6.57701	9.69998	9.69184	8.91748	9.72587	9.01899	9.32631	8.99048	7.75991	6.86934	7.37191	6.48241	7.98862	7.35811	8.17319	7.26004	6.38257	6.22596	8.94763	8.65908	10.3168	9.51619	9.20752	9.18989	7.54467	9.13601	8.19159	9.76575	7.04931	9.10963	10.255
GPR116	4.01424	4.96207	6.36571	7.76802	4.58527	4.80505	2.99316	6.51198	5.94372	6.71655	6.08961	7.39203	6.80299	6.94679	6.58891	6.56844	6.28613	7.58377	3.51692	6.93286	6.85816	7.71236	7.27377	6.6108	6.63991	5.97441	5.46529	4.19354	5.82307	3.12641	5.12765	5.80878	3.53973	6.3993	4.86203	4.71898	5.90924	5.5261	7.34405	6.25183	6.24314	6.17166	6.07019	5.35268	4.40423	6.5638	3.99189	6.53252	7.98988
SDCBP2	5.7682	2.60628	4.22897	5.8991	3.18782	2.80826	4.11805	1.84087	2.14462	3.87675	1.72332	3.60032	2.47291	3.04203	1.63931	0.879913	2.88889	1.30947	2.33332	1.75963	2.26919	1.41202	0.595108	2.18036	2.26357	2.32836	5.7298	1.78339	1.7099	3.07404	2.30595	2.45808	4.48873	2.60703	2.64338	4.40466	5.1657	2.06638	0.845224	2.36919	1.41924	2.67905	2.05543	2.38733	5.28895	2.35672	3.54893	3.28226	3.21737
PON3	3.72576	5.1603	4.85637	2.54824	5.5525	2.63235	2.8086	5.55256	4.58066	6.36255	4.28541	5.2739	4.99297	4.7168	6.40798	5.5146	4.94213	4.39558	4.37735	7.51899	4.55339	5.44537	7.05012	5.04568	5.76345	6.80385	3.31118	3.82244	4.86169	3.78733	4.09733	5.06106	2.47891	5.57817	3.42207	5.61948	6.97983	5.74318	7.73051	4.78484	4.93549	7.19399	4.62476	5.06929	4.20078	5.69355	3.44078	5.39775	5.786
CRTAC1	4.07745	1.82162	4.33	3.07947	2.70595	3.73696	1.62167	3.27751	5.06262	2.43171	2.24293	5.02298	6.40839	4.74416	2.47958	3.2409	3.4665	2.93986	3.25556	4.27088	4.82918	2.82736	3.36678	5.81513	4.11396	2.92651	4.92532	1.79776	3.72385	1.63533	4.02078	3.83967	5.54675	2.19892	4.87288	0.550461	2.71617	2.95514	4.13961	3.09218	2.81691	3.51004	2.87687	2.86328	2.71987	3.91361	2.21014	2.94264	5.37738
ATP13A4	1.71142	2.90159	4.2996	2.29147	3.60009	1.96687	1.05772	4.66506	3.05364	4.43568	4.39571	3.85238	4.24243	4.30339	3.482	5.41087	4.39172	5.85201	1.44351	4.70794	4.60813	3.73591	5.6172	4.6725	4.79787	4.53089	3.0885	1.14427	4.49561	1.69039	2.86384	3.93952	1.05544	4.21038	2.93305	3.07452	1.98951	2.31426	3.80398	3.64428	5.33376	4.0394	3.08344	3.05164	1.37626	4.03187	1.84234	3.9307	3.92055
SOCS3	5.90762	4.13279	5.66255	6.84376	5.92003	6.21314	4.90305	3.87178	7.57125	7.56462	6.89687	4.34437	6.24882	7.76114	6.17339	4.56529	5.30737	4.46005	5.65441	7.7838	7.60511	3.67803	5.14773	7.33585	6.83052	7.07105	5.58813	6.04259	6.22335	4.65606	5.40445	4.83129	7.50334	4.86813	7.91697	5.55574	6.79894	6.23095	3.14711	5.01786	5.1055	6.89518	5.8884	5.76502	8.2696	5.66308	5.85241	5.71219	6.8399
CAPS	2.97408	6.45643	6.51867	4.0636	5.03998	2.11535	4.33412	6.68884	2.77715	3.77001	4.55734	3.42878	2.28715	2.39838	3.52209	4.41572	3.20062	4.76006	2.72556	4.10328	4.99115	4.82774	3.50106	4.9348	2.59279	4.82811	5.19095	3.08296	5.93439	3.92482	5.63586	4.94477	2.35395	3.39093	4.49214	4.23255	4.75023	5.36046	5.00078	3.14473	5.82201	3.67111	5.03817	3.22257	2.79041	3.7534	6.25401	6.14608	3.07712
CES1	6.78981	5.30972	4.529	3.68446	4.13621	4.574	9.61073	5.85274	3.96686	4.04672	4.71403	5.23765	5.52862	5.78618	4.93513	4.13753	5.59043	5.77543	3.50433	4.33252	4.36316	5.67873	6.07035	5.82251	4.62168	5.67811	5.45381	4.01797	5.2338	2.32487	4.29158	3.41592	3.85589	3.62813	4.91872	5.38735	8.50984	4.7927	3.55342	3.97203	4.36805	4.79944	4.8796	5.32688	6.39883	5.51075	3.18774	5.20253	5.17967
MARCO	6.18313	4.70771	5.93423	4.74997	4.33354	5.25494	3.26911	3.72984	4.44839	5.8343	2.70235	6.14487	5.37667	4.83314	5.87157	4.3854	7.48464	4.11181	4.98935	5.60184	4.59017	3.55969	5.6391	6.92955	5.69606	5.69654	7.72102	5.6684	3.95128	3.71639	5.41557	3.53505	5.19739	4.84208	4.41604	5.66018	3.08037	2.8147	2.05356	5.91971	5.40398	4.78136	3.62677	6.85166	5.53215	5.67229	3.05294	6.20677	5.32172
TOX3	1.26154	2.82962	3.42294	1.72265	2.77799	0.514683	2.62427	2.75263	3.25875	4.14043	3.28455	2.92715	3.30794	4.13138	3.18906	4.25704	4.2335	4.32608	0.274788	2.57167	5.12322	4.00088	3.246	2.50469	1.93826	2.54847	2.94028	0.278588	2.6669	0.989242	3.20321	3.60966	1.45134	3.37352	0.642658	1.05429	1.20408	2.81323	3.46229	5.07754	3.97226	3.59418	3.7516	3.7398	0.315993	3.48343	1.71014	3.27216	2.14018
QPRT	2.6163	2.00079	2.76284	4.87519	5.12458	3.57678	3.95945	4.45167	3.54111	6.16317	4.88223	6.09775	2.39237	3.70453	3.24438	5.30459	4.07325	5.26795	2.93628	2.25216	1.7243	2.95589	3.17365	2.9422	5.35139	5.60484	2.79838	2.47943	2.66524	4.90368	3.06991	5.41698	4.70872	4.84544	3.91485	2.24004	2.46239	4.15409	5.49187	1.77103	5.19906	2.68341	3.07184	2.64252	5.924	2.84297	2.74161	5.04258	3.30046
SOX2	0.145058	0.824835	2.53557	0.683218	0.594308	0.0946558	2.56518	2.11554	1.90722	0.107091	1.23235	3.01076	1.5656	1.80599	1.03758	3.39549	1.99622	3.01007	0.122352	1.67566	3.361	1.58692	1.65332	1.28046	0.118119	1.18406	2.48928	0.588008	2.40759	2.71706	5.38643	3.57442	0.828021	1.54977	0.556254	0.583559	0.0809092	4.49085	2.29256	2.48158	2.85071	0.431081	3.24625	1.49943	0.022182	1.34243	1.57495	2.38562	2.73971
COL5A1	4.77176	4.57395	4.09106	3.34328	6.60051	7.03151	5.56103	6.22068	3.7034	4.2562	5.04967	3.75768	2.78817	4.09669	4.88075	4.45832	4.46978	3.88983	7.15041	3.46746	2.83884	4.84791	4.81352	3.74668	4.00594	3.6351	5.44399	6.38449	5.33073	3.74532	5.17389	5.05206	5.77677	2.94982	5.41282	6.99311	4.28989	5.994	3.62999	3.22874	5.16871	3.75985	4.70948	5.54127	6.54578	3.51139	3.07649	4.08954	3.26427
KRT16	2.74074	1.29375	0.130494	0.179278	0.914415	0.787256	2.10108	1.59301	0.0216645	1.10065	1.28737	0.024472	0	0.0959767	0.365195	0.251391	0.138402	0.173218	5.18015	0.0275582	0.158293	0.322462	0.021165	0	0.06141	0.0326427	4.39891	0.168189	0.0449577	2.05282	0.633515	1.52368	3.11349	0.200418	3.13666	0.456986	0.277011	1.90208	0	0.656473	0.632483	0.0807458	0.262094	0.563028	3.8655	0.0218342	2.75773	0.0669669	0.344613
DERL3	5.14449	3.99739	4.39856	5.2643	3.37792	4.56439	3.67573	3.99404	4.96141	3.14802	5.34711	2.26584	4.39175	1.80227	2.52266	4.17086	5.36495	2.77305	5.54218	4.68598	3.92989	3.82475	3.61928	4.79689	3.92591	5.53547	2.15495	6.47326	4.45085	7.26521	5.8251	3.29064	6.6069	5.49664	6.89776	4.92519	4.62612	4.39994	3.353	4.80345	3.83889	3.29039	5.80441	4.77354	5.31942	3.27117	4.55086	2.67765	2.87349
CDH3	3.16729	1.68866	2.14798	3.8809	2.63364	5.58956	4.41987	3.31155	3.48459	5.46976	3.25035	2.20405	3.11747	2.97066	3.41337	4.33633	3.53255	3.06285	6.63732	4.14481	2.15604	3.19348	2.25303	4.06027	3.81062	1.901	4.04052	5.47144	2.47696	1.60797	2.35583	4.35983	2.92614	2.89983	3.84056	4.52305	0.724779	4.26714	1.54835	3.82746	4.21213	4.34083	2.77873	4.42017	1.37583	2.27551	4.76194	2.58295	4.25575
CILP	0.703514	1.23514	1.71837	0.375656	2.81456	4.09549	3.68894	3.96277	0.84941	0.612777	2.18603	0.551256	0.32132	0.583152	0.986753	0.761121	0.895913	0.285582	4.35735	0.480434	0.37031	1.23137	1.13108	0.366812	1.00449	0.960422	1.99552	3.24697	2.23135	2.26036	3.01558	3.20267	1.92198	1.02948	2.06469	4.85236	0.32827	3.51219	1.13356	1.04638	1.83687	0.858738	2.07024	3.56412	2.03146	0.516951	0.789006	1.31179	0.65245
MT1G	1.80141	2.68773	0.258027	2.22738	1.98677	3.5176	2.82537	1.59326	0.907014	3.6328	1.9781	2.2251	0.650113	2.64737	1.08415	5.27811	3.27092	0.809799	4.90358	2.066	3.02121	1.61943	0.68836	1.55322	1.05519	2.13873	2.95655	2.9656	1.90548	2.80052	2.60444	0.840432	3.47601	1.60998	2.32154	3.90666	1.20907	1.27794	0.702738	0.842844	5.68986	3.74065	1.87154	3.03441	3.58242	0.913264	2.32089	0.93912	1.86839
CPA3	3.60861	4.221	5.05977	4.12362	3.29739	5.28834	2.34331	4.82993	5.29486	4.23749	5.09558	4.90945	5.62983	6.19233	6.45526	5.78501	6.62129	5.56505	5.04491	6.35241	5.56562	6.27378	7.15705	4.77415	4.97016	6.8274	4.25496	2.56474	6.4409	1.80821	4.85428	3.97026	3.82661	4.83609	4.64018	4.11542	3.89082	5.9074	3.95258	3.87851	5.45821	4.97132	5.80242	4.34194	3.68595	6.2576	1.573	4.52801	4.90444
CR2	1.97483	0.545951	1.86683	2.51662	0.729442	1.14185	1.32921	3.10413	4.63107	0.20421	4.67029	0.979005	1.87361	0.26119	1.38516	0.792313	1.05493	1.17965	2.08424	0.757471	0.850843	3.03014	0.60135	1.90318	2.43242	2.36875	0.148592	1.01842	3.16288	3.21005	1.80831	0.572368	0.834716	4.79263	3.7469	0.688051	0.919046	4.01811	2.08471	1.79834	1.51609	2.07039	4.10721	2.34532	0.337758	1.76215	3.05119	3.18706	3.34829
CA4	2.99714	1.83815	1.9548	2.6219	1.95001	1.13341	0.753913	2.20642	2.24796	3.41445	1.17092	2.70013	0.932732	3.08888	2.92815	0.592043	1.27312	1.88014	1.22327	1.38054	1.93907	1.56349	0.333407	4.29472	3.59172	1.40421	3.23339	0.260294	2.19169	0.0897019	1.56888	2.08524	1.39972	1.65298	2.63888	0.0385598	2.34772	0.186342	0.165365	0.663186	0.43504	3.07212	0.197906	2.77818	3.98326	4.82719	0.497678	2.02316	1.73088
MUC15	0.857131	2.84772	1.8971	1.33846	4.18088	0.631522	0.542401	2.69417	0.551121	2.77823	2.84828	4.85372	2.9164	1.14511	1.43086	1.25659	1.35602	3.64976	0.178406	2.90152	4.10391	2.88237	2.71135	1.66583	4.2754	3.30392	2.02375	0.624444	2.50082	0.805609	1.77308	2.24056	0.578719	1.64767	1.24025	1.4783	0.890893	3.17732	4.6936	0.581113	1.81303	3.25396	2.56173	1.7502	0.271898	4.0647	1.7402	2.72444	2.91569
NAPSA	10.3077	11.7228	10.0781	9.76224	9.93073	7.77808	5.58	11.63	10.2773	11.7873	9.54393	9.51023	10.1197	11.151	10.7425	10.1968	11.7583	9.25532	7.91541	11.3227	10.2998	10.3926	10.7977	11.0957	10.0796	11.3418	8.98957	8.40666	9.81702	7.74104	9.24522	8.88762	8.91257	9.37964	8.99243	8.11718	11.2606	9.66615	11.67	10.0708	9.64115	10.6582	9.98339	10.5764	8.42315	10.2445	9.51852	9.98078	9.85503
FIGF	3.52263	6.29516e-06	2.81925	1.96577	1.47004	1.66826	0.44579	3.30481	2.81826	2.4274	4.09574	3.30373	4.10665	3.40777	3.85663	2.86388	3.01995	2.80297	0.743362	3.74799	2.5408	4.25331	5.19035	3.65559	3.56236	3.27622	3.6748	0.568173	4.28197	1.03735	1.73565	1.34554	1.36436	2.2181	3.19345	0.132	2.30142	3.89547	3.3382	0.87238	2.71317	3.73242	3.51115	2.80298	3.23704	4.10665	0.579445	2.74921	2.66784
CTSH	7.47032	7.02322	9.82051	6.87712	9.24591	7.31777	7.48888	9.633	9.25139	9.30894	8.52317	10.9254	10.9446	10.2708	9.42782	8.84599	8.71088	10.6585	7.71061	10.2076	7.97437	9.9443	9.54095	10.6455	9.29164	9.78985	8.14125	7.1876	9.08404	7.14292	7.90783	7.20918	8.68445	9.37085	8.69175	7.91915	7.38865	8.20598	9.41705	7.74033	8.44164	7.16367	7.81128	7.77317	6.94475	7.66994	7.85141	10.059	11.3042
SYT7	4.38496	3.39497	2.2695	5.76744	4.17646	1.4802	1.28065	1.79731	1.7794	2.36713	2.39997	5.03931	2.42974	4.29014	2.33502	1.88513	0.766256	3.99607	2.03584	1.79497	1.03924	3.7587	1.70159	4.92036	2.78395	2.41918	0.778424	0.877177	3.21567	2.94128	2.36807	3.51717	3.85197	3.27234	1.05891	3.00604	2.10947	3.39714	3.41434	2.57051	1.39033	2.45095	2.32659	3.48835	4.47823	1.05837	5.23802	3.72331	1.81455
C9orf152	3.67832	2.53648	4.8692	5.68151	2.61375	1.12044	1.74495	2.91582	3.3869	4.32624	2.08421	4.08417	4.54701	3.78495	3.811	3.17381	4.28103	5.01365	0.724581	4.03511	2.88611	4.50613	3.09722	4.13463	2.89719	2.92701	2.74595	0.447396	2.54859	0.972979	2.39713	3.50631	3.88745	3.89137	1.35246	0.357815	4.42753	3.4405	3.71733	3.63861	3.01189	2.985	3.31064	1.94218	3.14948	3.68081	1.88933	4.31525	4.63984
AREG	1.15129	5.24769	0.95463	0.979087	0.666848	2.3871	1.58981	0.0909483	0.774579	2.3083	1.49965	2.3837	1.95686	3.16634	1.31751	2.97202	3.09381	1.48147	3.24948	1.09245	0	1.24037	0.429882	2.45475	4.20366	3.20105	2.31548	3.67551	1.49162	0.820099	0.521833	0.388429	1.1815	0.313904	1.59253	4.19818	0.500088	1.31447	0.223086	1.58583	2.27796	3.15732	1.48521	2.69187	2.8462	1.05279	0.581395	3.34487	2.85566
VEPH1	1.89593	2.71461	3.9942	1.86342	2.94274	1.5154	1.37793	3.32399	3.7922	2.92919	2.91561	4.99281	5.05625	4.17262	4.02342	3.28354	3.76316	5.61132	1.58737	3.73929	4.02036	4.57618	5.0575	5.06515	3.56701	4.02119	3.27859	2.04423	3.01971	1.29411	2.83882	2.29782	1.59432	4.37303	2.47494	1.37166	1.62021	2.05326	4.78669	3.98088	2.71552	3.26892	2.68372	2.21201	1.37569	3.59821	1.00676	4.12183	4.56278
FAM107A	2.57729	2.04066	2.80295	3.38355	1.65044	1.66917	1.39348	2.68475	2.61064	3.39409	1.51102	1.96488	1.90909	5.21866	3.23376	2.05048	1.88624	1.83841	1.95682	2.73258	4.70565	2.97217	2.17631	4.48945	5.06223	3.18199	2.74599	0.738254	3.54898	1.61863	2.11318	2.58874	2.26943	2.01828	2.9815	0.866974	2.92737	1.88066	1.68211	1.95102	1.65593	4.58383	2.7629	2.96327	6.60866	4.48451	3.14795	3.48357	3.69548
DSP	4.28769	3.33954	3.25637	3.83266	5.06524	3.48415	2.98493	3.623	1.14108	5.031	2.55878	4.07531	0.397401	1.63251	2.49072	4.84835	3.44158	3.11848	3.73112	2.73808	3.12445	2.77936	1.64789	1.94896	2.93275	1.73551	4.53673	5.43374	3.38395	5.50781	3.37098	4.65155	4.14678	2.1621	1.50479	2.05052	1.45295	4.05162	3.86359	3.19821	5.58647	4.22515	3.80059	5.3508	4.6621	3.869	4.55037	2.78253	3.15215
FGFR3	3.31069	2.4992	4.54107	2.89692	5.00446	1.04428	0.879026	5.48956	3.79415	2.87278	4.04212	5.61377	3.82409	4.30374	4.07848	3.77474	2.30703	4.17073	1.62137	5.00526	2.82038	4.60592	3.83246	4.97786	2.20848	3.1275	3.34453	1.03162	4.30258	2.41522	2.88161	5.52822	2.37342	4.77299	2.31249	1.44317	2.96277	3.33581	4.91005	2.33385	3.62672	1.81539	3.92935	1.99281	2.03249	3.27291	2.8877	2.2482	4.96586
TMEM160	2.08117	2.26037	2.02423	4.30687	2.08192	1.67435	1.25956	2.95014	4.14679	4.41376	4.70978	4.46692	2.28563	3.21275	3.48872	3.55676	3.3505	2.45254	2.56665	2.98261	2.11521	4.35396	3.76047	5.36037	2.71366	3.77798	2.18091	1.54622	4.90056	5.08591	5.0488	4.27782	4.99829	1.75328	1.78765	4.92862	5.37214	2.17876	2.39853	1.66042	1.90746	2.63251	1.47325	3.41545	1.99647	3.84482	2.4602	3.92675	3.83085
LAMB3	8.01299	7.32955	5.7025	7.13658	6.16491	6.63626	6.86172	5.37971	4.29021	6.01767	4.92696	5.18769	4.41974	4.99262	5.23059	5.48726	5.17182	4.25528	8.01115	5.03769	5.41157	2.66303	2.22086	4.9223	5.74723	3.49922	6.98614	5.94674	5.40318	7.08226	3.87988	6.11502	5.6916	5.04181	5.34139	5.60487	6.39953	4.19389	4.96958	5.70479	5.43188	6.23204	4.32544	6.98356	7.52436	4.66626	4.88631	6.23669	6.09991
SYBU	4.95992	4.84006	3.78358	6.01029	3.09465	1.03614	3.59413	3.3062	2.67938	5.4616	2.59781	3.4978	2.33004	4.42713	2.8803	3.4547	2.00063	3.60056	1.59476	3.49732	2.68706	3.55429	2.9043	3.56789	3.47937	2.77465	1.51408	1.92032	3.48679	2.47172	2.9582	3.14149	2.50997	2.7957	2.2904	1.88059	6.60551	2.62316	2.05048	2.81828	3.00722	2.56449	4.66955	2.01994	5.72182	3.05918	5.67312	3.86166	3.82062
SYT8	1.12289	2.34739	3.77111	2.97809	3.88528	0.444591	0.355573	2.89145	0.400287	0.925826	1.98671	0.61514	0.305143	1.49435	1.93463	0.854874	1.10541	1.64606	1.36204	1.84376	1.12033	1.36474	1.13377	2.13219	1.39059	1.48148	5.04113	2.43474	1.85475	0.805798	1.0388	4.068	3.8468	3.69608	1.44548	2.75023	0.908605	3.64652	2.04947	0.838358	0.969149	1.02694	2.82324	1.546	1.45309	1.62551	2.86884	1.96143	5.92685
CST6	3.3058	2.47995	3.28452	2.75975	5.9705	2.52016	1.35434	3.7986	2.39566	5.07644	5.57252	2.66452	2.44851	3.55363	3.58859	4.06255	3.0231	3.61341	6.92221	4.01766	2.15983	2.51444	3.24788	4.52264	3.94504	3.11538	4.84263	4.8544	3.69255	4.7364	3.37351	4.65025	2.92172	1.62303	2.60368	4.31428	2.25113	6.12609	5.35655	2.4871	3.70917	3.98109	2.9465	5.31288	1.99203	3.79038	4.30026	4.35643	3.42798
PLA2G2A	1.61184	0.97086	4.08762	4.31804	1.09269	3.69055	2.65937	2.33493	3.04322	0.247825	2.33205	0.877653	1.7046	1.68649	1.16882	1.62452	2.0453	0.57171	2.09097	0.558221	0.85628	3.50961	1.38886	2.01451	1.14666	3.83063	2.49409	1.02835	2.56021	4.04791	3.08032	1.07529	3.0585	1.89728	4.34645	2.06589	2.357	2.49634	0.508796	2.07546	0.696845	1.36069	3.41651	2.56087	6.16622	1.33792	2.57161	2.5322	1.26936
IL20RB	0.402987	3.01272	0.411498	1.05354	2.91978	3.66534	2.84528	0.368378	0.215819	0.28798	0.319713	0.207121	0.277331	0.260039	0.338135	0.333727	0.338365	0.274192	0.799243	0.361533	0.331397	0.367456	0.180609	0.184035	0.495961	0.270843	1.62706	0.613284	0.474582	3.17741	0.314469	0.286614	2.22516	0.407121	4.88148	2.89959	0.382843	0.0745756	0.0872027	0.287599	0.257746	1.54816	0.279442	0.815754	0.950806	0.121109	4.73878	0.591394	0.238591
CHRDL1	3.03766	1.5895	4.62279	3.43346	2.18705	2.59047	1.68099	5.20337	4.56829	3.11638	5.12297	3.63275	4.26063	5.01663	5.23704	3.9845	4.24662	4.74411	1.76887	4.86859	3.83941	5.98046	5.61726	4.6193	4.72307	5.26588	3.65472	1.42716	5.33318	1.79634	4.14184	2.40147	2.73394	4.01336	3.93189	2.13175	2.95598	5.35128	4.4677	4.13136	3.94418	4.32754	5.73464	3.94005	4.09402	5.06417	1.58805	4.23465	4.12395
NDNF	4.69464	4.30886	4.96464	3.33378	5.14077	4.29731	3.43474	5.45596	5.7968	3.78511	6.46358	5.45951	5.45279	5.7898	6.39365	5.97841	5.58073	6.39697	2.90568	6.33622	3.29126	6.28825	6.69932	6.81969	6.28108	5.01456	5.02186	2.90324	6.38017	0.648269	5.17425	3.87053	3.1899	5.17488	5.08312	6.11295	4.80582	4.64003	4.79682	5.12053	6.02603	6.29032	4.70804	6.08129	4.14541	5.61082	5.5729	5.95628	5.87206
C11orf96	4.06568	4.39765	4.3035	4.73405	3.31533	3.26149	1.36281	2.60499	5.10168	4.17976	5.77825	4.40422	4.4706	6.48202	5.20711	4.23497	4.19436	3.51114	3.10589	5.68452	6.39914	3.67458	4.31937	5.91752	5.41275	5.42912	4.82332	3.44118	5.68118	3.18462	4.54862	3.7153	6.63128	2.42738	5.53565	5.55277	6.00112	3.84585	2.47514	4.89186	3.85915	5.88217	4.12588	4.11044	6.37063	4.16469	6.23609	3.76644	5.3236
SNORA38B	0	0	0	3.49429	0	0	0	0	0	0	0	0	0	0	0	0	0	0	0	0	0	0	0	0	0	0	0	5.11391	0	0	0	0	0	0	0	0	0	0	0	4.05935	3.99683	0	3.75528	0	0	0	0	0	0
TMPRSS3	1.09453	2.048	4.69233	2.42108	2.83907	1.56949	1.86232	2.00019	2.35927	1.88659	1.79506	1.09194	2.52555	2.58449	1.97459	3.46556	3.79761	2.05626	1.18373	3.48193	4.33091	1.40504	3.04895	4.02542	2.52111	3.16572	4.3642	0.836248	2.79929	1.33159	1.70589	4.74475	5.63871	1.65739	1.42523	0.840944	1.16868	1.18162	0.577529	2.25669	3.27046	1.29934	1.01386	0.832196	2.00391	1.55973	2.18513	3.57617	4.99689
SLC2A1	4.50788	3.92711	2.81571	3.74651	4.09311	4.13613	5.12443	2.87594	2.96526	3.04496	3.0386	3.5718	1.82945	1.68742	2.67997	3.21469	2.13958	2.35196	5.09176	2.83739	3.55529	2.5356	1.77507	2.52496	2.61237	2.00906	5.84169	5.27574	3.2717	4.63299	4.12063	5.64224	6.39859	3.2551	3.20448	5.45328	2.15443	3.94375	2.77174	2.33417	3.64673	3.06558	2.95926	5.41411	4.40681	2.2688	2.70551	3.08848	3.13655
PHACTR3	4.92409	0.866564	1.2108	4.33765	1.16042	0.382925	0.306261	2.0662	1.37805	3.96069	2.3914	1.41298	2.08488	2.579	2.04217	0.538651	0.37316	1.94648	0.762217	1.33964	0.150765	2.15543	1.67529	2.88557	2.12811	0.686127	1.63817	0.145345	1.91611	0.826827	0.607326	3.28213	2.62336	1.52504	0.804575	1.00457	4.26277	1.70558	0.718742	1.17609	0.481522	0.809065	0.819129	0.601889	2.15524	1.24546	4.13796	3.22045	4.45673
PRAME	0.593538	0.0505757	0.0527325	4.04805	0.0926211	0.0911984	4.21751	2.69496	0.251541	0.0376998	1.03491	2.50828	0.084735	0	0.0749449	0.0702725	0.0886396	0.119064	0.122643	0.0642099	0.0910807	0.259503	0.0815196	0.0436329	0.0485176	2.37621	0.0406934	3.81874	1.21933	1.98413	0.137637	1.08472	0.191904	0.159962	0.141124	0.684391	0.0394874	2.13256	0.237903	0.0216221	0.0611308	0.0162307	0.132745	0.411658	0.128551	0.0676178	2.04103	0.492379	0.092656
TNNC2	0.862879	2.28453	0.75367	1.23637	2.13512	0.553209	0.259997	1.47748	2.04179	1.78178	3.56363	0.0773501	0.353054	0.41397	0.862597	2.16167	0.830246	0.37114	0.36806	0.456856	0.61671	0.775529	1.03367	0.885992	2.12435	2.60495	0.717285	1.83409	0.733273	1.98938	0.423698	1.81798	0.0904264	0.512483	1.03752	1.4853	0.648869	1.45152	0.984116	0.245519	2.25677	2.85898	1.31043	2.4529	0.617475	0.66849	4.56752	0.49374	0.520569
MIA	0.423856	0.246449	5.93622	0	0	0.144522	0.254292	0.555928	0.942957	0.74867	0.411091	0.334147	0.167396	9.19592e-11	0	1.3999e-13	1.01662	0	0.215623	0.477121	0.499966	0	0.536947	0.260958	0	2.7132	5.63965	0.325049	0.271115	0	3.5866e-08	0.827235	0.493992	2.73632	2.12376	1.28796	0	0.299765	0.560423	0.257238	0.878706	0.36973	0.791264	0	0	0.69564	0.921465	2.51044	1.54922
SNORA84	0	0	0	0	0	0	0	0	3.65794	0	0	0	0	0	5.32371	0	0	0	0	0	0	0	0	0	0	0	0	0	0	0	0	0	4.03859	3.77825	3.46556	0	0	0	0	0	0	0	0	0	0	0	0	0	0
JSRP1	2.64635	1.32288	2.99193	3.02297	1.08582	0.823796	1.83754	2.55263	3.61029	1.23802	2.11486	3.68052	1.85359	3.33746	0.728212	1.85307	2.97454	0.37211	2.72447	1.4724	3.23247	0.929055	1.50462	2.17391	1.03783	2.42218	0.639605	2.69574	1.97766	5.72115	2.43739	1.43253	3.97517	3.28032	5.0957	2.22184	2.94355	1.57711	1.17434	2.1713	0.847627	0.96543	1.9055	1.86878	3.72709	2.71479	1.34126	0.140508	0.548834
KLK6	4.8059	0.705618	0.681122	0.0204688	0	0.0693842	0.868717	0.663666	0.0250523	0.0285563	1.77778	0	0	0.292507	0.350392	0.129926	0	0.369939	2.57539	0	0.0281118	0.286201	0.0945384	0	0.231874	0.0386892	4.92038	5.13823	0.0532532	0	0	1.89927	0.996934	0.235198	0.381975	0.411323	0.0291949	2.02534	0	0.0643795	0.197969	0.0244539	0.121386	0.02386	0.775678	0.0258974	0.506732	0.0532913	0.0566758
XKRX	2.79192	3.40302	1.18986	3.05915	4.23022	0.604084	0.551743	4.36381	2.60791	3.90553	2.60625	2.85209	2.12986	3.11827	2.15927	1.34813	0.463338	1.68363	2.10555	0.943563	0.359805	1.96844	2.58155	2.73914	5.09685	1.80905	0.725085	2.2022	4.10129	1.96483	1.99462	3.1335	2.17482	2.26118	0.898903	4.2067	1.24935	4.71939	3.3146	1.54384	1.35473	5.27869	3.54399	2.99741	3.13818	1.29354	3.44977	1.44565	2.41264
CBR1	9.55798	6.27108	5.62484	8.20945	5.97131	5.58894	6.28258	5.76765	5.50613	5.93471	5.67168	6.51509	5.78498	5.52382	5.65979	5.46612	5.39981	6.03192	5.64777	4.98272	4.61047	5.51761	5.56199	6.05766	4.67081	5.8526	5.21178	5.00567	5.36113	5.12002	5.63225	5.58601	5.25991	6.20624	5.27626	5.52734	10.1806	4.83276	6.69551	4.7361	5.38097	5.39221	5.05675	5.83559	7.10315	6.10091	7.91756	5.62778	5.87181
LOC723809	1.02165	0.300725	3.32706	0.55512	0.39298	0.792426	0.10559	3.48686	3.1829	2.63375	0.993789	2.97836	2.77731	3.67505	2.71632	2.1144	3.15279	3.42414	0.34754	3.23296	1.9263	2.32083	3.34822	3.45049	1.74977	3.00651	1.83506	0.427148	1.28732	0.176868	1.26217	1.05954	0.291551	0.592256	0.887856	0.249536	0.426652	1.20257	3.87991	3.9843	1.98092	1.2891	2.749	1.44443	0.652794	1.72017	0.343889	2.30957	2.29289
IFI6	6.60605	6.22419	5.90432	8.42092	9.19646	7.36552	5.57405	7.95203	6.3293	10.5064	7.87198	5.63917	7.05661	6.67197	8.09304	6.85545	8.90095	6.21868	8.02117	6.74854	6.30245	5.30915	6.41052	9.17154	7.86104	7.67055	6.68558	7.29399	6.29489	6.56926	7.75834	6.66465	7.77552	5.37317	8.05901	9.33809	5.69957	5.34635	6.21656	6.76098	7.3424	8.45619	5.46842	8.86654	6.35237	7.25639	8.7357	8.07974	6.04896
HBEGF	3.7024	2.85765	3.20867	4.68962	2.73778	2.92591	1.76226	2.65119	2.77706	5.10539	3.41125	3.52721	3.34538	4.5806	4.09446	2.76406	3.83338	2.57453	4.02726	4.07071	5.02573	2.58208	2.94529	5.12708	5.55126	4.91704	4.72986	4.14407	3.92711	1.24116	2.46826	2.28981	5.70543	1.76179	4.78449	4.46216	2.4236	2.28785	1.45608	3.70603	3.55123	4.55251	3.8204	4.11093	6.16586	4.50658	4.66786	5.05283	4.6978
CREB3L1	3.67497	1.61688	6.66458	6.2549	2.98068	4.40383	3.34871	3.70456	4.86786	5.49654	2.54643	5.48149	5.5451	6.11405	4.64412	5.74353	5.38314	4.2448	3.5828	4.825	6.03654	4.30001	3.71782	6.81064	3.04873	4.32258	4.97079	2.97405	3.40116	2.89558	4.66519	4.06444	4.96382	3.61628	4.03281	3.8877	3.64039	4.63833	1.15776	5.97564	5.64268	2.51114	3.9154	3.8784	3.32597	4.55498	3.97458	4.32511	5.92456
RAMP1	4.34313	4.96479	6.51856	2.91802	6.43164	3.66753	2.03386	4.5714	3.62714	3.61464	4.62649	1.68715	2.21752	3.82864	4.38046	4.92491	3.65873	4.48319	5.60811	3.13761	2.16216	3.37894	2.71443	2.52829	5.07203	5.52802	4.68833	2.26415	4.74845	4.90184	2.90941	3.65408	4.46729	3.20196	4.71802	3.9206	2.84423	5.64256	3.5956	2.63069	5.01173	5.49433	5.99803	4.15823	5.6645	5.11072	5.49597	5.60976	3.74461
IGFL2	1.57264	1.33829	2.44402	0.446373	0.630185	1.7374	2.51751	0.789664	1.09497	1.85187	1.23525	0.378422	0.772604	0.174966	0.103348	1.65955	0.987843	0.627963	3.33162	0	0.489927	0.511314	0.222312	0	0.219449	2.07103	2.13927	1.62239	0.528315	1.86201	1.72526	0.0592613	3.07033	0.695599	1.12279	5.2837	0.107451	3.51209	0.442205	0.639141	1.90161	3.53838	0.972657	4.72484	2.79456	0.670641	0.789316	0.441122	0.251084
SLMO2-ATP5E	0.606118	3.04165	1.37747e-14	0.156287	1.40852	2.56361	1.90736	0.430292	2.19309	0.000129242	2.45814	1.48462	2.21256	2.10749	1.88658	1.00359	2.42889	2.22259	1.47547	1.844	3.44783	0.382253	1.01548	3.89519	2.49628	0.416731	1.28137e-15	2.58957	0.370677	4.80514e-15	0.000222565	0.470701	3.06205	0.00166282	1.9021	8.95897e-05	6.2446e-11	1.15149	3.14779e-10	1.89838	2.64982	2.40698	0.000863572	3.40788	0.525926	0.925804	0.128325	4.71166e-05	2.08361
CLIC5	2.80396	1.13558	3.22946	3.08735	3.24821	2.9624	2.22263	4.27656	3.8555	3.91266	3.58985	4.39516	4.92265	4.25481	4.71788	3.30014	4.58585	5.30997	2.35971	4.01427	4.80906	5.24808	4.20649	5.03682	5.25204	2.70718	4.50683	1.9504	2.74747	1.14667	3.15268	2.5957	3.81732	4.48835	2.52135	1.11909	2.18531	3.76744	3.73326	3.50378	3.02879	4.817	2.16007	3.65369	3.09007	6.00317	3.66427	5.77831	4.24473
IL1RL1	1.53079	0.908486	0.946989	2.36865	1.18484	0.855837	0.431083	1.47038	1.79283	2.55406	1.10099	0.755629	1.66947	3.03133	2.90727	1.27449	2.03851	1.61345	1.80881	2.23877	4.71778	1.98856	2.23666	3.04427	4.69692	1.69403	1.66295	2.83603	2.49819	0.217988	0.95464	1.77831	1.01876	1.09253	1.90351	0.588211	1.15543	1.6313	0.486659	0.784057	1.31307	3.21865	1.98943	2.53456	5.74243	2.42817	0.331518	1.20487	1.34588
CALCA	0.725035	0.0853068	0.172618	8.39544	0.0793767	0	1.28002	0.30808	0.0460016	0	0.350829	0.0519066	0	0	0	0.117947	0.0609075	0	0	0	0.157583	0.297929	0.0994066	0	0.0818264	0.13489	0.0687573	0	2.54054	0	0	0	0.897622	0.0988502	0.153192	0	0.167224	0	0	0	0.198753	0.0862878	0.167887	0	0.613418	0	0.11963	0.173236	0.0638828
SNTN	0.708193	3.14384	2.70149	2.33293	1.79621	0.064194	1.83027	3.94205	0.0701108	0.984529	2.01591	1.00971	0.249699	0.0269662	0.80206	0.70179	1.16167	0.748286	0	0.933421	2.5625	1.91228	1.60547	1.57013	0.696168	2.19063	2.49287	1.33476	3.97808	0.548068	1.93168	0.568361	0.732276	1.05091	1.29231	1.69159	1.0592	1.88593	2.56465	0.485815	3.52401	1.92992	0.812754	0.848783	0.272558	0.941235	3.09154	4.08918	1.65356
TNNC1	3.80519	5.13699	4.90811	3.65093	3.48411	2.24845	1.60444	4.57009	3.71471	3.89341	3.74727	4.0837	3.20478	4.69492	5.35423	2.42119	3.96096	4.2234	2.60125	5.42189	3.78825	4.20358	4.34179	6.61446	4.14992	3.60119	4.61055	1.1926	3.77479	1.93191	2.99012	3.24424	2.51104	4.64493	3.84611	2.38604	2.95757	2.47824	2.67576	3.56615	2.47947	4.7806	2.31254	3.63584	3.59578	5.61096	4.08111	6.07517	5.04876
SCG5	1.21246	1.98317	2.38382	3.10054	3.64205	2.06394	2.77702	1.54136	0.896954	0.259382	2.40312	2.69482	0.436073	0.407388	0.649601	2.18551	1.00089	0.400508	2.61869	2.62253	0.133362	0.844838	0.931278	1.22666	2.99858	0.710497	1.63178	2.0327	3.78328	2.0391	1.53104	2.77541	1.35466	1.75323	1.965	4.98648	3.2252	0.981959	0.222482	0.53487	2.1648	4.48756	0.779334	1.78307	1.70022	0.510048	1.98709	1.60266	1.69778
LOC100131176	0.997869	2.05227	1.80955	2.29787	6.05497	1.43061	2.19862	3.03993	0.793259	0.885761	2.24066	0.8823	0.826267	0.642166	1.12178	1.26625	0.479832	0.676186	1.14549	1.32663	1.86009	2.49004	1.25325	2.39658	1.61055	2.16954	2.00394	1.56821	4.82208	1.19781	4.04885	2.33229	2.61492	1.12723	1.53964	2.04106	1.02334	1.01969	5.44877	0.670635	2.81925	1.52177	2.21172	1.18763	1.20901	1.16112	2.85463	3.37517	1.75564
ORM2	1.10982	1.05852	5.21325	0.331594	0.681142	1.52625	3.47215	1.51171	2.33447	3.3558	1.04346	1.64283	1.64947	1.15797	2.20119	3.18628	1.49875	2.79865	1.68143	2.89585	2.67273	1.68503	1.06593	1.12911	2.47657	2.42454	1.47473	0.444264	1.67375	0.13189	0.684563	0.496664	1.31395	1.0196	2.27462	0.404224	4.24916	1.02057	0.0639291	4.24889	2.14201	1.4051	0.150175	2.98827	1.54733	0.485822	3.76184	1.35043	1.57157
B3GNT7	3.03327	5.70988	4.43175	2.97305	5.1356	2.20729	2.30552	4.90397	4.05822	4.18915	2.91685	3.9945	4.24159	4.88715	4.741	3.2718	4.1613	3.52792	2.71039	3.50778	5.18097	4.70198	3.99357	5.56077	4.99393	5.53423	4.67262	2.96304	4.0818	2.51583	6.15897	5.91736	2.03499	3.10226	2.4197	5.04128	3.03236	6.97664	3.67381	4.75385	3.5333	6.25436	3.75825	6.82755	2.21173	5.41658	4.43126	4.66113	4.22922
BCAT1	4.00813	2.40595	4.21723	4.62038	3.77576	3.8579	2.79489	1.77868	4.03988	2.43373	5.09899	4.95707	4.38272	5.73357	4.24089	2.70604	4.54013	4.37273	2.85599	1.53675	4.47194	3.93723	5.40155	3.90818	5.44588	2.37161	4.16008	3.11167	4.16712	1.84802	2.91308	1.68767	2.6692	4.06624	2.19931	3.39556	4.30507	4.91728	4.00114	4.49626	3.15388	5.3977	1.86076	4.55096	2.52174	3.34257	4.42663	4.48096	4.9965
IL1B	2.45684	1.71523	1.3356	2.50462	3.32213	3.48481	2.3547	1.41166	2.89319	2.19098	2.99181	1.8413	3.77843	6.98116	2.54591	2.55218	2.26864	0.873422	2.16528	5.34492	3.08502	1.28185	1.96586	3.33977	2.25304	2.63776	2.77257	3.69657	3.24283	2.16191	2.57642	1.25626	3.34656	1.98759	3.87646	1.86287	1.1086	1.41432	1.16652	2.08329	2.40435	2.62174	2.40255	3.01207	4.16784	5.63928	1.42076	2.11057	3.58679
LPPR1	1.22256	4.46678	3.06516	0.522985	0.201872	2.08805	0.236567	3.17245	1.43538	1.49813	1.12096	4.32664	4.03751	2.30371	1.84161	2.65263	2.79711	4.3502	0.330327	0.559102	0.519348	3.65289	2.35804	1.75103	2.85558	2.52656	0.99773	0.160328	2.08816	0.585473	2.25202	0.78965	0.562627	1.5224	1.11202	0.86232	0.931204	1.74503	3.64316	3.01031	2.32641	2.99674	2.97877	1.01965	0.432481	0.806868	1.65503	1.55287	3.11004
MFI2	1.87279	1.9357	2.00062	0.955052	2.59297	4.55308	3.58031	2.38969	1.57371	2.15019	0.95329	1.20527	1.33585	1.01241	0.937102	1.76923	0.809417	1.38904	7.30526	1.72898	1.0222	1.20209	1.60716	1.3024	1.34238	0.931814	4.19225	1.53215	1.69153	2.42725	2.45249	2.8929	1.43689	1.46234	1.46735	1.98267	1.93408	1.6722	1.03568	1.46059	1.50916	2.02278	1.29022	2.75663	1.74525	0.699214	1.88407	1.15887	1.95179
WFDC3	0.288054	5.82219	1.41956	0.215447	3.79231	0.212427	0.209599	1.62165	0.460658	2.55896	2.39298	0.408362	0.892539	0.57863	0.294951	0.479704	1.15858	0.273963	2.39823	0.914721	1.9806	0.117091	0.327022	0.936754	0.272517	1.78696	1.50764	0.859591	2.23042	0.38614	2.12634	0.37046	1.62054	0.361792	1.30787	0.404869	0.684605	1.40543	1.89666	1.8065	0.316771	2.45582	1.8861	3.32513	3.27144	0.906956	0.2446	0.736797	0.718198
VTCN1	0.30143	0.597626	1.32332	0.885001	3.10661	0.193305	0.443244	3.52394	0.131066	2.51296	1.67422	0.853187	0.624158	1.68519	1.94651	1.31357	0.188062	0.885727	0.261211	0.195937	0.41492	1.01997	0.876553	0.551921	0.149694	1.20725	3.67262	0.509085	1.55575	2.97893	2.13277	4.03839	2.45501	0.594564	0.229756	0.089344	0.518471	5.17685	0.563057	0.353531	1.17416	0.100798	2.32676	0.234507	0.0423399	0.417338	0.510935	1.39096	2.44946
CH25H	2.02623	2.15586	2.95502	3.9665	2.55329	3.00764	1.66179	1.51617	4.50748	3.81151	5.09263	1.63163	3.20271	5.53653	4.41164	3.07655	4.05777	2.48258	2.29375	4.73069	5.95645	3.33003	5.01	4.02843	4.75481	5.57201	3.58949	1.08247	4.33849	2.85643	3.7651	1.0094	4.26202	4.2401	4.26219	3.38839	5.31607	3.84961	1.51773	4.51263	3.15164	4.87111	4.28703	3.31298	3.53814	4.21458	4.63249	2.68252	3.69547
FCER1A	1.38246	2.18576	3.50154	2.32542	2.88634	1.03481	1.23685	3.38185	2.92607	2.55949	3.14931	3.98348	1.72857	3.11538	4.69231	3.14953	3.08941	3.72708	1.8057	3.72836	2.39011	4.19594	4.87352	3.16293	3.6844	3.87503	2.45531	0.625622	4.84759	0.621964	2.8414	1.56847	1.26139	2.06802	5.31699	2.79018	4.76009	3.21926	2.86242	3.43781	3.32002	4.9596	4.10267	2.52332	2.95956	4.56434	1.75133	3.61657	5.60709
FOSL1	1.81063	2.34475	0.550739	2.07741	1.00125	2.44287	3.06207	0.450544	0.600383	1.73612	1.31579	0.64698	0.458262	2.00794	0.575734	1.2983	0.857434	0.154495	3.21737	0.544503	4.3531	0.433264	0.242843	0.312694	3.314	1.28864	1.63485	3.16921	0.875272	2.0319	0.925031	0.758984	3.41938	0.795798	1.59187	2.57422	2.11668	2.18358	0.282026	0.461783	1.60767	2.32242	1.4555	2.69735	5.42717	1.32958	1.15799	1.04553	2.06694
SLITRK6	0.375828	1.16171	2.47358	2.92816	1.4954	1.03198	1.35824	1.40807	2.76566	0.371067	1.8349	0.500576	1.82035	0.420873	0.849919	1.44917	2.20902	1.32088	3.06587	1.51755	4.03906	1.28348	1.82436	1.02228	0.178606	1.19098	1.56062	1.46152	2.30251	0.440577	1.36432	6.46731	0.32328	0.746315	0.797633	2.70889	2.50876	2.43116	1.08062	3.89707	1.47805	0.494562	2.47137	4.13493	0.112061	1.63883	1.01319	2.16139	2.68183
SULT1A2	2.66237	4.11041	2.84432	2.85655	2.97124	2.00597	1.97775	2.22083	2.29973	3.57185	1.82609	2.89747	2.17252	4.08133	4.27503	3.98769	4.31683	3.48715	0.790185	3.10096	3.65347	3.41016	3.82458	4.42356	3.09918	4.24242	2.06168	0.480033	1.93275	0.870142	2.09514	2.32422	0.98385	2.13671	1.98538	2.2078	3.63762	3.949	5.07014	3.79089	3.46976	4.3504	1.16252	3.77579	2.28033	4.35065	1.40503	4.2899	2.67755
VPREB3	2.40889	1.83823	2.71526	2.51905	1.96529	0.880104	1.31724	2.75542	5.05559	0.563199	4.00616	0.927075	1.56301	0.188388	2.1486	1.48611	1.56505	0.858015	2.30266	0.768515	0.555851	2.95455	0.781764	2.36509	1.55523	2.63092	0.198405	1.2915	3.06643	4.5408	2.87976	0.625651	2.635	4.626	3.865	0.920353	1.94859	3.7354	2.91487	1.80375	1.5523	3.13059	3.7796	1.73692	0.656748	1.96596	2.55992	3.40194	2.27198
EGR1	6.71328	4.0659	6.7554	6.73823	5.02216	4.70104	4.59608	4.14551	7.93627	8.38312	7.45063	5.26879	6.45129	6.69872	6.72672	6.67006	5.31048	7.7298	4.61351	7.67563	6.38013	5.03599	6.86385	8.28787	7.33287	7.71174	5.23812	5.97304	7.44059	3.77718	5.19546	5.67732	7.20071	5.11691	7.77878	7.45944	5.85834	7.7439	6.51015	5.78625	6.85919	7.35804	6.76126	6.46727	6.89064	7.13607	5.17905	6.95803	6.41631
SFTA3	5.88982	6.87073	6.56811	6.56291	5.69929	4.02593	1.84157	5.24215	6.81569	7.11175	6.27707	7.2335	6.26783	7.14096	6.95672	6.76356	7.59742	7.49837	4.48224	7.1966	7.28414	6.89233	6.7915	6.66971	7.36309	7.31851	5.47838	4.9105	6.52414	3.10969	5.72501	5.03222	4.25297	6.53525	5.34209	6.85468	7.17152	7.0034	7.01197	7.32856	6.48712	8.13629	5.77893	5.69765	4.74186	6.49733	6.55438	6.20701	6.22475
ABCA4	0.166151	3.02865	1.44378	0.223736	1.58649	0.4522	4.5927	1.38717	2.48409	0.60005	1.93335	0.382604	3.80267	2.43796	2.70687	1.66997	0.313331	0.137685	0.440925	1.32655	0.0786343	0.394436	1.12872	0.309359	2.34623	1.26744	0.23015	1.59632	2.11703	0.100391	0.398551	1.44075	0.0948247	0.0881297	1.33511	2.26575	3.57569	2.56888	2.44309	3.32007	1.06829	3.36208	1.10414	2.31586	0.170128	0.527519	0.0717978	0.39826	3.29296
SPTB	0.338399	4.92141	0.544365	0.6984	0.542339	0.329142	0.517603	2.00329	0.786501	0.428963	1.44266	0.416699	1.62982	0.801073	2.00411	2.40969	0.53712	0.793148	1.57911	0.577972	0.344409	0.790431	0.882804	0.609188	3.6419	0.738949	0.67677	3.70879	1.57987	0.700251	2.56593	3.50696	0.174714	0.751509	0.988717	0.870654	0.226643	4.1239	0.327601	1.45147	2.41356	3.13512	2.09093	3.95262	0.421402	0.692449	0.688666	0.893692	0.630323
SBSN	0	0.206543	0	2.81411	0.0871216	0.121605	0.0584629	0	0	0.0204499	0.0428887	0	0	0	0.137633	0.911428	0	0	0	0.0799262	0	0	0	0.0829923	0	0	0.451017	7.88684	0.0454712	0.820334	0.259556	2.48108	0.0820309	0.484535	0.425841	0.309186	0	0	0	0	0.552569	0.0175032	0	0.0995661	0.19354	0	0	0.0455109	0
MATN3	2.33919	0.380909	3.08351	1.71773	1.84503	2.11382	2.5449	4.61676	1.44771	2.98536	4.57055	2.02937	1.86563	3.37449	4.58328	2.09437	1.88579	3.79731	1.61378	2.70442	1.99071	5.02263	4.39081	3.14024	3.682	2.14607	2.26527	1.11631	4.34182	0.605714	1.50743	1.89028	1.9372	0.638559	2.01023	6.00186	2.35882	3.56776	3.20778	2.15725	2.37864	3.68273	4.04327	1.83761	3.16442	3.61248	1.47351	3.01487	2.69771
GGT6	3.58023	3.03015	3.75766	3.40907	1.42172	0.645431	0.549528	3.47081	1.59672	3.74137	1.95652	3.69919	2.3508	3.3708	2.91483	2.42832	1.78715	3.58972	0.465169	2.94057	3.8828	3.85575	3.56439	3.02248	1.54439	3.97517	2.64117	0.430028	2.86246	0.447662	1.63109	3.31436	1.80324	3.34356	1.28205	0.263318	4.01138	3.56941	3.77005	2.29837	1.89821	0.627981	2.9745	1.83907	0.468506	2.67601	2.29253	4.08423	3.2179
DSCAM-AS1	0.102959	0	0	4.41026	0	0	0	0	0	0	0.0404942	0.782475	0.037997	0	0	0	0	0	0	0	0	0.0664924	0.0337268	0.108462	0	0	0.027393	0	0	0	0.0481568	0	1.96917	1.06762	0	0.0761855	0.040172	0	0	0	0.0276235	0.0318198	0.0349535	0	0	0	7.19909	0.105756	0.038421
SLC16A9	0.546095	1.96674	1.97853	2.37093	2.84134	0.136347	1.36227	1.08474	1.4487	0.409801	2.07612	1.15481	1.57992	2.18519	1.25722	0.90446	1.58748	0.737981	0.735344	1.2848	1.45874	2.30885	1.60521	0.39479	2.79516	1.10334	1.2266	1.79639	1.41031	0.163298	1.22835	1.13529	1.54233	1.03007	1.20311	3.6873	0.267555	3.92038	0.524722	5.45858	0.741671	2.90476	2.12138	4.31285	0.673081	3.23165	2.90469	1.21698	0.173263
LOC286189	1.76788	0.952114	3.18751	1.26833	0.936465	2.62051	0.71608	1.46179	4.11071	3.62464	2.28035	2.21292	4.31619	4.75674	2.31296	2.23221	3.86403	4.28381	1.7222	3.74437	4.48984	3.48047	3.13042	2.93028	2.05641	2.04504	3.02493	0.977026	1.80972	0.148947	3.08689	0.622475	2.23385	3.29263	2.59672	0.994197	4.12686	1.82696	0.539027	3.26965	2.23859	2.28402	2.38434	1.26349	0.622519	3.95756	3.35549	2.28224	3.51627
ROS1	2.80503	2.62725	4.96523	1.98679	4.17204	3.93884	1.79594	3.68124	5.78882	5.57363	3.41251	4.00161	5.21775	4.72815	5.77116	3.79533	5.45995	5.23379	3.79315	5.29959	5.63841	3.31771	5.28204	4.06599	4.69215	4.0568	3.36227	2.87248	4.11882	0.557699	3.3319	4.33726	2.90354	4.67649	3.5794	3.72228	1.75184	3.33582	3.93463	6.16029	3.60655	3.69558	3.00551	4.00615	2.27994	3.15041	3.07934	4.65456	5.59038
SOSTDC1	1.73516	0.518598	0.773374	1.43515	1.31744	0.104777	1.48555	0.990007	1.83569	1.81014	0.570094	2.46492	1.23928	1.72742	1.9086	0.175875	1.692	1.33493	0.0860406	1.33555	0.55227	1.5947	0.0937011	2.9593	2.80381	0.9369	2.72584	0.035558	1.75952	0.0516252	2.81698	1.92514	0.219353	1.10964	1.13724	0.225546	3.1404	0	0.119312	0.623622	0.519103	3.68998	0.187981	2.496	2.25906	5.44434	0.215139	2.24032	1.51247
SNORA63	4.12625	6.0366	6.09702	5.71214	4.00092	6.16829	5.88862	5.026	5.00207	4.58643	6.61961	6.15394	6.38309	4.67278	6.71846	5.12544	6.12653	4.69657	4.09354	7.53663	5.53372	6.72757	7.21351	4.79132	5.51142	5.99117	6.81959	6.94439	5.46923	5.39776	4.90728	4.76426	5.80653	6.32701	6.18119	0	6.19758	5.49922	5.32053	3.82147	5.27183	6.48526	6.21669	6.6004	6.67646	5.78989	5.55095	4.55878	6.19161
CXCL17	6.37782	8.41501	8.24597	5.43408	7.30789	5.82563	6.12059	6.67274	8.61188	8.53481	6.95557	6.73619	8.7009	8.77407	7.55919	8.98093	8.66317	8.7941	5.17552	8.91746	9.5155	7.61385	6.73962	9.48219	8.19967	8.66923	6.8517	8.43639	8.70201	6.05322	7.85352	8.9499	7.60336	7.70757	7.00017	6.8517	8.3758	7.4018	5.35842	8.00481	8.48129	8.36686	7.53008	6.13883	6.16831	6.67824	7.37655	7.90244	8.19528
HTRA3	5.22126	5.18252	3.79531	2.76294	4.96121	5.85151	3.78649	5.67974	2.96749	3.28546	3.76412	2.41295	1.71747	2.79372	2.68282	3.5811	3.07991	2.61478	7.09743	2.81164	2.52755	4.63912	3.79568	4.22213	2.55595	3.12676	5.0118	5.03428	4.36101	3.50962	5.3836	3.98512	4.65433	2.99736	4.5999	6.87757	3.86649	4.95374	4.35654	3.55811	4.18973	2.96768	3.74473	5.22416	5.09167	3.44685	4.12321	2.84603	2.50786
ABP1	3.8615	2.6079	4.03051	2.25959	0.456065	1.30099	2.39471	0.74585	1.1386	0.723559	0.845546	0.671075	0.96128	3.05237	1.52926	1.35686	1.1214	2.27354	1.28644	1.72997	1.05631	1.29283	1.14653	1.75025	1.98792	1.67371	4.01769	0.749153	1.46005	1.60522	1.00549	3.26677	3.05961	1.40116	3.48783	3.39049	5.38452	4.39949	0.316023	0.580594	1.47529	1.79559	0.823585	0.972779	0.702395	0.760025	3.74564	2.48293	1.69755
LGSN	1.8838	0.0708098	0.58368	2.44678	1.42647	0.305376	2.14843	0.707403	0	0.246924	1.65102	1.10612	0.0474409	3.20315	0.013493	3.14481	1.78707	1.83676	0.0386049	0.245417	0.136987	3.56863	0.520345	1.19722	2.37571	1.29028	0.398011	0.341024	1.22562	1.70893	0.891558	2.7049	2.6121	2.8338	0.144266	0.00676034	2.31797	0.61535	0.590159	0.00830562	2.73335	2.34768	2.23165	1.53401	3.30746	0.0131649	3.96835	3.45911	2.928
CAPN13	2.96318	2.57872	4.2186	3.64602	3.23549	1.49526	3.98431	4.33032	2.69694	4.65233	2.47565	2.46548	3.55391	4.07646	2.55898	3.83854	2.96504	4.13279	1.2966	3.4897	3.58263	2.90646	3.56438	2.70381	2.89736	3.51801	3.04368	1.48515	3.3759	0.720401	5.50546	5.37938	1.52239	1.41386	2.38262	0.892611	3.37298	5.91821	2.48042	4.30771	3.76946	2.46109	4.677	2.98388	1.51692	2.57767	2.7373	3.12079	5.06792
ANKRD1	1.70889	0.625112	0.754585	1.45744	1.0809	0.727014	1.29189	1.11993	1.02406	1.46879	1.31535	1.39846	1.38841	1.47348	1.65147	0.478017	0.515917	0.698233	0.930027	0.356113	1.87728	0.461982	0.187538	3.11925	2.33561	0.209561	5.03933	0.422483	2.27852	0.0485961	0.217821	0.33508	1.59671	0.294254	1.3954	0.505388	1.19881	0.684764	0.17596	2.04714	0.492852	3.93708	0.289799	2.36414	3.54127	4.25258	0.365906	1.66783	2.74777
HIST3H2A	4.4654	0.8856	4.0805	4.28483	4.20402	2.0345	2.58932	1.53249	3.31575	3.09434	2.5456	0.54222	1.83679	1.90841	3.65166	1.92383	3.1086	0.90674	3.45862	1.70616	0.613673	2.85059	1.275	2.16546	1.18625	2.14322	1.23755	1.83375	1.95232	2.14516	1.84851	0.777701	3.82581	1.64137	1.78301	4.54882	3.37968	4.65865	0.93465	0.942602	1.86441	4.40509	2.76619	1.55924	2.37115	2.59618	1.48781	3.27911	1.11782
SERPINE2	3.33645	3.00355	3.38507	3.67394	3.01376	5.08465	7.93012	4.28483	4.33036	2.39201	4.61438	2.07839	1.70982	1.90817	3.43463	2.93079	2.60757	1.94328	3.2298	2.04116	1.39432	3.12612	2.10383	2.11481	2.67854	3.08371	3.00092	4.05566	3.92577	3.70168	3.8655	2.97922	3.62693	4.06457	4.49607	5.1571	3.04561	4.95805	2.4941	1.98441	2.99776	2.82229	4.76676	3.67692	5.30725	2.95656	4.51301	3.48309	3.26999
C5orf49	2.29077	3.04709	3.38754	1.27822	1.65321	0.656115	1.74245	3.33181	0.879924	0.583554	2.42751	1.92103	2.05541	1.05839	0.860426	3.4919	1.60896	2.4911	0.222877	1.27982	3.47915	2.22733	1.94327	2.33497	1.71997	3.414	2.18114	1.30751	3.50738	0.705985	3.67989	4.11816	1.17924	0.845608	1.0798	2.09132	1.77254	1.18709	2.53993	0.400559	3.53102	1.89431	1.78231	0.553707	0.178369	0.746431	3.56317	3.79726	4.36731
LRRC15	1.59817	0.909007	0.337387	1.50642	2.7398	4.13485	2.94194	3.15048	1.16039	0.411613	1.78833	0.530506	0.148597	0.409464	1.45331	1.05137	0.813954	0.568631	3.85678	1.22403	0.260179	0.810391	0.729932	0.566594	1.05336	1.01376	0.586306	3.15875	1.94631	1.56663	2.8762	1.07274	2.83339	1.74104	1.37758	5.39036	0.48765	3.19353	1.10448	1.21969	1.35912	0.592058	2.76136	2.62417	1.78361	0.443323	0.893501	1.28927	1.03903
PCDH20	1.32135	2.02236	3.99041	3.66331	1.10077	1.08876	2.58182	1.47171	3.20354	0.81512	1.83195	3.54839	3.31078	2.84597	3.56056	4.8564	2.61041	1.72721	0.582736	4.02523	2.96823	1.65059	2.32767	3.41086	3.40638	1.05504	1.77899	0.267378	2.02323	0	2.22454	2.15088	0.315951	1.99984	1.48792	0.639613	2.04464	2.87012	3.30726	3.02428	4.11502	3.24768	2.91767	0.775787	0.321548	2.89587	0.792107	2.78522	2.87175
SLC7A11	3.5119	0.843795	0.750413	3.11109	1.37505	1.59847	5.86607	0.700244	0.62732	0.384767	0.731371	2.63659	0.299205	1.36299	0.803206	1.3077	0.960721	0.308072	1.80458	0.944637	1.22851	0.566612	0.521503	0.481583	0.765217	0.365112	2.53183	2.8611	0.655175	2.64084	0.804484	1.10171	0.863392	1.77351	1.10295	0.757699	4.34534	2.67678	0.478402	1.09019	1.23791	1.45053	0.649646	0.504096	4.32354	0.374411	1.52707	0.736317	1.23654
LEMD1	2.64507	1.78279	2.38927	1.14495	3.71476	0.585725	0.4113	1.19491	2.74954	4.07492	0.589611	0.330967	0.18772	1.67252	1.04953	2.26623	3.6274	2.1677	3.57684	1.08227	4.70878	2.37434	1.05255	0.581951	3.96303	2.25259	2.99108	0.0605351	0.842124	0.0875508	1.40767	2.07231	1.82703	0.841956	1.61488	2.10343	1.55866	3.73652	1.36567	2.95264	2.05078	3.95796	2.1327	2.88509	0.620843	3.47693	2.43991	1.29201	1.05292
ANXA10	0.358038	0.320612	5.87397	0.10208	1.15881	0.353961	2.49415	0.249899	0.0776961	0.763493	0.148503	0.605358	0.417849	0.0592572	0.0584014	0.606086	0.287977	0.236006	0.82371	1.47857	0.425799	0	0.0257605	0.222175	0	0.11595	5.32979	0.0475317	0.0811737	0	0	0.0657817	0.134834	0.0848226	0.15264	0.0294878	0.0306946	0.144183	0	0.129161	0.368103	0.0250899	0.0529191	0.0955347	1.92663	0.0526666	0	0.51071	0.114006
ERP27	1.69289	1.73161	3.86415	1.52289	3.34678	2.09665	0.87695	3.41631	3.79716	1.98073	2.74918	2.164	3.68996	3.54545	3.81566	2.11054	3.69498	4.53808	3.36592	4.08241	5.50923	2.51275	3.72417	2.27761	4.3854	3.88141	2.48293	0.882429	3.59719	1.69372	2.26581	1.67685	0.565295	3.69752	2.21507	1.68474	4.08955	3.81123	4.41518	4.28191	1.67334	4.00329	3.87891	1.34052	0.938009	2.93366	2.98861	3.07976	3.88982
IL1RN	3.58299	3.01219	3.22245	5.66146	2.82975	3.60425	2.94345	1.57741	2.30689	3.78012	1.63394	1.6169	2.66264	5.29224	2.93153	3.05227	4.71003	1.53553	3.05333	3.55882	4.97907	1.17631	2.4469	2.41923	3.55164	3.50211	4.60206	2.97005	2.51477	1.97174	2.94056	2.6266	5.06701	2.21603	4.51813	2.95305	2.04978	2.49495	0.606542	3.23023	4.59303	2.90544	2.89837	4.35467	4.78829	3.45714	3.41334	4.31788	4.02065
WFDC2	8.77798	11.6992	9.88223	8.68203	10.5726	6.14587	8.44659	9.59052	9.05334	9.35356	10.5899	9.5256	8.14185	9.78067	8.7469	10.0968	8.65097	8.64785	6.7002	9.79872	8.97443	7.35364	8.49071	8.73027	8.59599	10.3246	8.81951	5.38109	9.50908	8.41917	8.84161	8.53205	9.24366	8.02857	8.17702	8.37761	9.86234	8.43292	10.1882	8.92931	9.78494	9.28623	9.41211	7.88928	5.96528	9.11203	10.043	7.88592	7.88355
HORMAD1	1.29068	0.140751	3.98056	3.4389	1.97817	0.0524373	0.101593	2.72418	0.113745	1.27027	2.40378	0.0653942	0.356346	0.724873	0.35122	2.40318	3.14082	0.0235486	1.63868	0.0735118	0.0838979	0.336833	0.509957	0.0743599	0.394393	1.96356	0.0694221	0.231214	1.64371	0.172338	2.04764	2.3207	0.0259391	1.28307	0.145837	0.126768	2.11693	3.09599	0	3.94459	1.92652	0.174331	2.38661	0.122758	0.806873	0.150875	0.232145	0.742183	0.0644799
ECM1	3.35277	3.79267	6.74541	4.88926	3.40107	4.7965	3.37144	3.85443	3.56664	5.66803	3.61771	2.98407	2.55634	2.88512	3.66805	4.23554	4.53985	2.70187	3.90342	2.57435	2.35848	3.60849	2.95579	2.87496	5.07434	5.00315	5.93061	3.79342	3.78456	2.93142	3.84058	3.88368	4.11813	2.38973	2.85053	5.03813	3.28343	4.71493	2.98285	3.86394	5.33274	7.87311	3.77843	5.97348	3.85948	3.65008	2.05658	4.13089	2.36443
CCL2	5.35409	3.98627	5.6616	6.82028	5.28924	7.50807	5.13261	4.27225	6.72599	5.36333	6.46113	5.72975	6.73105	9.18149	5.62832	7.2842	5.77884	5.12631	5.10498	7.64105	9.35922	5.3097	5.39204	5.4407	6.33938	7.65226	7.13319	6.57418	7.01109	6.12047	6.5721	5.92352	7.3267	5.96289	6.06207	6.1928	5.6908	5.0329	4.94133	4.7494	7.84146	6.87256	6.87539	6.3788	8.19385	6.59412	5.17268	5.79493	7.59491
C2orf40	1.3035	2.39613	3.67588	1.67696	1.47762	0.469061	1.99133	4.397	1.98675	2.31176	3.6694	2.61275	2.37687	3.46167	3.44186	3.32018	2.54849	3.49499	0.309049	3.75008	3.57512	4.58586	4.51311	3.70693	3.29351	3.79087	3.53482	1.01305	4.63432	1.7609	1.16014	1.27389	0.929051	1.87718	2.15759	1.79327	1.61088	2.92944	2.45229	1.64858	4.31003	3.28137	2.32641	3.03074	1.70412	2.99728	2.77389	3.89932	2.50793
CST2	3.29771	0.278853	2.25772	3.56293	2.21127	0.603727	1.0626	0.502528	2.67868	3.12055	3.59548	1.74751	1.447	2.36443	1.0437	2.62518	2.16	2.36938	2.30985	0	0.603047	3.74623	2.86754	1.13208	2.04713	2.48222	2.51809	2.31008	1.87852	1.52851	0.0927787	1.5743	0.0880494	0.651271	2.16419	3.82365	3.45232	3.95572	3.43474	2.81073	2.67814	2.66999	4.03636	2.24433	2.69911	2.37994	2.24278	1.9369	1.68678
MT2A	7.89896	8.98054	7.99668	8.59969	7.58039	9.2295	8.15989	8.63133	7.30278	8.83145	7.66308	6.49605	7.39532	10.8866	7.66934	8.38115	7.9987	6.48657	11.8902	8.33972	9.38652	7.42751	6.71907	7.7534	8.52539	8.19415	7.83135	9.7823	8.71959	8.64089	7.60889	7.81723	9.51282	7.42302	8.70315	9.92261	8.44644	7.61968	6.79906	5.78838	8.26687	8.60603	8.45524	8.05421	11.1192	7.017	9.26283	7.73877	8.17654
CABYR	4.72724	0.930927	1.05294	1.67044	1.26074	0.549245	5.14909	0.908565	1.08896	0.410221	1.05637	2.72672	0.477722	0.153984	1.20659	1.89652	0.558049	0.109767	0.409601	0.322211	0	0.779182	0.340435	0.885185	0.772974	0.987469	0.476073	0.539157	1.24609	2.77219	1.10367	0.828382	1.83033	2.40611	0.396351	1.34285	3.38596	0.833571	1.22932	0.321531	1.63237	0.713903	1.10328	1.11305	3.14398	0.329715	1.55504	0.860733	1.60948
S100A8	4.47709	4.75288	4.14691	3.09728	4.29831	6.61162	7.91703	3.23572	3.51813	4.12646	4.17437	4.45828	4.12354	4.90602	5.38052	3.77307	5.17733	3.42721	5.0091	4.82826	5.57792	3.38853	4.15153	5.34339	4.79563	6.05992	6.0164	4.93019	3.89387	4.40658	4.81476	4.08114	5.93861	2.9123	5.08092	4.83478	5.02659	3.34018	1.36235	4.78397	4.54331	5.65279	3.86539	6.19437	8.00539	5.02206	5.18444	4.46834	4.56496
LAMC2	5.85008	4.18457	4.222	4.57942	4.51962	6.88294	5.63192	6.1049	3.57287	5.26243	5.64896	3.64345	4.04534	3.22121	4.48719	2.9817	3.82199	5.16346	8.69021	3.75598	3.92381	3.50895	3.50034	4.51803	5.53971	2.99969	7.68164	5.00813	3.79136	4.81132	4.07673	3.95953	4.79276	3.3666	3.33625	3.11076	3.3055	4.69017	2.99928	4.10523	3.92423	4.15045	3.81216	4.58028	4.56633	4.28159	3.82704	4.77525	4.51544
ABCC2	4.65396	0.259779	0.197923	0.233434	0.152191	0.1583	5.48746	0.404456	0.242855	0.248847	0.16554	0.252592	0.247678	0.279406	0.306735	0.192709	0.217439	0.198141	0.308301	0.163291	0.168041	0.156296	0.114552	0.121545	0.249929	0.0602686	0.154467	0.173837	0.192319	0.370617	0.203556	0.192426	0.262735	0.65175	0.479392	0.164851	3.39882	0.264132	0.0907075	0.273658	0.199324	0.187272	0.268715	0.210439	4.4579	0.261791	0.144076	0.186194	0.143749
LOC729966	3.44885	4.14845	3.7542	3.13807	2.72845	0	0	0.508801	1.99343	1.60077	0.154564	2.03549	0.72856	2.61839	0	0.138669	2.83692	1.1483	0	1.70851	1.81873	2.57684	0.248518	0	1.55344	3.03588	0.760195	1.18044	0.380559	1.82798	2.05938	0.739044	2.06805	1.92209	0	2.57382	1.29743	2.31442	0.0845479	2.20234	0	2.71829	1.32773	2.47307	3.74757	0.705242	2.06145	2.06105	0.763097
NRIP3	0.501114	0.614412	0.663274	0.781571	0.791507	1.46455	0.877473	1.53098	0.566276	2.33909	1.15988	0.964333	0.727019	0.957299	0.414595	1.80724	5.89496	0.457657	1.2716	0.675002	1.71912	0.35984	1.19212	0.357719	0.522343	4.52014	1.49419	1.74867	1.57765	0.967844	1.48975	1.41351	1.00567	0.450892	0.484521	1.95158	1.35804	3.01804	0.804158	5.25219	1.8811	0.784027	2.30634	1.10854	0.825756	0.467227	0.289317	0.587954	0.523079
SRPX2	3.17492	3.40954	2.40656	2.24544	4.48273	4.39336	3.21725	3.21878	1.6189	4.24105	3.98073	1.54238	1.10623	1.92563	2.47903	3.71557	2.39448	1.41326	5.08997	1.89285	1.27731	2.31555	2.56362	1.81977	2.56758	2.29244	2.84185	4.73852	2.78626	2.163	2.61943	4.43644	3.29533	1.54942	2.96791	3.63855	4.09823	6.19512	1.74589	1.64077	3.59246	1.93096	3.48678	3.6841	4.35101	1.63731	1.3254	2.2134	2.27346
CDC20	3.43299	2.93637	1.4359	2.6151	2.98914	3.93574	5.05539	2.15962	1.96239	1.33615	2.31432	2.26425	1.5169	0.9011	1.50161	1.77268	2.34592	1.67585	4.9874	1.33841	0.735635	1.39116	1.3429	1.33716	1.61317	1.55177	1.93624	4.80951	1.85723	3.971	3.33984	4.62859	4.10563	3.20423	2.5377	3.71176	1.42699	2.39521	1.0118	1.44376	2.22708	1.8861	1.60174	3.54256	2.6537	1.45552	3.55531	1.98816	1.57484
B3GNT3	3.58685	4.07319	4.62902	5.09971	4.61384	3.04446	4.34878	1.97716	2.55623	3.62946	2.95867	2.61826	0.704952	2.86198	2.05671	2.22105	0.939468	2.21738	3.68211	1.83029	1.85716	1.12691	1.17534	3.60789	1.92732	3.00974	4.79068	3.72183	0.783541	3.76115	2.17312	4.79739	3.74011	2.59807	3.13821	1.18262	1.37121	4.35441	2.23989	3.75961	2.46488	2.90502	3.09203	3.63434	4.13591	2.94885	4.68449	3.83852	3.95242
AMN	4.32058	2.25006	1.24937	4.49441	2.10463	0.188081	0.425551	0.673823	1.98051	2.83227	2.47994	2.77792	0.58609	2.70997	1.91406	1.80136	1.10391	2.27943	0.409457	1.44715	1.74617	1.84349	0.718138	3.00365	1.64016	1.08874	2.66282	1.23454	0.787602	2.16334	2.60938	1.42857	4.76409	1.42569	1.7781	1.90648	3.77965	0.311779	1.33913	2.51832	1.62933	2.33417	0.141306	2.76515	3.60133	1.97028	4.77396	3.22472	1.21481
SELE	0.284674	0.223521	0.821658	1.07448	0.43779	1.15984	0.55557	0.428333	0.990982	0.142268	1.26423	1.03801	2.50424	3.68388	1.07924	1.25117	0.643496	0.352538	0.575995	3.27571	4.52059	1.27567	1.01803	0.558322	1.89271	3.87463	0.417872	0.944797	0.903481	0.488996	0.694254	0.445017	1.53041	0.782861	1.87933	0.572177	1.65235	0.630972	0.408566	0.888737	0.707032	2.4552	1.03159	0.677541	4.23164	3.11458	0.307874	1.3078	1.65338
NNMT	8.28194	8.47511	5.76999	5.97015	5.44082	6.4816	5.68874	6.14912	6.41438	5.57425	5.50263	3.8293	6.44033	7.97965	5.41215	5.33002	5.1723	3.48822	6.61821	4.48679	5.48288	5.3921	4.7413	4.38233	5.70464	6.33512	5.96956	5.81938	5.88869	5.59131	5.21159	4.31873	7.0499	4.71544	7.68483	6.52177	8.04757	5.59438	5.01441	6.1569	5.05991	5.43818	5.8873	5.00299	8.34279	4.59028	7.57605	5.967	7.23374
PLA2G2D	2.51554	1.24469	2.29408	2.52108	1.53034	3.33285	3.04472	2.11272	4.83697	0.335676	3.4062	1.3653	4.59529	0.201486	1.25215	2.41554	1.09819	1.05512	2.26889	0.953474	0.931786	1.44589	1.04769	2.09957	1.11379	1.94998	0.757604	4.16819	2.34461	4.29789	3.90506	1.53315	3.61853	4.40361	3.09972	1.17313	1.06918	1.65406	0.851072	0.858504	2.33406	1.39542	2.27647	1.99936	1.20958	1.91171	1.90922	1.46719	1.22233
COL7A1	1.69639	1.73351	0.865538	0.602844	2.05907	1.87681	4.8794	1.95954	0.47877	1.18336	1.48851	0.347932	0.590549	0.696337	1.27945	0.428689	0.494567	0.315762	6.0928	0.555112	0.350763	0.773559	0.931735	0.852379	1.29193	0.701304	3.15803	1.65056	1.21412	1.32849	1.33315	3.14798	2.80419	0.675779	2.35914	2.21284	1.05694	1.14523	0.173071	0.187265	1.00246	0.364454	0.966507	0.983907	3.1543	0.328686	1.07737	0.494908	0.547155
ABHD11-AS1	2.64116	4.93236	5.09407	1.92483	4.67198	0.97339	0.560902	3.01537	2.14629	1.6101	2.41652	2.64747	2.65569	2.84758	2.30342	1.41131	2.50536	0.965368	1.5037	1.00577	3.03842	2.02969	1.19447	2.68684	2.59714	3.22848	2.76747	1.62035	2.48431	1.45805	3.04719	1.07812	2.17007	1.99321	4.52526	3.76473	2.3499	3.44487	3.42006	3.17497	1.49098	4.87445	3.1715	3.48446	2.84752	3.03213	5.79592	3.61254	2.2403
MXRA5	2.41458	1.66472	2.02125	2.1013	3.66102	5.51468	4.27578	4.0857	2.56181	2.07605	3.48949	2.0338	1.76312	2.07026	2.86754	2.85968	2.2943	1.67241	4.91701	1.87652	1.32181	2.98169	2.69098	2.04941	2.53772	2.46854	3.49256	4.94551	3.47945	2.57149	3.79936	3.69445	5.19063	2.28428	2.83255	5.78364	2.2976	4.29138	2.1235	2.07263	3.71854	1.83118	3.87069	4.02439	4.06687	2.09431	3.28925	2.69617	1.70685
HHIPL2	2.79889	0.60404	0.0428428	3.95633	0.129487	1.15584	3.37975	0.243018	0.0138341	0.0899201	0.183879	0.68714	0.0919511	0.0157129	0.119456	1.06414	0.0183832	0	0.839964	0.0176107	0.0885492	0.0400443	0.14211	0	0	0.84922	0.0330367	2.6816	0.228157	0.0718928	0.405012	0.908711	0.283931	0.396551	0.148316	0.161777	5.30001	0.0957689	0.01734	0.102176	0.684696	0.0262042	0.0552459	0.685268	3.29215	0.0816985	0.0721151	0.0430012	0.0154092
LGI3	1.99716	0.0475443	0.724716	3.39069	0.90405	0.40791	0.607153	0.511549	0.765819	0.769336	0.766159	1.70756	3.14904	2.56343	1.284	0.988498	1.99805	2.821	0.838793	2.69801	0.267769	0.240444	1.51743	3.48091	1.80955	4.85531	2.53386	0.35318	1.41984	0.1616	1.83963	0.7712	0.833153	2.61755	1.87936	0.0473512	0.973939	0.455756	0.0529714	0.910436	1.09014	2.13102	0.14489	2.64647	0.586523	2.65213	0.25125	0.899616	0.838978
FBXO2	3.78362	4.79704	4.85267	4.58747	5.41275	2.6964	3.12687	3.1929	3.56282	4.93998	4.24715	3.88318	3.41853	3.03224	1.93226	2.83415	3.64309	2.11146	1.73398	3.90881	2.75268	3.66328	2.70482	4.62578	2.46688	3.4702	2.12128	1.3608	2.17066	2.51602	2.19133	0.955212	3.81935	2.95083	3.077	2.58996	3.96257	1.15723	4.79841	2.02079	2.62309	4.47981	1.52978	2.18806	3.56873	1.57036	5.13249	2.07699	2.98914
LPL	3.68507	3.89835	3.04928	3.59598	2.74003	2.69944	1.79798	3.34652	4.49902	4.67081	2.65284	5.39828	4.2508	6.07266	5.14432	3.86541	5.12211	4.1885	2.93883	4.61443	4.39519	4.99264	4.76015	4.97505	5.37859	4.20508	5.80248	2.42372	4.02342	0.822049	3.23372	3.11155	2.57041	2.86316	3.57542	3.25163	5.25649	2.8142	3.79688	4.56068	4.65006	4.27173	4.18299	5.14888	4.25616	4.87563	5.29055	5.05217	4.16289
PI3	2.40469	3.95945	0.703542	3.28262	0.72481	2.3838	3.85572	0.477534	3.31721	0.605127	0.109262	2.00958	0.686561	1.93214	0.806909	0.643084	0.236502	0.312458	0.677178	1.1337	1.21347	0.334376	0.0914078	0.962943	1.10703	1.59662	0.785727	1.49722	0.823757	2.21334	0.459608	0.816978	2.07008	2.0272	1.38941	2.85175	2.70921	0.8178	0.116341	0.673273	1.20036	1.74637	0.183405	0.99538	5.68772	2.12917	2.54724	1.17742	0.533874
KLK7	2.62413	0.238443	2.99234	0.0451137	0.026495	0.0517242	0.100268	1.58132	0.180994	0.180616	0.742854	0.846383	0.0849527	2.75518	1.99854	1.77804	1.02698	0.918866	0.285059	0.587099	0.426936	1.26355	2.07741	0.600202	1.35048	3.53196	6.3851	0.195534	0.385772	0	0.153187	0.431977	0.630761	0.0817661	0.685317	0.753676	0.246553	1.08356	0	0.0944245	1.24676	0.340375	0.404575	0.257341	0.143113	1.49189	1.87371	0.188324	0.856218
KRT4	0.840323	1.58995	1.11054	0.980123	0.78298	0.0457877	0.172633	1.41761	0.770476	0.517886	2.20901	1.89793	0.231545	3.59025	1.77018	2.7543	1.02387	1.70178	0.14434	1.31295	2.48503	0.764467	1.50509	3.61367	0.745204	0.918113	1.92593	2.29561	2.30743	0.726851	1.15061	1.78239	0.426177	2.53022	0.922093	0.195196	0.468883	0.696088	0.600943	0.143444	2.07335	2.80222	2.18609	1.97292	0.841642	4.47088	0.991901	2.97426	0.727304
HIST1H1C	6.21062	7.62006	5.20171	5.70408	4.32359	3.93778	3.50141	5.403	3.09646	5.22475	5.26998	4.78992	4.09144	2.47088	3.99556	2.82367	3.98066	2.76945	6.04086	3.20607	3.27845	5.00639	5.02218	4.15764	4.28	5.02455	3.97034	4.71813	3.74443	5.66278	5.2615	3.74255	6.44701	4.09191	6.11299	5.61575	4.51489	3.37635	6.24382	4.78618	3.10642	5.25455	4.95319	5.43355	5.68244	3.09204	4.67995	3.65397	3.02653
RSPH1	1.36052	4.17844	3.99239	2.37156	2.58566	0.491439	2.46813	4.47042	1.25209	2.20898	2.9066	1.58923	1.59575	0.95788	1.31107	3.24269	1.6085	1.77627	0.305049	1.73991	2.85735	2.51347	2.64718	2.86046	1.61867	3.88407	3.23267	1.91093	4.36577	1.4749	3.57971	2.136	1.01603	1.26565	2.00734	2.27012	0.796195	2.02345	2.79613	2.08164	4.21265	2.11845	2.11073	1.46395	0.946687	1.14651	3.3858	4.37113	2.14096
VIL1	0.203304	0	3.46007	0.3952	0.634033	0.0864281	4.12121	0.228409	0.0257632	0.0143867	0.172617	0	0.0580015	0.0146969	0.0710039	0.621381	0.0675861	0.0762284	0.0382402	0	0.0141617	0.0250913	0.0375894	0.0331384	1.22249	0.21849	2.90432	0.011754	0.013532	2.989	0.0181023	0.0163448	0.429677	0.259663	0.128889	0.17776	0.0881723	0.072229	0.0162196	0.126307	1.20139	3.81522	0.56022	1.62763	0.938793	0.0259627	1.74758	1.80687	0.028683
FAM183A	0	3.0176	3.29532	2.09974	1.03313	0.27006	1.9034	3.4179	0.104469	0.876115	2.33954	0.951625	0.597358	0.11826	0.418373	2.05375	0.37835	0.538332	0.641765	1.16635	2.54882	2.39086	1.16863	2.27064	0.720299	2.85744	2.02475	1.1554	3.49708	1.31813	1.9808	1.3866	0.924111	0.31797	1.07285	1.5528	0.60914	1.83503	2.16578	0	3.42505	1.19268	0.685728	0.354743	0.667618	0.381834	3.30399	3.66028	1.22666
CCL21	6.94585	4.82144	6.376	6.05555	6.1716	6.78953	4.99826	6.68346	5.33847	2.97436	6.84056	4.49407	4.59005	3.19209	4.89216	5.15208	5.36655	3.15068	6.88983	4.4041	3.74172	5.60715	4.89798	5.71987	4.83872	6.53536	5.67087	6.55701	6.01107	5.82812	7.62992	5.07502	6.60497	6.8233	6.71371	3.88068	4.72685	6.09684	3.87903	4.04653	5.3989	4.72678	7.03306	5.16984	6.8054	5.67254	4.72103	4.94838	4.56115
PTHLH	0.781239	0.283743	0.666947	0.620398	0.719883	1.04951	1.91633	0.656069	0.803203	0.371602	0.776048	0.375967	0.158081	0.510956	0.385509	1.60983	0.771056	0.618155	3.79568	0.653664	0.602843	0.551743	0.292852	0.396985	0.929489	0.846432	2.60748	1.66993	1.06304	0.835879	1.52009	4.96089	0.744202	0.435235	0.318031	2.46316	0.621057	1.80326	0.295128	0.319002	2.0943	3.79909	1.26114	1.35133	1.56589	0.453035	0.565152	0.902816	0.609228
IGFBP2	5.53587	6.07391	5.06358	9.49731	4.01743	4.93685	7.03125	5.14048	4.41332	4.73731	5.69822	7.82239	3.61472	7.14099	5.13875	6.22965	5.18384	3.69977	5.06172	8.09881	5.89956	5.41195	5.30127	5.46378	4.34237	6.71825	4.4662	5.08843	5.70701	5.4652	5.67019	6.84166	5.42055	3.79332	4.62092	4.37582	5.66548	5.5281	5.62126	5.66619	5.87917	3.58095	5.28788	5.93384	6.11162	4.45927	6.42865	5.99716	5.79257
DPP4	4.47825	6.30137	5.43851	3.12572	5.75394	4.53304	2.39206	5.39143	4.39227	7.27797	6.3919	6.21082	5.83901	6.00912	5.97104	4.41362	5.60711	6.27924	4.82519	4.82197	3.59344	5.08153	5.46276	5.87025	6.17504	5.42362	3.81483	3.06839	3.78075	3.0235	3.92073	4.65808	2.72849	4.15415	4.04638	4.66289	3.78382	4.81043	6.42721	6.76259	4.31122	5.96668	4.68257	5.81854	2.98296	4.50874	3.64669	5.60758	5.22978
SCUBE2	1.47391	0.677011	3.62986	1.02141	3.59519	1.24039	0.461299	4.03546	3.32624	4.65773	2.00696	4.14093	3.99796	3.09832	2.69054	3.13588	4.25535	3.83081	1.10743	2.96226	1.85215	2.77279	3.54957	2.05665	1.2787	3.8398	1.824	0.929547	3.16329	0.660176	2.10345	1.56206	0.980951	1.2407	2.06136	2.56518	2.94976	3.13973	3.86592	4.12818	2.71722	1.55441	4.09886	1.32504	0.911387	3.01971	2.43805	2.04815	2.93276
VSTM2L	5.15894	5.03848	3.57697	3.25045	3.67585	2.72675	1.11128	5.43402	2.86532	5.26637	4.56555	3.37915	4.86926	4.68823	2.83829	3.42908	1.57287	3.6448	3.92829	2.22753	3.01497	4.7567	3.4162	2.7493	4.80983	3.70365	4.50966	4.73341	4.37643	3.17105	4.5029	5.94208	3.8699	3.69514	2.66552	6.31538	2.5978	5.41449	5.39516	2.98919	2.97524	4.1255	5.10301	4.68378	2.65522	3.03833	6.32836	3.47726	4.17012
ZFY	0.010999	1.53243	0.011265	1.23311	2.8032	2.38614	2.37324	0.0502637	0	0	0.0252827	2.38992	0.0244888	0.00819561	0.00807654	3.30213	0.00959149	0.0258991	1.68176	0.018318	2.42098	0.00702291	0.0140561	0.050168	2.41742	0	2.09923	1.54961	0.0150508	0	2.24816	0	0.0190797	0.0157423	0.0186322	2.15195	1.88295	0.0102646	2.55316	1.82805	3.24079	0.0331525	0.00730633	0.0265973	0.011277	0	0.00767211	0.0373572	0.0239761
HMGB3	6.36752	6.61217	3.9821	6.44622	5.77421	3.65434	5.3285	4.2179	4.79985	3.35849	4.54926	4.3898	4.32466	6.63052	5.9976	6.2766	3.76416	6.08671	5.6862	4.38627	3.37772	6.03483	4.01946	5.41299	6.05738	2.94086	2.86737	5.81697	6.02339	5.00496	5.45056	5.54536	5.74515	5.09514	3.41295	6.7662	6.51613	5.01473	6.05395	3.38415	6.01785	6.20476	3.76743	5.19663	5.37331	4.08137	7.00873	3.90623	3.47737
SELENBP1	6.2992	7.10618	7.82688	7.7413	5.89136	4.6316	3.92153	8.04145	7.53077	7.52052	6.08955	6.47743	6.14524	7.43221	7.38009	7.60553	8.39204	7.30814	4.80569	7.56885	8.63907	6.38552	7.62603	7.0474	7.11409	8.83135	6.16485	3.77023	6.43324	5.19086	6.8077	6.10152	5.70484	7.49806	6.26243	5.18986	7.31251	6.14243	7.4525	7.5748	7.36304	7.00842	6.04314	6.47029	6.16715	7.69725	5.79807	6.70428	6.08297
ZMYND10	0.316187	4.08988	2.87638	1.65854	2.11464	0.443451	1.72472	4.19429	0.336347	0.332993	2.39312	1.27404	1.21933	0.339443	0.711136	2.21877	0.813219	0.923002	0.498943	1.65844	2.42229	2.04929	1.623	2.74809	0.417254	2.56555	2.52394	1.45856	3.43847	1.40256	3.97259	2.22375	0.843295	1.27549	1.30756	1.66541	0.626866	1.29552	2.36092	0.720813	3.35225	1.47295	1.24731	0.9914	0.565272	0.451579	2.58809	3.63644	1.95513
NMNAT2	0.237689	1.78047	0.939292	0.65832	3.77686	1.162	0.523004	0.569059	2.20625	4.06363	1.98377	1.16548	1.76618	1.74172	3.02433	0.310352	0.423767	0.522669	0.33231	1.41464	0.274494	2.25855	0.749462	3.16027	1.74026	2.15776	1.99173	3.03679	1.55844	0.19026	1.73888	0.809791	0.983384	0.61294	1.02065	2.8534	0.251938	3.43379	1.03322	3.77946	0.312949	2.98276	0.862682	4.52182	0.362529	0.600835	1.47974	0.408562	0.940772
POF1B	2.73816	0.196667	3.02224	3.56188	0.161812	0.97071	2.80644	2.77628	0.396876	0.879704	2.45085	0.366459	0.35308	2.47168	1.68546	2.83486	3.45959	0.215826	0.45647	0.208193	0.271066	0.917899	0.746744	0.263331	0.460783	2.44589	3.81336	2.76914	0.630222	1.26586	0.377085	2.11594	2.88837	2.51565	1.64702	0.227058	2.24105	0.372916	0.14664	1.05816	3.11353	0.532062	0.88361	2.33353	2.12622	1.42633	1.41063	3.2751	2.85395
LOC728643	1.04275	0.87385	1.13387	0.47127	0.902973	2.14496	3.37526	0.687158	1.02897	2.16114	0.923818	1.22245	2.21182	1.12668	1.51831	0.101355	1.25393	1.00195	6.32503	1.32377	0.382756	0.856922	0.68729	2.277	1.48254	0.608445	4.04524	0.249716	1.5294	0.940858	0.57156	0.610133	2.76625	1.33254	0.730849	1.4376	0.404379	0.917982	0.431063	1.37026	0.812981	2.38485	0	1.81171	2.35918	1.13056	2.5726	2.87219	3.16497
SIK1	6.03407	4.66733	3.82122	6.03575	2.68164	3.38139	3.75691	4.09392	5.01745	6.57616	3.87215	4.55157	4.47711	5.28878	5.51558	4.29361	3.97794	5.09579	5.67499	6.38025	5.70804	4.21925	2.97571	6.3786	5.77378	6.25957	3.2386	3.16672	5.5458	4.70717	3.33442	3.44336	7.15922	4.25257	6.09154	5.55749	5.80154	4.6642	5.5287	3.52527	4.73761	4.6854	5.80345	4.4715	6.6457	5.31191	6.45913	6.24125	5.45448
PTPN13	2.31198	4.66801	4.28817	2.34761	4.02661	2.82204	2.53461	4.2385	4.87026	2.82496	2.90947	4.62161	4.55272	4.99781	5.14797	4.84458	4.88719	5.68458	2.80572	5.68655	5.06283	3.46775	4.28672	5.23735	4.63665	4.19413	3.47102	2.97557	3.66942	0.937271	3.19401	3.69429	1.8449	3.64466	2.92735	4.13141	2.35776	4.43329	5.52194	5.13587	4.49498	5.64765	3.93893	4.56899	1.90371	4.00976	1.81732	4.01237	4.9036
CCL19	5.97147	5.01286	6.12307	5.85448	4.93854	5.46983	5.61299	7.09397	7.81098	4.97367	7.16134	4.93837	6.44765	3.89427	5.14872	5.80554	4.75622	4.05016	5.57612	5.89599	4.45159	6.28624	4.81498	6.16864	5.61449	7.7397	3.41383	4.79064	6.36477	8.07434	6.90752	4.49094	6.19459	8.05511	6.69297	6.43483	5.36186	6.30105	3.67623	4.13669	5.71948	5.77172	7.42826	5.22597	4.6195	6.12138	6.67363	6.41943	5.99835
TNC	3.07861	2.63557	3.90549	3.01667	6.02536	6.60898	5.19937	5.26641	4.87701	5.19568	4.96081	3.10996	4.57103	3.81843	3.99783	4.35178	5.32616	4.19681	7.09168	4.02311	4.16606	4.06054	4.05327	4.02359	2.83841	4.56448	3.70044	5.20395	4.60737	3.6329	4.93988	6.54962	4.23352	2.5656	3.51204	3.62398	1.47496	5.90531	5.5197	4.54211	4.84913	3.26857	4.77157	4.46464	4.64201	3.40617	2.62301	3.72174	5.23273
BAMBI	2.92614	3.09435	4.7401	1.6019	1.60122	2.44301	5.40515	3.3092	4.16529	2.69187	2.67811	3.22925	3.01135	2.86435	4.1358	4.30434	4.91952	4.5774	3.04082	2.80116	3.35534	2.56024	3.79556	3.21307	3.31923	4.54224	3.55048	1.75678	3.15255	1.51439	2.74392	2.8151	2.06339	2.10867	2.43992	5.94404	1.73019	2.33159	3.9361	3.27212	4.00714	5.06803	2.73861	5.84588	4.30366	2.65822	0.886958	2.31854	2.32043
PLAT	4.0385	4.44371	4.53556	4.8402	3.6177	4.12956	2.97234	4.09524	4.10863	3.32955	4.10058	3.34934	3.91353	3.51446	3.59921	3.48142	3.64574	2.8206	4.71832	4.33618	3.64135	4.27711	4.19256	3.73874	4.40294	3.94257	4.87521	7.19867	4.00871	2.72147	3.88089	8.20646	4.10677	2.90303	3.52373	5.05012	3.8727	5.48841	3.70223	6.58948	3.62401	3.54603	4.3811	7.29582	4.99157	3.91251	2.52812	2.85947	5.21128
HPN	6.63722	5.5039	5.73111	6.72758	3.88469	2.65531	1.17215	5.65126	4.04088	4.47008	3.71382	6.23573	5.38503	5.62799	4.30762	4.97173	4.28854	5.16146	3.01963	4.30288	4.68343	5.09382	4.41072	4.66342	5.13503	4.6528	3.40793	1.4692	4.45091	3.87232	4.78786	3.74302	3.91505	3.87143	4.26688	2.24938	6.06188	3.87032	5.03178	4.93209	4.45087	5.0153	3.87455	4.55031	4.58083	3.94156	5.6381	5.44192	5.57772
MST1P9	3.0484	3.29548	3.21193	0.419138	2.07366	0.334362	0.782102	2.08444	2.18256	3.84226	2.36059	2.93928	2.08518	2.90699	2.70954	3.26403	2.4406	3.71324	0.40512	2.69798	0.716302	3.9132	3.42263	0.801756	3.3741	2.00059	1.43255	0.236016	1.87251	1.31736	1.08419	1.49332	1.50644	3.02622	0.927812	0.493501	4.20172	1.35444	3.16943	1.88438	3.23523	2.41236	2.37902	2.24142	3.98458	0.825857	4.6186	2.52968	1.47895
KLK10	4.33363	2.58536	2.35876	0.750713	0.257509	0.255771	0.13797	0.756434	0.894285	0.174513	0.390257	0.676834	0.331937	2.87891	1.92864	1.17542	1.03924	1.66976	1.94072	0.503101	3.2067	1.92114	0.793968	4.37584	1.66559	2.33349	4.53588	1.51505	2.5801	0.0312317	0.887814	1.13418	2.79355	0.520956	1.26236	2.10891	0.218657	2.52592	2.26066	0.332779	1.01358	1.49258	1.31968	0.463907	0.68493	1.97052	2.8957	1.42965	0.442398
TGIF2-C20ORF24	2.47726	0.00139706	3.36798	0	3.09874	1.48104	3.51315	0.553201	0.216252	0	0	0.284905	2.264	1.64429	1.3039	1.01759	2.00465	1.01811	3.16012	1.70746	0	0	1.44027	0	1.34615	7.72328e-10	1.59361	2.75532	0.31663	0.387056	0.354628	0.376994	0	2.83316	1.33219	0.310562	2.32161e-10	1.96743	1.16067	1.96174	2.16029	0.000271873	2.42073	1.41708	3.61169	7.16181e-05	1.73486	1.59081	1.03733
MIR3912	0	0	0	0	0	0	0	0	0	0	0	0	0	0	0	0	0	0	0	0	0	0	0	0	0	0	8.22017	0	0	0	0	0	0	0	0	0	0	0	0	0	0	0	0	0	0	0	0	0	0
DKK1	1.5026	1.49636	3.89787	1.98762	0.30896	0.970776	2.56633	1.94386	0.882281	2.72871	1.86323	1.74825	0.388625	1.16006	0.53426	0.427239	1.07268	3.65183	4.45451	0.662659	1.23015	0.831394	0.614016	3.40263	0.655455	0.405199	3.27187	0.142517	0.489209	0.463596	0.766493	2.26728	2.24458	0.524067	0.505966	2.5162	0.677997	2.19656	1.60636	2.04297	0.501652	0.465359	1.01995	3.83022	1.92513	0.887473	0.145946	0.635578	2.2017
DPCR1	0.551382	0.542945	0.275422	0.377786	0.342979	0.159296	0.125411	0.313753	1.20168	1.13219	1.13168	0.916138	1.09284	1.87165	1.2665	0.601169	1.72902	2.67317	0.155238	0.431433	2.2315	0.676249	0.633817	1.10658	1.2734	0.586654	7.71083	0.553984	0.230825	0.0170476	0.48113	0.176837	0.321957	2.04453	0.89252	0.233486	0.787869	0.494421	0.714891	1.17489	0.631224	2.02508	0.321622	0.287455	0.267302	1.02793	0.415603	1.84019	0.970267
MAMDC2	2.62325	1.32306	3.45376	2.772	2.4573	1.60918	1.54678	4.05525	3.42931	3.00133	4.19075	3.47716	3.02239	4.38791	4.39568	4.04167	4.20222	3.61262	3.70475	3.54773	3.17371	5.35638	4.66304	3.72973	4.37074	4.52197	3.37662	0.673037	4.86379	0.866778	2.85317	2.57508	1.57007	2.85084	2.61258	1.62951	2.64547	4.67219	3.1091	2.52964	3.94387	3.59692	4.98993	3.03614	2.84845	4.55529	1.20197	3.31658	3.20219
TNFRSF17	3.50811	1.54781	3.33319	3.28066	1.36943	2.78967	1.34274	3.03907	4.20681	1.90964	3.78163	1.15048	3.19623	0.413036	1.54927	2.15547	3.59219	2.54767	3.00003	3.19214	1.3765	2.47825	2.71883	2.66008	1.76062	3.99953	0.575983	3.88441	2.26682	5.19845	3.58907	1.2415	4.16976	4.43613	4.75956	1.41411	3.03091	2.53039	1.91879	2.98589	1.67424	1.38329	4.01352	2.46434	2.7943	2.57715	2.16204	1.13131	1.62307
SIX1	0.22465	2.7095	3.33888	1.57929	3.71969	1.02389	2.71177	2.77221	3.81224	3.328	3.08417	0.708577	0.129883	3.0684	2.45674	3.66264	2.39472	4.1074	1.59214	2.77578	3.37059	2.51783	1.69829	2.06274	0.924874	3.99928	1.49191	1.92169	2.48972	2.15373	1.69704	5.38722	2.50187	3.18921	1.46286	3.19592	0.825271	4.41575	3.91545	3.58306	3.65446	3.22397	2.77777	4.03874	0.829821	2.97405	3.40291	1.75991	2.08692
LMO3	4.50444	5.08704	4.55631	7.00398	6.0568	3.60777	1.75685	5.20141	4.94682	5.01415	5.44623	5.35713	4.68287	5.88537	4.77152	5.47592	5.9004	6.82477	3.45241	5.22253	5.41376	6.48465	5.85463	4.66928	6.69612	5.06031	4.16679	4.82808	5.73697	1.39502	4.41173	3.72013	3.62905	5.56074	3.82022	5.07117	6.27467	6.3966	5.90925	5.50127	5.06199	6.76357	4.5368	5.18054	3.6999	5.51621	5.80341	5.62923	5.38723
PALM3	1.38536	3.45459	3.95245	0.277454	2.94782	0.416969	0.971392	1.59389	2.24316	3.40689	1.3897	2.52675	2.72352	3.33195	0.835243	3.87914	0.710225	4.22686	1.05448	3.55837	2.02385	3.4749	2.01805	3.74157	2.78857	2.33663	1.67398	0.33616	2.5072	0.270566	1.66937	2.53434	0.217035	0.980467	1.41773	1.19793	1.17436	0.591378	3.22998	1.84077	3.69792	1.27295	2.07321	0.867963	0.589464	1.79255	2.72099	1.64026	3.04588
USP9Y	0.0050885	1.26587	0.0258728	1.08919	2.58566	1.99436	2.42378	0.0194258	0	0	0.0117268	2.83289	0	0	0.00373391	2.89721	0.00885905	0.00401557	1.48035	0.0169216	2.759	0.0257707	0.0129827	0.0171183	2.62236	0.00504049	2.01441	1.41139	0.013901	0	2.19447	0.00421591	0.00442624	0.0109196	0.0086314	2.23095	2.14347	0.00474827	2.53249	2.0124	3.10417	0.0189274	0.0134622	0.00309461	0.0155959	0.0266655	0.0211533	0.0139083	0.00371539
GSTA2	0.0450513	3.40468	1.79462	2.33976	0.784925	0.040493	1.08556	4.47682	0.272247	0.157715	1.25808	0.902168	0.220947	2.5517	0.456438	2.67818	1.60667	0.433205	0.0439961	1.16622	1.42375	1.6618	0.216985	0.21499	0.123715	1.00375	2.20785	0.380441	3.12305	0.0391859	0.688202	0.0374051	0.287627	2.02453	0.671243	0.840438	1.09632	0.161377	0.529155	0.144651	2.53195	0.635176	0.250138	1.53044	0.217385	0.810343	1.64229	3.16306	0.0330168
ELN	4.67918	4.2352	6.12479	4.23939	5.31921	4.55893	3.15512	7.25054	5.97948	6.11706	6.76959	5.20604	4.99084	7.02471	7.15459	5.92667	5.99328	6.14067	3.18349	5.75445	4.91893	7.41224	7.23131	6.46711	5.70188	5.9714	5.53553	2.93317	7.2134	3.91191	5.04903	4.40631	4.56596	3.81318	5.83133	6.09335	5.054	7.12375	5.65716	5.42648	6.1566	6.09031	6.71617	4.89866	6.3687	6.12215	3.72612	6.00944	4.8752
LAMA3	3.08448	2.40555	1.80998	2.71527	1.14916	2.54574	4.61722	2.90782	2.5559	2.21787	3.9101	4.73639	2.25327	2.62913	3.09502	1.97421	2.44182	3.76312	6.36603	2.42389	2.43843	1.77762	2.16829	3.39858	3.65222	1.59567	5.85216	0.835462	2.13143	4.08278	1.6372	1.29841	2.28047	1.86986	1.95792	2.41902	2.73609	1.73363	1.63772	3.23716	2.23607	3.12307	2.23707	3.47003	3.92298	3.83778	1.64577	3.92057	3.46471
AIM2	1.87972	1.24434	2.0967	1.85012	1.70882	4.03239	3.73722	2.24022	3.29424	0.908017	2.91996	1.17331	2.92297	0.826547	1.55837	1.45734	1.59728	0.81139	4.05	1.00308	0.736929	1.59585	1.13053	0.978078	1.66061	2.03122	1.15501	4.40118	2.15871	3.51368	2.97294	1.3576	4.67058	3.91371	3.60224	3.3308	2.3062	3.38742	1.31216	1.18459	1.51943	3.10371	3.0099	3.72209	1.85113	1.61235	2.01741	1.90896	2.47779
SHISA2	2.10771	2.43872	4.46774	1.08526	0.823155	1.14513	2.24224	1.70201	2.25012	0.797085	1.46931	3.9951	3.71211	3.00251	1.80497	1.91171	2.67985	0.926785	1.47858	1.8307	1.28296	2.93632	2.2762	3.18948	0.301115	2.9129	2.71336	0.700633	1.6521	0.225326	2.09234	2.13305	0.970458	2.33275	2.35262	3.2303	0.481744	1.88776	2.78644	3.52221	1.79622	3.7695	2.1064	1.5829	0.399928	2.40614	2.3264	1.69692	5.98363
SLC1A1	2.69525	1.08518	4.71609	1.91812	3.10244	2.471	2.08733	3.0154	1.91846	1.91177	2.10398	2.15613	2.13987	5.781	2.63427	3.61818	2.90671	4.75768	1.48448	3.25194	1.46399	3.2703	2.81594	4.433	3.47663	1.55178	4.38249	1.14947	1.94137	1.31994	2.3896	1.99784	1.73175	1.07614	1.58849	2.05772	1.84284	3.55599	2.73345	2.88986	3.22033	4.46639	1.78115	2.88616	4.11871	3.9974	1.70999	3.81532	3.31989
LRIG3	2.67099	2.92881	5.69	4.03771	6.12109	3.22616	3.57662	3.95425	5.379	5.43449	4.0607	5.67868	3.92218	3.74828	5.50139	4.93787	3.97516	6.47023	2.6028	5.15647	4.60528	4.85476	4.14431	4.77818	3.09135	4.14731	2.81261	1.96526	5.67573	3.57015	3.2507	6.04567	2.51847	3.96712	3.44597	2.82164	2.95293	4.9119	3.44286	4.75745	4.7815	3.63315	4.08349	4.17172	2.18766	4.76049	2.31387	3.85158	4.72337
GCLC	5.2592	1.61988	2.90961	4.25179	4.50555	4.01571	7.19871	3.84302	2.96113	3.25956	3.14753	1.98227	2.91524	2.25421	2.45979	3.36386	2.4146	1.88844	4.40201	2.04739	2.0976	2.75164	3.65719	2.1222	2.85126	2.6565	2.98833	4.98854	3.64719	5.94432	4.68661	3.43067	3.71531	2.82086	3.41223	2.19556	5.64763	3.39337	2.05812	1.67366	3.40379	3.35346	3.68205	3.18662	3.91464	3.07377	2.86753	3.24584	2.24267
C1orf88	0.93516	4.7436	3.09153	2.65328	2.19965	0.885852	1.86245	3.81516	1.23545	1.43118	2.8619	3.85985	3.18369	2.83713	2.17751	3.59334	2.28129	2.26386	0.843991	2.21943	2.54759	3.59345	2.69357	2.38665	2.40788	3.91641	2.13245	1.22436	3.7364	1.18434	3.69419	2.97065	0.887354	2.48221	1.16055	1.46849	4.55431	3.02802	3.5211	1.75833	3.70169	2.97973	3.64817	1.22414	0.585949	1.74592	3.16268	4.4862	4.12918
INS	0	0	0	0	0	1.99369	0	0	0	0	0	0	0.695373	2.33394	1.94234	2.50146	1.29167	1.4904	0	1.77696	1.84048	2.36563	2.1096	4.34485	0.723763	2.60269	0	0	0	0	0	0	0	0.136501	0	0	0	1.42181	1.85485	1.6722	0.99221	1.74433	0.545131	2.33307	0	2.738	1.34773	2.23421	1.73403
HMGA2	0.144501	0.0492489	0.453766	0.427929	0.0344831	2.2661	0.989563	0.375141	0.0166153	0.133094	0.72573	0.555045	0.0375541	0.0188683	0.0906674	0.051276	0.137776	0.134441	3.86403	0.161103	0.0887062	0.0709782	0	0.366683	0.190918	0	1.04625	2.74882	0.540394	0.0332223	0.0460987	5.16448	0.106895	0.053603	0.00720472	0.527008	0.0193533	1.96195	1.98922	0.0520863	0.180652	0.0916348	0.0661637	0.0454695	0.0514044	0.00839607	0.069419	0.306154	1.31296
TOP2A	3.49889	2.82486	1.8481	3.33642	4.48485	4.06057	5.80713	3.39717	2.41879	2.01972	2.93464	3.79205	2.41085	1.89342	2.47284	2.78294	2.78099	2.74334	5.06525	2.04763	1.65054	2.16517	2.26323	1.58418	2.32181	2.18829	1.98212	4.86229	2.71385	3.55504	3.66637	6.30101	4.4009	3.71632	2.70596	4.33906	2.01063	3.39038	1.23565	2.06132	3.16782	2.17818	2.50315	4.49575	3.37984	2.24101	3.00484	2.56438	2.79163
SERPINB5	1.81821	0.225391	0.102344	2.76373	0.0372773	2.83703	3.74051	0.567444	0	0.0445637	0.624358	0.0152531	0.0153561	0.0153316	0.0740086	0.0281582	0.293014	0	4.10546	0.0675395	0	0.0131448	0.0131852	0.0430719	0.0193582	0.099078	3.76539	2.59768	0.58638	0	0.074093	0.388574	0.721669	0.0864142	0.227296	1.10949	2.77201	2.54131	0.0665191	0.0836115	0.227651	0.627988	0.168351	0.355173	0.0825335	0	0.0565906	0.405648	0.210567
HLA-DQA2	4.21935	5.01343	5.64406	2.77835	2.97961	3.83381	4.5446	6.13907	4.83997	6.46536	5.22171	5.30041	7.07801	4.75733	4.943	5.64797	5.21998	1.96024	5.08004	4.50236	5.14051	4.92589	2.92307	2.07205	5.89567	6.15657	5.20006	4.85051	5.10759	5.30876	5.18622	3.64019	4.27679	6.26577	4.60696	4.94768	4.03369	4.17779	2.57523	4.01839	5.91929	5.20041	5.34903	4.92739	4.76959	5.54468	4.06066	2.81057	4.7242
CCL24	0.307664	2.012	2.3615	1.51408	0.722609	4.6597	1.81675	1.90147	1.86446	2.2109	0	0.909493	2.00245	2.00271	3.98098	3.813	2.36058	2.50557	3.15213	4.02232	4.01266	1.04331	2.66018	2.03759	3.34402	3.50335	3.3168	1.35158	1.84815	1.70743	2.36105	0.987316	2.03378	3.16867	1.93373	2.82546	0.626156	1.07503	0.664438	2.24721	3.48165	0.670057	2.20773	2.72749	1.56065	2.8315	0.581918	3.72457	2.50687
SOD3	3.29978	3.68931	4.15156	4.57099	3.92667	4.87518	2.7441	4.1054	5.32244	4.51561	6.86322	7.30481	6.55608	5.90049	5.24172	5.16386	4.65083	4.01662	2.59776	4.93461	3.24536	5.42116	6.179	7.29458	5.14444	5.82361	4.20155	2.75767	6.78879	5.44086	5.73947	5.12336	4.62637	3.9129	3.97906	5.55411	5.73065	4.89611	5.01808	4.28918	4.78456	5.75309	4.46411	4.7853	4.12194	5.18936	3.80265	6.2551	6.90994
DLK1	0	0	0.208035	0.144198	0	0	0	4.70087	0.0236481	0.372014	0.256165	0	0	0.662056	0	0	0.711831	0	0	0	0	0	0.133378	0.10379	0	0.786514	0.0283789	0	0.912004	0	0.0330359	0.273831	0.0619719	0	0.0605425	0.414742	0	6.76414	0.390781	0.171057	0.0286174	0	0.159854	0.0435861	0.0728059	0.0930593	0	0.0247446	0
PCOLCE2	3.05062	2.05437	0.985019	1.14699	0.931006	1.50404	3.66143	0.882613	1.08028	1.88301	1.06309	2.69268	0.611096	2.37415	2.87551	0.795073	4.20156	1.27369	0.951132	2.27698	2.67854	1.46884	2.4851	3.4599	3.41212	2.46637	4.11904	0.835562	1.8401	0.720215	1.59371	0.903815	1.22047	1.28628	1.15259	2.85013	1.11633	0.906227	0.0664586	3.24137	1.34092	1.62495	0.906981	4.19302	1.77878	2.66411	0.879202	2.71886	0.952362
CEACAM7	0.634368	0.279248	2.98643	0.431337	1.42955	0.293131	0.73645	1.49254	0.620097	6.35556	0.191213	1.6179	0.247474	0.534453	0.452268	2.11878	0.433011	0.64856	0.023379	0.291012	0.889044	0.341151	0.317517	0.145338	0.287443	2.96882	0.0920226	0.273777	0.200405	0.823753	0.484744	1.94156	1.69645	0.782095	0.0797536	0.0349748	0.29864	3.09174	0.22037	1.08874	2.41434	0.799149	0.485	1.4266	0.118757	0.603214	0.879314	2.31289	0.212599
TMEM213	1.63184	3.30383	0.210106	0.13324	0.13708	0.0555433	0.850058	1.44346	1.29476	2.37554	2.01986	3.41599	0.0688782	1.01228	0.893698	0.954705	0.678352	1.70843	0	1.06073	0.267621	4.01202	2.59659	0.901389	0.579033	2.85976	1.17405	0.0820341	0.812613	0.0405062	0.850195	2.45471	0.318674	0.485034	0.0697161	0.435836	0.0473836	0.327684	4.5888	1.11934	0.887941	1.41598	0.633305	0.734983	1.8483	0.239253	0.214073	2.59886	2.92267
ZG16B	0.226226	1.41497	0.989423	3.65956	0.49852	1.41982	3.08879	1.89296	0.973187	3.43404	0.79942	0.740009	0.946929	0.848196	0.734485	0.39045	0.373873	0.487071	1.49726	1.45793	0.314263	0.282738	0.556339	0.779539	0.456964	0.589069	4.41615	0.932238	1.41482	1.63776	1.44009	0.459231	3.56344	1.43448	4.28607	1.21861	0.517943	3.90044	0.456195	0.460721	1.33733	0.612155	1.91708	1.09386	1.98526	2.42484	1.27465	1.06078	2.79643
H3F3A	3.81152	0.00116172	1.55962	2.29461	0.00111976	2.57071	0.0010678	3.08041	2.22024	2.35816	2.41172	0.000902452	2.39715	2.35253	1.93399	1.19164	3.65048	1.98959	0.00114251	2.06503	2.93429	2.9914	2.51212	2.17561	2.16243	2.21967	1.98383	1.10853	2.612	0.00098266	0.00105245	2.49601	2.08823	3.85531	2.68775	0.00083719	1.28795	1.44062	2.80389	2.48252	3.27156	3.17156	0.000963479	3.32301	1.57956	2.81365	3.37415	1.81228	1.8738
C8orf4	7.309	7.7398	7.96335	9.25511	7.94348	5.81772	4.74017	4.68539	7.95131	7.20839	7.13836	6.06548	7.30055	8.05162	7.70464	6.22991	7.00239	7.6649	5.72776	8.4794	7.48135	6.09335	5.25524	7.23496	7.91152	7.81241	6.34394	5.16572	5.92525	4.68843	5.80284	5.45438	7.4278	5.7697	7.13423	6.0966	8.68635	7.42988	6.79132	6.84944	6.31769	6.51084	5.91772	6.03498	8.13967	6.88389	8.4074	6.96067	7.64216
VIPR1	1.88067	2.86236	2.48839	3.44923	2.50026	1.19819	1.148	2.15448	3.45379	3.91752	2.1388	3.23631	2.5142	4.18233	4.11202	1.95531	2.14748	2.99163	1.4526	3.0437	2.63001	3.32549	2.6871	5.74544	4.79983	2.31188	2.87678	0.783571	3.1242	2.33602	1.89599	3.79409	2.00869	2.34395	2.64379	2.22846	3.01998	1.83917	3.0279	3.43815	1.73207	3.85557	1.38367	3.50199	3.75581	5.85593	2.16789	3.39202	2.80754
ASPN	3.67361	2.51279	3.6535	2.54955	5.39327	6.05664	4.15107	4.46605	3.22459	4.1111	4.70941	3.17035	2.98645	4.63711	5.10527	5.06362	5.10358	4.49684	5.4849	4.18438	2.76985	5.57049	4.78208	2.14854	3.94051	4.57528	4.26469	2.86995	4.95787	2.26359	5.07883	3.65109	3.98023	2.22791	2.63499	7.67247	3.64649	6.13077	3.95686	3.23517	5.11951	3.72745	4.82794	4.5415	4.2173	4.29211	4.14293	4.42441	3.70421
ADAM12	0.860399	1.3196	0.361206	0.636683	3.05883	4.39874	3.31117	2.10909	1.05943	0.317749	1.30753	0.50154	0.463514	0.566771	0.85574	1.04606	1.13082	0.483747	3.57034	0.623466	0.561167	0.567044	0.848446	0.48795	0.776757	0.632502	1.26397	3.26559	1.39225	0.91254	2.48602	2.11118	3.04774	1.05758	1.93141	3.29934	0.330219	2.64429	0.250261	0.503478	1.78449	0.611887	1.72873	3.05066	2.73644	0.639446	0.668477	0.949518	1.02215
SFRP4	4.05362	2.77996	4.79635	2.65844	4.9045	5.93455	4.55574	5.99947	3.48689	4.20963	5.94731	2.86963	3.59345	4.54125	5.69828	6.14627	5.41074	4.40815	3.23323	5.19511	3.24531	6.49331	6.08465	4.33588	4.42397	4.92274	3.74236	4.941	5.82594	3.95716	3.86289	3.63262	4.2348	2.14653	4.33779	5.37019	3.26593	6.11554	4.69462	3.8367	6.06478	3.60629	5.93178	5.29426	6.28784	3.0861	5.09212	5.37804	3.58318
FOXA2	3.40355	3.21311	4.88406	4.24256	3.4506	1.39868	2.50728	2.80422	3.90915	4.90028	3.32371	4.22393	4.04471	4.1431	4.57098	4.92728	4.20108	5.02174	2.12964	4.53479	3.52497	3.57987	4.2656	5.10664	3.94102	4.05582	3.09056	0.636683	3.68438	0.440312	2.81155	4.08666	1.24441	3.56847	2.70663	2.53755	4.05743	3.44225	4.68854	3.86545	4.4902	2.32167	2.97733	3.10656	1.52093	4.15707	3.14048	4.08907	4.19121
SPDEF	4.9316	5.17653	4.38121	5.04125	1.24841	2.69024	2.03203	3.70211	3.19354	3.91013	2.87139	5.06046	2.86222	2.43708	2.3442	3.9238	2.54301	3.51328	3.49201	2.2721	1.63439	4.44005	3.04586	2.56192	2.84119	3.21591	2.97862	0.668994	2.60142	1.66508	2.46834	4.52341	5.5119	3.48632	3.50524	2.32217	1.2752	3.86551	3.22349	3.79395	3.54418	3.57192	4.19391	4.22579	3.15477	3.34009	5.67782	3.5001	2.6157
HIST1H2BC	3.87491	4.35897	3.82856	4.73538	2.18302	3.75854	1.47832	2.28517	1.27655	2.09697	2.43834	3.66892	1.56874	0.760215	2.473	1.78785	1.31478	1.78572	2.8516	1.67891	1.22351	3.36616	2.02865	2.20274	4.267	2.32076	1.88249	4.07641	1.43331	2.7923	2.80353	1.67115	4.02214	2.44584	2.72716	4.26324	1.47357	1.66516	3.76813	3.67116	1.62949	4.66426	2.82217	3.65515	3.23919	1.74766	2.65619	2.20801	0.842894
CSF3R	2.76173	2.07785	4.53359	4.64074	2.94568	4.08791	2.61144	2.41019	4.45464	2.25211	2.74097	5.06835	4.0157	3.68897	4.42596	1.91876	3.06669	4.88744	3.1425	4.76337	2.39717	2.35968	2.78734	6.69693	3.07993	3.00973	4.28096	2.9672	3.08282	2.32053	3.1599	2.87766	3.38302	4.49793	4.01219	1.91783	4.2933	3.31791	0.924741	2.6832	2.53563	3.25386	2.80501	3.38962	4.65658	3.19686	6.28399	2.42285	4.40756
LPCAT1	7.22925	7.66014	7.15458	7.55707	8.7488	7.23419	6.07833	7.66735	8.49847	7.82788	6.74233	11.1153	8.08634	7.43413	8.33114	8.19117	7.35319	9.22203	5.95393	6.89415	6.33512	8.16219	7.6358	8.36497	8.37217	6.30627	6.79985	6.82715	6.52141	4.88723	6.90518	9.75876	6.25802	7.67845	7.40377	8.39739	7.54925	6.62224	8.48016	7.47694	8.1405	8.11669	5.43536	7.78713	6.81073	7.43512	7.01523	9.34244	8.63891
GPRC5A	6.05891	6.73438	6.47648	7.1105	5.82144	4.96712	3.37671	5.62602	6.71924	6.19099	6.26552	6.30555	5.5743	8.65509	6.69887	5.67139	6.75805	7.08332	5.84571	7.18806	9.82786	6.22613	6.07412	7.47172	7.53507	5.95841	6.81997	5.24631	5.50306	4.34806	5.4873	5.32736	6.19097	5.63864	5.14505	5.24665	7.22033	7.61731	6.06376	7.15126	5.44786	7.22491	3.77415	6.51054	6.28092	7.57418	6.94187	7.0868	6.55805
PLA2G12B	1.0484	3.03299	1.93988	0.433112	1.74187	1.27506	0.0975925	0.382488	0.829522	0.0808368	2.13105	3.51803	1.25454	3.60758	0.521196	2.61032	1.09605	3.26944	0.300698	0.220439	0.452823	3.01593	1.0622	0.58598	2.85129	3.24819	0.3564	0.129724	2.06011	0.867247	0.725506	0.478318	0.4265	2.56873	0.620481	1.22284	1.46029	0.565349	0.475175	1.42066	2.36314	3.96216	2.08858	2.06935	0.112549	2.01971	1.19885	3.53644	0.922277
TP63	0.390232	0.27564	0.463928	1.24221	0.204247	1.67785	4.28065	2.55734	1.74872	0.202207	1.50061	0.304807	2.03481	0.727083	2.0998	1.92204	0.55352	0.460236	3.78844	3.95057	1.49994	1.30303	2.89185	0.354743	1.53044	0.635051	1.06504	2.38161	2.06776	0.589755	0.909221	2.27797	0.948374	0.862132	0.804463	2.32475	0.4153	2.05034	3.04506	0.629689	1.61632	0.62776	2.22318	1.57392	0.286774	0.722107	0.593744	1.71306	4.94722
SCNN1B	3.71249	6.98304	5.45207	3.428	4.17779	2.8815	1.32648	3.61812	4.477	5.85594	2.30055	2.65726	3.03977	4.04135	3.48477	4.50956	5.08454	4.88792	2.13743	4.62819	6.01086	4.74475	3.15584	4.74372	3.8897	4.37761	3.69251	1.48212	3.30647	2.59634	3.29474	4.1488	2.81122	3.04583	3.26721	2.19502	3.21023	4.18994	4.51288	5.03237	4.41204	3.28935	4.06724	4.19117	2.56455	4.95708	4.40344	4.32239	2.94878
ABO	0.994423	1.78561	1.98948	3.19938	1.01485	1.28601	0.319085	2.0777	3.60036	4.20329	2.46585	1.44052	3.45624	4.3685	3.43234	1.58915	3.76963	2.83604	0.628948	2.04322	2.50796	3.28696	2.38261	4.02745	3.31874	2.83251	2.20934	1.2211	2.81703	1.20358	2.31984	3.13682	1.69349	3.19956	2.23299	2.12965	3.64149	2.53467	4.5074	5.04437	1.49447	1.82833	4.35444	3.31039	2.61812	2.30628	1.14106	3.76828	3.45323
ADM	3.30549	4.8073	2.63546	4.17323	3.63342	2.28883	4.04623	2.84339	2.05907	1.64633	3.73532	2.06541	2.10132	3.64764	3.06387	2.57107	1.85691	1.99794	4.60825	2.22081	5.06094	3.42931	2.4491	3.14536	2.88825	3.44455	4.24923	3.8151	3.0329	2.06969	3.2148	2.72518	4.90217	2.22276	2.9119	2.22969	2.5383	3.75912	4.06097	1.7589	3.08749	3.9544	3.60987	3.79002	7.69594	2.77143	2.47646	2.41603	1.60021
SCEL	5.85035	5.02016	3.07777	6.26586	4.84459	2.28689	1.5866	3.6855	3.78652	4.37834	4.36868	4.42967	4.18698	5.25034	4.68986	3.55893	4.49976	3.04881	3.50095	5.31432	4.61745	4.41329	4.14153	4.91839	5.51005	3.08536	5.17213	5.66468	3.44929	1.9778	2.48902	4.86727	4.32237	4.50733	4.62174	5.56093	5.40334	5.2166	4.99603	4.82644	2.91452	5.06041	3.34932	4.32014	4.76079	5.30777	4.68816	7.58986	5.09858
CD79B	3.65452	2.70592	3.16688	3.57628	2.83134	3.56428	2.38171	4.16635	5.40397	0.939113	5.04485	1.89637	2.8905	0.876689	3.11262	2.55091	3.08045	2.32262	3.75796	2.90042	1.41177	3.26821	2.05018	3.60634	2.85793	4.05527	1.61198	3.38308	3.91373	5.26291	4.13489	1.46144	3.93537	5.75401	5.95668	2.72614	2.65688	4.19379	3.15282	2.45912	2.61131	3.8729	4.72416	2.7062	3.16694	2.8505	3.24152	3.90055	3.32771
SDHAP3	2.53957	3.3189	2.692	2.09671	4.48364	1.24029	1.20798	3.54738	2.80503	3.34631	2.26038	5.43174	5.10189	3.37448	3.62646	2.635	2.34084	4.165	1.20254	4.92703	2.75154	3.57684	3.55789	2.77544	3.87021	1.72697	1.85717	1.55455	1.91244	1.61221	2.00876	4.80654	1.97447	2.30855	3.77177	3.35467	2.38964	2.32392	2.77443	2.30446	2.66659	2.5693	1.83937	3.8691	2.9769	3.12887	3.52046	5.51487	3.65779
SOX9	1.64958	1.07003	3.79866	2.3047	1.70647	2.00873	3.8337	2.16431	1.76127	4.13567	1.82242	1.11636	3.87918	4.58792	3.00791	3.22782	3.33443	2.67068	2.26291	3.05588	3.64365	2.15824	2.33898	2.42301	3.74068	2.78431	4.44724	1.41418	2.32633	0.692304	2.19294	3.94575	2.28682	0.51414	1.63607	2.55567	0.549151	3.72439	1.04164	4.34934	3.23191	1.55958	3.35397	2.39189	3.29209	1.46236	2.08355	2.84654	5.24722
LOXL2	3.25039	3.25255	1.91047	2.13684	4.39964	4.49749	3.61338	2.69659	2.12145	1.62062	2.27158	2.08121	1.20343	2.03468	2.18068	2.53915	2.14575	1.61544	5.39468	1.79676	2.00673	2.00603	1.43205	2.7728	1.71004	1.7819	3.6119	4.52622	2.38585	2.40611	3.86562	3.5003	4.87967	1.97863	2.98944	4.60406	2.86563	3.46643	1.05052	1.79594	3.23517	1.61208	2.23518	4.24854	4.43383	2.02556	2.28935	2.06692	2.02087
SFRP5	1.15551	0	2.64713	0.119896	0.503203	0.820188	0.287874	0.712501	2.45844	4.05016	0.61222	0.167673	1.43623	1.4594	0.106073	0.192631	1.38621	0.373407	0.0574503	0.143005	1.82826	0.41325	3.25256	0.367269	0.0279746	0.455164	3.2304	0.0696853	0.454759	0.799572	0.446598	0.250412	0.261853	0.0631376	2.13099	0.185601	1.24254	0.764513	0.0485114	1.1218	0.199938	1.49942	0.335943	0.503081	0.328864	0.811693	0.139442	1.06912	5.34945
CYP3A5	1.2818	0.322236	2.44524	1.24952	0.670297	0.351616	2.98796	1.82192	1.31536	5.64064	1.06833	1.05406	1.93071	1.45674	1.29361	2.38816	1.69026	1.40099	0.160257	2.00257	1.09005	1.72726	1.61051	0.975196	1.39749	1.06546	5.22625	0.221583	1.26809	1.74758	0.556692	1.16224	1.11931	1.61454	0.908676	0.202988	1.78869	2.54513	1.21689	0.764773	2.59962	1.33943	1.14815	2.29209	3.19794	2.68303	0.799427	4.08238	2.07323
CXCL11	2.10608	0.400032	0.621612	1.98038	2.21097	5.91629	3.11481	2.20993	2.9703	1.37117	2.44187	1.80846	4.32598	0.58801	1.69606	1.184	1.52438	1.07446	3.53104	1.17244	1.75262	1.56744	0.51844	1.14088	1.43104	2.85287	1.80041	3.16669	2.54507	3.71944	3.15831	1.34166	4.64969	3.94907	1.70824	3.3834	1.6424	0.824421	1.32309	0.754346	1.209	2.23143	2.42424	2.10996	2.72744	2.13346	2.64008	2.04988	1.86779
RBP4	2.48957	2.31004	2.96689	1.58417	1.83572	1.95513	3.90375	1.67378	1.22406	2.79598	1.52102	2.96973	2.32756	2.20678	3.02869	1.67881	4.12675	1.78754	1.9434	1.76226	2.50267	1.77258	2.52481	4.6366	3.11766	2.66461	5.1274	1.04875	2.16795	0.590785	2.37598	2.51273	0.94808	2.08331	1.93819	4.48573	1.24626	0.860563	0.969449	2.83557	1.98886	2.07287	0.630153	4.0974	3.31734	2.52258	0.774787	3.87331	1.48983
ITGB6	4.47067	2.99354	5.55244	4.79342	6.43454	6.02178	4.91818	5.24266	6.42991	5.87089	5.26903	6.527	6.18232	6.64911	7.17539	4.14367	5.55288	6.72663	6.05696	6.24018	6.62615	4.74159	5.64702	6.40908	5.28453	4.80756	6.22251	4.33093	3.65208	3.14692	3.89709	4.63103	4.17764	5.28066	4.36725	4.84581	5.36793	5.75472	4.52932	6.59268	4.02717	4.4746	4.47496	6.66175	5.46938	4.79273	3.25304	5.78597	8.24448
PRSS21	0.205624	0.625112	2.86938	1.23123	0.143715	2.44347	3.4623	2.05822	1.74495	1.40145	1.62392	0.81519	0.870832	0.253274	1.83165	0.14426	1.76439	0.335026	0.453532	1.17407	1.88707	1.20867	0.533699	3.49397	0.92987	2.91768	2.02981	0.565117	1.31606	1.70342	0.957932	3.97203	2.96258	0	2.42883	0.147906	0.3888	0.631009	1.62525	0.575136	0.196768	3.10366	0.600802	2.89783	1.39045	2.31599	2.96791	1.25396	0.152892
CD19	2.41893	1.52593	1.77013	2.8785	1.78873	1.67872	1.41039	2.90783	4.06839	0.35158	3.61515	0.628942	1.6983	0.199696	1.52211	1.22773	1.7651	0.661852	2.86582	0.886814	0.440995	2.12356	0.850987	2.01723	1.59796	2.32491	0.427562	1.96965	2.42173	4.27845	2.90998	0.731837	2.2831	4.66989	5.26692	1.0479	1.67474	3.08722	1.87639	1.22841	1.42134	2.42899	3.59201	1.22983	1.5269	1.61051	1.8307	2.33495	1.98902
NT5E	2.71933	5.67656	3.64107	2.4502	2.78326	4.52438	3.19527	5.5074	3.58487	5.87694	5.49065	3.21382	4.18802	3.20943	3.91483	3.38721	5.05212	4.83473	5.87407	5.28096	5.56045	2.966	4.77592	3.0897	3.93444	4.03956	4.34023	5.43193	3.31534	2.79002	2.16224	5.49546	3.63854	4.94972	2.6536	4.06007	3.53695	4.91392	5.42519	5.09632	3.33664	3.93378	3.60343	4.05685	3.15914	4.46323	2.74877	4.41426	4.96551
MFAP4	6.22257	4.36964	6.94713	5.74604	5.50046	6.56953	3.90409	7.27562	6.93095	5.6813	8.064	6.477	6.30464	7.20345	7.48118	6.77282	6.71434	6.55936	4.73478	7.68145	6.24321	8.49761	8.42218	7.85481	7.38763	7.51	7.03387	3.81253	8.272	4.71262	6.96983	5.70105	5.80398	6.34276	6.18112	6.67462	5.35072	7.9364	6.67634	5.75984	7.02617	7.20943	8.08697	6.62544	6.2306	7.9105	4.9418	6.62609	6.09115
ANPEP	2.11931	4.62692	2.38775	1.60711	4.39752	2.86503	1.92845	2.69085	3.54117	2.34646	2.22172	1.41204	2.69023	2.07947	2.98319	3.43331	2.47341	2.34291	2.9203	4.66837	3.13815	5.55713	5.54521	2.57901	2.8968	2.06796	3.65419	2.5747	4.84069	1.7447	3.89755	5.0446	2.9654	2.73477	3.58913	3.65057	1.3201	2.70802	4.8697	1.69737	4.06518	2.13098	2.47801	3.73606	3.61137	3.55958	3.71257	2.84503	1.81346
CLDN10	4.15082	2.90105	1.97621	4.01762	0.235313	0.928846	0.50002	0.367631	0.0975242	0.0627527	1.82648	0.0946135	0.0163156	0.0323974	0.138423	0.286828	0.712165	0.0172576	0.162406	0.630033	0.0617871	0.171804	0.0278848	0.156385	0.951361	0.063963	0.861263	0.450655	0.471631	0.0744791	0.433029	1.54612	3.04329	0.0312101	1.50402	0.301632	0.407249	0.517878	0.0705983	0.843452	0.959527	4.5724	0.241409	0.153468	0.842157	0.0429342	0.387654	0.625779	0.195031
ATHL1	5.23042	4.83685	4.08358	6.2324	6.36537	3.61658	2.95934	3.3104	3.47101	4.83908	4.78394	3.8516	3.4156	2.98892	4.89081	5.34965	3.9723	5.26396	3.89901	3.61649	4.87469	4.87862	3.85836	5.21955	5.69492	4.11698	4.05071	4.23327	4.28633	6.78541	4.27467	5.34125	5.64896	5.39944	6.65383	4.06796	3.95875	5.70866	3.59139	6.0211	5.26142	6.22457	5.25239	5.23709	5.5283	4.24629	7.66497	3.05614	3.3613
TAC4	0.240667	5.77047	0.550772	0.0727367	0.538888	0	0.337517	0.939931	0.236594	0.36654	0.2052	0	0.199118	0.814271	0.846651	0.690453	0.396425	0.337919	0.472906	0.320284	0.33362	0.172074	0.712914	0.774419	4.75141	1.67715	0.392375	0.160986	0.722731	0.119254	1.41851	0.655813	0.119441	0.512858	0.224749	0.368624	0.522883	0.548987	0.533353	1.283	0.306157	4.01369	1.28369	0.445672	0.384684	0.332158	1.07547	0.0950224	0
SNORA11B	0	0	0	0	0	0	0	4.78144	0	0	0	0	0	0	4.33523	0	0	0	0	0	0	0	0	0	0	0	0	5.00499	0	0	0	0	0	0	0	0	0	0	0	0	0	0	0	0	0	0	0	0	0
LOC96610	3.06398	2.95128	3.70429	3.36397	3.03981	3.73111	3.49908	3.77578	4.73608	2.8096	4.64883	2.96015	3.69238	2.13565	3.09174	3.8506	4.42265	3.18729	4.64365	3.86126	3.0726	3.40079	2.7857	3.59847	3.32477	4.81749	2.65034	5.12788	4.45379	6.05589	4.64976	2.83704	5.81034	7.71768	5.63291	4.43107	3.42657	4.01129	2.93321	3.70403	3.7827	2.89753	6.45399	4.00172	4.22304	3.18363	3.01473	2.52153	2.86035
MALL	4.76929	6.57885	6.84446	5.43074	7.12098	4.31822	3.32919	6.37593	6.80501	7.11488	5.90117	6.57315	6.12345	7.67733	7.29302	7.54228	7.05924	7.10595	4.50039	7.64641	6.37739	7.21129	6.95139	7.57456	7.33899	7.22133	5.7967	5.25787	6.26399	2.75253	5.62848	7.24419	5.03872	5.9598	5.3817	6.72144	7.34221	6.46838	7.03287	7.50576	7.2036	6.12995	6.19344	6.06976	5.19196	6.70997	6.30669	6.82051	6.30701
COL9A2	1.76621	5.97066	3.91455	2.44947	6.18605	1.65241	1.80721	4.81875	3.0813	4.37351	4.45424	5.46559	2.29194	2.92536	3.79835	3.85612	2.03536	3.20575	1.88526	3.50812	1.90304	6.12443	2.47875	2.98328	3.55774	2.9079	3.32386	2.21816	3.77005	3.47279	3.08566	5.60886	2.37526	3.83737	3.66868	3.46077	2.95173	3.0961	3.10802	3.85921	3.3676	2.61058	3.16423	2.67312	2.37584	2.17079	3.44391	3.40773	3.0767
RGS1	6.2281	3.89517	5.25062	7.29832	6.55339	5.29064	4.08902	5.92311	7.36607	6.38685	7.01992	4.10053	7.32867	6.69299	6.42619	6.29588	5.82457	3.99773	6.79648	6.39128	6.77649	5.62395	5.6069	5.83043	5.88184	7.42503	3.88472	5.31529	7.25788	5.96847	5.32592	4.32111	8.14954	5.34656	7.74801	6.59671	5.29604	6.1241	3.98711	4.01141	6.39001	6.1867	7.28985	5.45378	7.90682	5.28959	6.90907	6.55859	5.99365
POU2AF1	3.42627	1.5359	3.07878	4.37512	1.86433	3.44647	2.58332	3.10468	4.76261	2.06926	4.79256	1.55331	3.68205	1.38153	2.25115	2.69111	4.11785	1.9804	3.67722	3.03783	2.93145	2.83557	2.33918	3.35443	2.74569	3.76419	1.13955	4.41844	3.58722	5.9648	4.30183	2.1103	4.96224	5.18583	5.82603	2.40402	3.24766	3.79611	2.65023	2.93941	2.54927	3.13003	4.70594	2.75707	3.18612	2.37785	2.94299	2.71722	2.54812
MFSD2A	3.27257	6.30622	5.07321	3.65219	3.9691	2.7773	2.75593	2.87889	4.2016	5.1003	2.67199	4.87535	4.19076	5.56823	4.98544	3.6833	4.6121	3.60083	2.65314	5.35426	6.31345	3.47016	2.54456	5.43856	4.91732	4.35656	4.45702	3.1464	4.06202	2.89489	3.57569	5.13837	3.28659	2.92454	3.87175	4.84924	3.25094	3.31671	3.00834	4.35743	3.72378	6.01651	2.89531	3.58795	3.16209	3.95476	2.3745	3.00461	4.47626
VCAN	4.0747	3.50238	4.97828	2.89913	4.87446	6.09827	5.0301	4.70909	2.58165	3.32546	4.03564	2.67796	2.51755	3.15301	3.44911	3.89346	3.73162	2.91774	5.9148	3.19406	3.25909	3.89307	3.65515	2.28344	2.8862	3.18952	5.13524	5.51276	3.69288	4.56072	4.66688	4.05736	4.71109	2.19144	4.03609	6.62955	3.39283	4.6988	2.57455	3.17514	4.60871	2.83621	3.77036	5.18333	5.15723	3.04177	3.33169	3.00687	3.58244
PITX1	0.714035	1.64954	1.47042	0.981945	1.69299	1.82509	3.57841	0.871223	0.157459	0.188971	0.414447	1.52846	0.131557	1.30194	1.57736	2.08485	0.0783538	2.70452	2.74514	0	0.0488466	0.24336	0.0579127	1.25035	1.65736	0.776988	2.23803	0.143676	1.66009	3.24461	0.497144	2.7127	3.12308	1.5154	2.09474	3.73729	0.513802	1.9062	0.506918	1.93415	1.73916	0.908827	0.0452411	3.36737	1.91621	0.0151634	4.00123	2.03753	2.16408
MMP3	0.281153	0.651026	0.179172	0.224064	1.47778	4.9689	2.78251	0.884522	0.225364	0.540553	1.67197	0.110568	0.0229556	0.253589	0.171504	0.810112	0.608859	0.139895	5.18726	0.810878	0.263698	0.579086	0.303286	0.125447	0.241502	0.0602136	0.306962	0.644242	2.48876	0.0266991	1.10119	0.65095	1.66461	0.244936	0.462105	2.30096	0.0466359	0.801313	0.417862	0.763469	0.706588	0.0568662	1.36962	0.289558	0.122011	0.136719	0.535788	0.372903	0.541403
C11orf92	0.49294	1.14561	2.83665	0.850961	1.33421	0.786839	1.50096	1.96992	2.09851	1.81453	1.33196	1.52493	3.03554	1.97409	3.11534	3.77139	2.59156	4.98427	0.884834	4.55126	4.05494	1.79205	3.06087	2.92063	1.13713	2.23546	1.49853	0.581251	1.96448	1.36733	1.82563	0.869522	0.336627	1.07165	1.68883	0.529225	0.737378	1.56329	1.45625	0.959687	3.55061	1.03969	2.70319	1.2518	0.550703	2.49991	0.610106	2.48939	2.18673
RRM2	3.5561	2.16493	2.00235	3.22421	4.17413	4.60359	4.27452	2.25234	2.43579	1.57171	2.73898	2.81559	2.36616	1.62426	1.91463	2.10818	2.22614	1.7752	4.61736	1.79852	1.22016	1.61704	1.66045	1.23259	1.62642	2.01514	2.4931	4.55751	2.10319	4.02676	3.37383	5.27385	4.36583	3.14606	2.90403	4.86386	2.05723	4.04595	1.04021	1.5081	2.51909	1.79029	2.09843	3.39976	3.4359	1.78556	2.61926	2.0368	2.62778
GPD1	2.46631	1.26045	1.68011	1.31054	0.873807	0.370373	0.646452	0.982499	1.15708	2.28036	0.434552	2.18416	0.645231	1.78105	2.77909	0.845585	3.61129	1.06394	0.929112	1.85759	2.312	1.21046	2.04273	3.53086	3.03661	2.64578	4.38747	0.208054	0.921069	0.294533	1.44571	0.803569	0.55096	1.09798	0.869469	1.30615	0.273985	0.572192	0.228378	2.91021	0.926662	2.21915	0.823758	3.28204	0.618241	2.10626	0.172787	3.05854	0.394129
THBS1	4.98458	4.2118	5.88279	5.99521	5.56123	6.00084	4.91065	6.70034	4.26634	5.93398	5.81249	4.52487	4.81608	7.69709	5.87813	6.06519	5.69893	4.3268	8.22527	4.47833	7.44317	6.0432	5.04958	4.55193	6.99216	6.23212	7.0522	6.04282	6.93802	3.76168	4.75937	5.87741	7.101	4.20938	6.56162	6.66054	5.45765	5.72367	4.18381	4.45139	6.2382	6.36846	6.89651	5.70876	7.78475	4.75511	4.23531	5.60627	5.93797
ALOX15	0.0201405	3.29952	1.64668	1.30938	0.469388	0.0359549	1.1415	4.11626	0.163085	0.099885	1.23445	0.51276	0.157405	0.210322	0.666916	0.345094	0.258268	1.03805	1.32747	0.57807	1.68148	1.38598	0.938955	1.68441	0.522633	1.32413	2.54493	0.610364	3.42823	0.272	0.695396	2.04275	0.357461	0.324107	0.631424	1.20082	0.20197	0.909768	1.41965	0.0977757	2.39284	1.16006	0.70846	0.621249	0.2478	0.474749	1.25752	4.07722	0.387135
STRA6	0.694777	0.629549	4.69889	1.40992	3.18977	1.88568	3.94576	1.02026	0.33405	0.164141	0.547617	1.30476	0.0961153	0.188981	0.11229	1.51812	0.129154	0.0889101	2.90626	0.210348	0.21335	0.270328	0.105639	1.25058	0.171721	0.652691	1.17999	2.67226	1.44551	3.21331	1.28013	2.87509	1.8051	0.768382	1.3688	3.02805	0.2444	2.05205	0.170316	0.223421	1.42866	0.883568	0.628182	1.74407	1.53621	0.0502647	1.50941	0.539597	0.638958
DES	2.28554	2.98577	4.81185	1.89517	2.60274	1.28707	1.27465	3.86867	3.28098	2.15217	4.59057	2.28335	3.4665	3.39118	2.98391	2.39035	2.45774	2.24188	1.8142	3.80256	2.8517	4.92613	3.08774	4.16626	4.07664	5.04701	3.64886	0.69532	5.38789	1.83952	4.50271	1.98369	2.54588	2.62659	4.32813	1.59225	2.25701	3.83627	2.90068	2.49957	3.15177	3.57026	3.97664	3.37696	4.82318	4.24832	2.52257	3.65895	2.93846
AGT	2.38543	3.43004	2.41754	1.9037	1.98402	0.718236	4.61154	3.86994	0.299316	0.317069	2.96332	2.93911	0.285367	3.37407	3.446	1.49202	0.724282	0.72072	1.41985	0.398762	0.485135	1.42424	1.40164	1.14266	3.51387	1.16031	1.80499	1.17386	1.82471	1.97893	1.72351	5.07601	0.506878	2.5606	1.50768	2.0003	1.37944	1.09489	1.06839	2.9163	1.43309	2.10695	1.29266	2.58095	2.75729	1.19389	1.51613	2.09013	0.525027
PLLP	4.71012	5.78752	4.77444	5.02032	2.54533	2.16936	1.10383	4.45295	4.37473	5.39547	4.48686	4.42373	4.84519	5.09178	4.50315	4.26814	5.33446	5.38248	2.379	4.61585	5.01541	5.13651	4.28859	5.70125	5.09009	3.95453	4.90675	1.51142	3.36042	4.0014	2.88934	4.5714	2.28097	3.72692	2.55015	4.9846	3.90798	3.9276	5.93264	4.32779	3.96647	5.27856	3.49198	4.05392	4.43267	5.78669	3.26024	4.13647	3.99238
NCRNA00261	1.44876	1.43188	3.90102	2.55381	2.67467	0.982092	0.234532	2.11751	2.74369	2.6576	1.73702	2.55507	3.66794	2.91904	2.88701	3.95878	3.70295	3.32658	0.589893	3.26422	2.41142	2.63089	3.63763	2.75412	2.36934	2.24757	2.04635	0.281421	2.61221	0.0545107	1.29393	2.11251	0.359347	2.13101	1.23365	0.469693	2.92024	1.9494	3.81181	1.69739	3.52631	1.29303	1.98962	1.3905	0.259508	2.90748	1.11366	2.35018	3.79353
TACC2	6.35685	3.65248	4.34299	6.54116	4.52616	2.23453	3.73593	3.33526	3.55845	4.43443	3.30811	5.72225	4.12405	5.44155	4.5549	3.2922	3.72179	4.97464	3.19347	3.87817	3.88449	4.0922	2.98535	5.82427	4.72885	2.70131	3.5503	2.67014	3.4389	3.64315	2.65909	3.71934	4.51419	4.8735	3.18662	3.18367	5.52772	4.13164	4.67539	3.78054	3.15421	3.50429	2.67248	3.17065	7.28846	4.17088	5.90393	5.58916	5.05158
HAMP	1.92249	0.568955	1.12237	1.52614	2.29028	4.07835	2.34071	0.704727	1.5522	0.967555	1.91726	1.557	2.01993	0.687872	0.679173	0.745199	0.514702	0.47299	0.849035	1.06685	1.26949	0.143622	0.608799	1.77527	0.207009	0.572582	3.53392	3.1051	1.36309	5.31684	3.166	2.48976	2.68209	1.97736	1.31323	1.21556	0.808253	0.939442	0	0.749764	0.60466	0.778104	1.13503	2.31771	2.42668	0.148404	3.73906	0.838056	0.969721
HOXC10	0	0	3.13866	0.0148696	0	0.02554	1.67816	0.297552	0.018679	0	0	0.0211023	0.0421811	0.122831	0	3.77673	0.209261	0	0.133745	0	0	1.01994	0.0182473	0	1.63976	2.41582	0.0224234	0.637983	0.057823	1.45675	0.0261119	2.55541	1.47631	0.0405762	0.0161605	2.26106	0	0.311912	0	0.499359	3.5748	3.61088	2.26343	0.0173416	0	0.0738692	0.674652	0.437918	0
ABCA3	4.87389	5.2301	5.61788	4.59315	5.08655	4.29521	2.91369	4.9225	6.3383	4.93191	3.90147	4.99784	6.90955	5.9955	6.15836	5.8744	7.27438	5.97066	4.2388	5.20029	4.82674	4.56561	4.66928	7.00712	6.25172	5.32192	5.81926	3.57541	4.53856	2.2744	4.89241	3.30967	3.13234	4.25856	5.69148	3.4339	4.34137	4.66833	4.76373	7.18721	5.71024	5.80869	4.74224	5.16833	3.73617	5.0167	4.40293	5.92686	4.65624
CFB	6.32121	5.93593	6.19048	6.06124	6.29513	6.54952	5.66723	5.40156	5.68573	7.86685	5.38289	3.54685	4.29289	5.13566	4.96466	5.5726	4.75621	2.71162	5.32185	4.46471	4.27011	4.41875	4.43594	4.0749	5.628	5.93491	5.18758	4.25921	5.15417	5.90731	6.23291	6.19376	9.0767	5.86727	6.41395	5.07452	5.94779	4.37589	4.31284	5.05955	5.45599	4.51485	4.79113	6.35468	6.01569	4.65311	7.63164	4.42997	4.95638
CA2	3.11732	3.10554	3.16384	2.78701	2.94387	2.85727	3.34483	3.1071	3.26981	4.96798	2.347	3.80714	4.77351	5.05323	3.16399	4.06583	5.23836	7.64443	3.51271	3.83546	3.31989	2.5064	3.18226	4.26661	2.69355	5.94361	4.48087	3.05233	2.75143	2.15272	3.29953	2.49438	2.40168	2.24388	2.89085	3.19158	3.42392	1.97193	4.97925	2.9186	4.19193	3.53129	3.73094	3.92592	3.52007	4.49586	3.01179	5.76278	3.5246
CCL14	5.10226	2.32402	5.92755	1.91231	2.88886	4.8668	2.73303	4.26586	5.50501	4.17827	5.45777	4.11706	4.33184	5.07139	5.02512	4.73586	4.91216	4.75814	3.88971	6.35623	3.29747	6.31708	5.87776	5.55465	2.84776	6.41528	5.00139	3.64782	5.28341	6.06861	5.56602	3.30305	3.98752	5.36742	5.0716	2.32081	4.28066	6.00383	3.8281	4.02109	4.73378	4.53897	6.15747	4.65442	4.53016	5.43086	5.1275	4.75316	5.37287
SCARNA16	2.51213	3.89286	2.54073	2.56031	0	2.37035	2.36767	0	0	2.95797	2.19458	1.44379	1.44997	1.45983	2.1401	2.08059	1.59694	1.50217	2.48356	0	1.41466	1.99992	0	0	1.67196	2.48608	3.05581	1.91194	2.52972	3.4706	2.88701	3.12052	3.47275	2.58391	2.64636	2.13978	1.47193	1.6634	1.54073	3.12535	0	1.9614	1.34543	2.38839	0	1.35188	3.43742	1.38533	2.62064
SLC44A5	0.237901	0.164166	2.57851	3.37147	0.0843594	0.0830844	3.05573	3.3275	0.317636	0.872433	2.77261	3.08463	1.28546	1.0316	2.31763	3.1022	1.79549	2.27768	0.041786	0.801823	3.28148	2.73115	0.896479	0.935662	3.14216	2.67004	0.113299	0.139049	1.33242	1.69516	1.04641	2.6017	1.3424	1.99856	0.0951295	0.238623	2.10419	2.59438	0.696291	0.937356	3.00073	0.0662857	0.396956	1.72099	1.19113	0.0701355	1.78877	2.08367	1.72143
S100A1	1.86913	4.16058	2.78735	1.13138	1.17068	0.317509	1.03697	2.20093	0.830525	2.66181	1.46453	0.910774	0.862253	1.19769	1.82699	0.757775	0.968069	1.41072	0.532622	0.687533	1.16709	0.951103	1.78978	1.0302	2.03471	2.31744	1.69198	0.283878	1.13088	0.842971	0.740973	1.77528	0.778657	1.28782	2.56478	0.74013	2.76422	0.889843	4.06207	1.84167	1.01157	1.58168	0.978387	1.93867	1.20996	0.786213	1.40994	3.08101	1.45205
B4GALNT4	0.11867	1.98024	3.10366	2.29598	3.63484	0.575852	2.66151	1.08434	1.73247	0.228672	0.773641	0.251501	0.233595	0.390741	0.765119	2.72703	1.51539	1.52863	1.04029	0.322477	0.889839	1.79076	0.326089	0.172107	0.125343	0.444563	0.265989	2.49714	0.712528	0.334011	2.46587	2.86298	1.58223	0.253411	1.8121	3.19843	0.102512	1.65519	0.223222	2.93646	2.12166	0.120059	0.312293	2.30453	0.434707	0.992895	3.65827	0.243223	0.170102
MAPK15	1.91833	4.27413	3.50168	2.05433	3.27524	0.848466	0.925293	2.92338	1.27068	1.36267	4.2707	2.4914	1.52162	0.318507	1.41048	2.52883	1.00896	3.02398	0.949784	2.16361	2.28751	3.03954	2.95488	2.17946	1.37892	4.12578	2.30311	1.98564	3.21698	1.06939	3.09414	0.933983	1.08297	1.22531	1.50173	1.56655	2.64209	2.31809	1.63872	2.42768	2.96669	2.063	2.63247	2.17537	1.18669	1.45353	5.51793	3.15474	1.18381
NRGN	3.64855	6.78304	3.95928	3.13391	2.57584	5.02998	2.09678	3.48611	6.61908	3.32037	3.10982	3.94692	4.94537	5.55593	4.51777	4.86312	4.8536	4.51209	3.51415	4.25156	3.85734	4.61051	4.84442	4.59753	4.92217	5.37901	5.18199	2.36799	3.99628	2.88327	4.78311	3.6714	3.07308	4.20492	5.79672	5.25057	3.96914	4.09347	2.82071	6.49628	4.31467	5.37868	3.5358	4.28794	3.05119	4.81505	3.38113	4.05225	3.33749
TPX2	3.14972	2.33994	1.27704	2.47122	3.16943	3.50565	4.46597	2.19033	1.64619	1.22353	2.19107	2.37382	1.68127	1.16616	1.75307	1.66169	1.70296	1.31349	4.4956	1.16071	0.677465	1.04676	1.51671	0.984031	1.69022	1.39824	1.70099	4.68006	1.68141	4.12547	3.31291	4.16638	3.61504	2.90885	2.53601	3.66873	1.42016	2.58001	0.895845	1.27693	1.90073	1.59744	1.58037	3.09723	3.12321	1.27634	2.63528	1.83496	1.63996
MDK	7.20353	8.00226	7.72221	8.06719	8.56967	7.11198	8.71096	7.78675	6.36084	7.89662	8.87443	8.34785	5.41969	6.1064	6.40395	8.77001	6.58357	6.72368	8.13229	6.28359	5.18744	7.01138	6.3767	6.52678	7.52768	7.80544	6.93094	8.41596	7.02336	6.93601	8.73119	8.8001	8.66195	8.05715	6.59321	8.91212	9.20103	7.87601	7.02077	5.03376	8.28759	8.08163	7.0834	8.70295	8.27641	5.62659	7.88205	6.32795	6.72728
EFHD1	1.1735	0.670172	2.41116	1.25375	1.05324	1.41543	0.792752	3.52568	1.77227	4.81991	2.80426	2.94518	1.52145	3.45577	4.42596	3.7218	1.62223	2.29298	1.26057	1.78984	0.751638	4.78269	2.53991	2.15755	1.87495	3.40537	1.37854	1.5188	3.1593	1.9377	2.24819	3.71464	1.17517	2.73657	1.38902	1.89642	2.03653	2.72157	3.04983	1.27469	3.39006	1.54722	3.77259	1.46884	1.85776	1.89357	4.27022	2.67417	4.13681
HIST1H2AC	5.36522	6.52339	5.43878	5.62694	4.37619	4.33357	2.58551	4.51092	3.57251	5.11043	4.89944	5.60687	3.96968	2.54423	4.03127	3.03391	2.83013	3.1309	4.5416	3.07474	1.82839	5.29766	4.45728	5.0652	5.52691	4.64068	4.14084	4.22294	3.60686	3.65876	4.36422	3.16578	5.96205	3.97282	4.91678	5.3888	3.50939	3.63502	5.70764	5.49819	3.30589	6.73875	5.06849	5.19185	5.05389	3.76343	3.26463	3.94086	3.07285
KIF1A	0.138687	0.0170468	0.573202	4.49488	0.0263033	0.00521715	0.0255234	1.10418	0.0597598	0.216269	0.331054	1.48502	0.0129649	0.136362	0.0585847	0.0198502	0.12627	0.127412	0.0169531	0.0618457	0.0207279	0.276232	0.301391	0.0742784	0.0590555	0.92868	0.0451252	4.28952	0.869252	4.72317	0.599267	0.93303	1.62524	0.0492334	0.0390241	0.153751	0.0437896	0.806852	0.0926721	0.0708484	0.0410161	0.032281	0.234744	0.0105774	0.0756022	0.0491123	1.64557	0.147815	0.145405
S100B	1.86399	3.98271	3.79732	2.45846	3.25217	3.66406	3.58996	2.91606	3.90225	3.24195	3.29227	4.50249	2.70258	2.71326	4.6819	3.01696	2.52744	2.66087	4.002	4.55876	3.2546	3.64886	4.79704	2.51824	4.48986	4.23384	4.00707	1.53899	4.57181	2.53097	3.94137	1.44236	1.72043	2.98525	6.18218	3.26691	5.57062	2.44167	1.51569	3.30328	3.3575	5.24498	3.46328	3.46424	3.06141	4.31054	2.43687	4.2861	6.03021
FLRT3	2.95207	1.96352	4.33739	3.55117	1.92948	3.38348	3.25524	3.48267	4.60435	3.68749	2.65046	3.59783	5.31119	5.61044	4.85915	3.80831	4.84883	6.22046	2.97021	5.70027	5.76774	4.91109	4.14313	4.47063	4.86595	4.51715	3.83208	2.46537	4.58153	1.62427	2.74375	3.19907	3.43542	3.51134	3.75842	2.99378	3.81498	3.48611	3.94998	3.80878	3.59264	4.74517	4.05767	3.08679	2.20882	4.13272	4.99851	4.72206	5.7026
EPDR1	5.50033	4.61476	4.55669	7.61687	5.86902	3.8606	4.84095	5.72538	4.57046	4.38348	5.48545	6.16607	5.64132	5.54457	4.2247	4.7486	4.36163	4.62088	4.28487	4.77369	2.80757	5.74186	5.92043	5.32049	4.98252	5.34191	4.58982	3.06043	5.18807	1.83339	4.22366	3.21191	3.23038	5.21269	3.64367	5.80481	4.93182	5.14983	7.23319	4.19399	4.54229	5.85577	5.11121	4.55859	4.22436	4.30426	3.94729	5.90772	7.37469
SLC28A2	0.0653243	0.125571	4.94981	0.0115499	0	0.0394407	0.0195683	0.0627135	0.0849688	0.168288	0.0832951	4.04956	0.0489748	0.0488979	0.0639078	0.030265	0.129873	0.889481	0	0.141566	0	0.1611	0.0282165	3.18435	0.0208111	0.0218956	0.117793	0.0391986	0.276823	0.16432	0.0203005	0.221856	0.985579	0.0927412	0.0856688	0.0794299	0.145474	0.0808188	0.0887424	0.107037	0.425658	0.0138082	1.1826	0.0790131	2.73378	0.166431	0.0154368	3.25083	0.0636037
CDCA7	1.62461	3.12008	4.53635	1.38866	2.65285	2.77868	3.64207	4.09684	2.99639	5.41966	2.52538	1.80686	2.9673	2.03002	2.53079	3.06641	4.81434	1.50427	3.5574	1.06782	3.29907	1.60412	1.49521	1.69013	2.37792	2.86851	1.04682	3.47785	1.13214	2.21372	4.097	4.69172	2.61482	3.06975	2.41961	2.95204	0.881968	2.40811	4.03353	4.48038	3.25589	3.14296	2.82818	2.79147	1.9918	1.38093	2.46131	2.68213	3.71774
ZNF750	0.552421	3.69397	2.62596	0.47993	3.67491	0.493929	0.433756	2.20586	2.51802	3.40272	2.07239	2.98665	2.17123	1.62858	3.36673	1.61253	2.92167	2.20367	0.448223	3.8091	2.98181	2.95472	2.57913	3.91177	3.00447	2.62387	1.10276	0.480608	1.84344	0.934589	0.892515	3.20637	1.46188	2.74261	1.60415	2.51614	1.93806	3.6072	3.9365	2.61804	1.73695	3.86864	0.660125	1.70847	0.131822	2.63846	1.49585	2.02214	1.38809
IL13RA2	0.238548	0.234506	2.29227	0.819206	0.438497	0.936863	1.94956	1.30213	0.703006	0.205136	2.61382	1.15071	0.720511	0.953644	1.12872	3.14042	2.20285	0.648221	1.33414	0.982162	0.698714	3.29408	2.1662	0.740315	2.02627	4.10716	0.751879	0.549172	1.03335	0.272746	1.91745	0.718267	0.973837	0.991205	2.44911	0.286509	1.0211	1.94536	1.10925	0.291823	2.09844	0.864883	2.71473	0.863443	0.546876	0.707421	0.892229	0.636529	5.78932
TRIM31	0.969167	0.610201	2.16111	0.821956	1.2294	1.24808	2.60061	0.174539	0.263854	0.355081	0.235055	0.437809	0.210464	0.227827	0.153642	0.127036	0.115655	0.294686	0.247304	0.045408	0.0390922	0.0348163	0.0520718	0.0794441	0.572072	0.0798553	1.7254	0.72175	0.143994	1.85225	0	0.232034	1.57628	1.87845	0.406277	0.463785	2.81548	0.421708	0.0447168	0.152456	0.223114	0.768821	0.297096	1.14436	4.98988	0.280838	4.55131	0.795102	0.0974684
LEPREL1	2.87618	3.74466	3.0651	2.3997	1.91185	2.05943	2.06582	4.27272	2.98507	3.5465	4.08128	4.82196	4.11035	5.23298	3.68005	4.36534	5.60166	5.03879	5.0444	3.67397	4.74768	3.29411	4.12496	3.81422	4.32848	5.11732	4.04137	1.92377	3.46964	1.20815	2.89419	2.23237	1.7485	1.87553	3.05503	3.17922	3.79306	2.35368	3.31218	4.19234	4.36564	2.97334	2.26143	4.71985	4.43027	3.70582	4.55109	4.67963	4.76864
FHL1	4.8968	3.41375	5.49079	4.64275	4.17012	4.04156	2.69757	5.49418	5.80934	4.44926	5.8767	4.88584	5.38802	5.97057	5.92622	4.97159	5.68837	5.37095	3.73084	6.14171	5.01329	6.94915	6.72476	5.7754	5.97672	6.65089	5.70513	3.01819	6.42707	3.40358	4.84154	3.79522	3.83074	4.68163	4.94376	3.67015	3.86441	5.52116	4.12304	3.96625	5.0071	5.63084	6.49601	5.37442	5.78361	7.13753	3.34737	5.1185	4.87698
SLC46A2	2.23362	3.95935	0.938976	1.85091	1.95021	1.34439	0.474333	2.00479	3.32254	1.34299	0.77631	1.54675	1.79813	1.41167	3.13423	1.29176	2.91601	3.91322	1.62715	3.33023	3.25106	3.09397	2.14619	3.01682	3.14651	1.22518	3.08378	1.0334	1.30814	0.424996	2.33725	0.779422	1.06721	1.70595	2.77619	1.42831	0.800403	1.30599	3.75858	1.54486	1.37311	3.86913	0.654227	1.65905	0.537341	2.74615	3.28618	1.71744	3.07967
ETV4	4.26716	4.76753	4.10958	2.90795	3.59554	1.15972	4.93579	4.61466	3.13988	5.68223	3.97953	4.52534	3.05169	3.42779	3.76799	3.48821	4.67175	4.26244	2.06445	3.31309	2.87915	4.13646	2.53972	3.81641	4.39112	4.63263	1.83475	3.33163	2.64069	3.32045	1.58426	4.05005	2.77646	2.67046	1.7834	3.5828	4.20923	5.05583	4.77258	4.47055	2.95525	4.5857	4.13027	3.60584	4.03185	2.45755	3.50639	2.45853	3.26469
2022-09-07	5.06344	4.31659	5.28498	5.37542	5.67892	5.8094	5.78902	5.68054	5.34065	0	5.62334	5.08312	5.25853	5.11227	5.37863	5.45964	5.20225	5.26434	5.70799	5.14675	4.78385	5.77858	5.47477	4.49732	5.1836	5.42112	5.22625	5.83395	5.54449	0	5.55844	5.44059	5.27059	5.43385	4.98903	5.45073	5.03876	5.77631	5.07726	4.76859	5.43847	5.25813	5.67032	5.27341	5.27435	5.58418	4.90963	5.59659	5.58498
C10orf81	0.0802273	3.09368	1.90247	1.03095	0.861637	0.364698	2.4016	2.7849	0.674969	0.408279	2.05101	0.179796	0.106662	0.651177	0.737721	3.70786	0.450077	0.763151	3.05692	0.0407501	0.926147	2.29545	1.05873	0.435908	0.479793	1.79974	2.06173	1.79017	3.12686	0.149595	3.06915	0.662524	1.37659	2.47488	1.13611	0.889622	0.192716	1.25534	2.03331	1.70119	3.54857	0.678374	2.58524	0.590315	0.224063	0.890005	1.76964	2.88035	0.613238
NCOA7	3.7912	3.1736	5.35854	5.7639	6.37647	4.49298	4.71235	4.76365	5.4297	7.24704	5.41545	5.25748	5.55341	7.79548	5.86624	5.54249	5.50779	5.35665	4.03587	6.45023	7.55232	4.71665	4.9898	4.29922	6.12509	6.20539	4.34083	3.8876	4.99967	4.30786	4.33827	7.19037	6.7444	4.67584	4.77265	4.7765	4.26216	4.27911	3.83231	5.843	5.60492	6.60671	5.16503	4.00889	6.05926	6.05462	6.36217	6.24629	6.54924
CDH26	2.05716	0.856928	4.2087	1.90822	2.57967	0.614589	3.40354	2.41143	1.75566	2.58574	1.32689	1.37476	2.59007	3.61709	1.90597	3.79694	2.52948	0.516709	0.586317	1.6801	2.94974	3.68158	2.20176	2.90239	1.15349	3.5644	1.62496	0.576174	1.6198	1.60504	1.45053	3.8168	1.45726	0.28359	1.2495	0.576813	2.63579	2.06939	0.72011	1.26815	2.77469	0.343814	1.78981	0.390521	0.490103	1.65649	1.75718	3.23468	3.51166
C13orf33	1.34027	0.795985	1.74578	0.942716	2.44683	3.52157	1.74722	1.55773	0.817911	0.456279	2.00361	0.558395	0.584609	0.796082	0.757442	1.8856	1.8202	0.624105	2.39313	0.641035	2.45559	1.82944	1.26202	1.00285	0.926783	1.60356	1.91206	2.13654	1.38835	1.89888	2.32147	4.14503	4.13151	0.497467	2.45904	2.57832	2.43252	1.62494	0.657208	0.638938	1.91134	0.914284	1.45755	1.73017	5.39869	0.734228	1.83975	1.77285	0.878559
LOC440335	6.99376	8.9661	7.96421	6.73136	7.17444	4.1952	5.6064	7.00387	5.02369	6.21867	6.21007	6.37804	4.64638	5.7966	5.95054	6.59895	6.92528	5.67436	4.31275	5.68817	6.65204	6.01374	5.59198	6.41498	6.31827	8.11773	6.14651	3.18679	3.79393	6.49767	6.16433	5.63153	6.20627	5.78833	5.7438	5.99967	7.34277	6.86093	7.18454	7.02408	6.41479	6.62339	5.3353	6.38444	6.88345	5.70148	8.22967	7.11814	5.95297
CAPSL	0	2.93024	2.49919	1.26878	0.843982	0.0582043	1.5399	3.29979	0.0841865	0.0933411	1.33279	0.45076	1.60982	0.0953229	0.265302	1.65187	0.0565531	0.239947	0.123788	0.689523	2.15519	1.62182	0.666349	1.27154	0.175707	2.11014	2.07526	1.2076	3.0733	0.213275	0.848051	0.650728	0.213599	0.373994	0.809965	1.83047	0.275209	0.858599	1.60221	0.251811	2.95873	0.870861	0.449084	0.354793	0.2488	0.313008	2.34844	3.32139	1.32607
OGN	1.78432	0.875975	2.77648	2.26866	2.37486	1.20737	1.36548	3.51128	2.50105	0.813595	3.524	2.28996	2.67541	3.58056	2.04614	0.913611	3.23898	2.97867	0.26035	2.58898	3.30182	4.28985	3.74664	1.76347	2.53396	3.92419	2.1451	0.366381	4.04901	1.48836	2.48193	1.49735	1.35718	1.68556	2.32589	5.56437	2.2738	3.30517	2.5267	1.46612	1.46378	3.37715	2.98656	2.30676	3.07431	3.40164	2.91818	2.77819	1.38764
LOC154860	0.0203948	1.95047	3.34866	0.0831013	3.05449	0.0719164	0.187151	0.895534	3.04661	0.0586425	1.67454	1.73081	2.79784	2.62052	2.92379	0.326678	2.41091	2.73549	0.0395551	0.57263	0.429839	1.18902	0.31714	4.09376	2.14288	1.43629	0.291758	2.19299	2.36035	0.168127	2.11938	0.830419	0.375315	2.29813	1.02258	1.74804	0.190688	0.824053	1.48635	2.5549	0.25354	2.15367	1.0737	2.72382	0.159353	1.53036	2.50132	1.48311	0.689768
RSPO3	5.92326	0.580452	2.21296	0.919326	0.798554	2.41972	2.02156	1.5538	1.8976	0.716541	2.25088	0.578872	0.895098	1.5842	1.13054	0.361257	1.73311	0.774587	1.37901	1.09974	0.796179	2.59283	1.51964	1.29023	1.0366	2.23647	1.07477	1.74272	2.0087	2.44854	1.58554	0.425734	2.47913	1.55447	1.51939	1.78969	1.3839	1.43189	0.454415	0.991845	0.652782	0.809023	2.20088	1.3839	6.00646	1.73082	0.840761	1.4615	0.572028
SOCS2	2.77884	2.67348	2.99737	2.82687	2.73268	3.34341	1.52471	2.60634	3.92662	3.00152	2.87222	2.65699	3.90627	6.79875	3.55372	3.45746	3.29418	2.71318	3.42381	4.04772	5.7127	3.39326	3.15207	3.09987	4.48633	4.3298	3.56962	3.37036	3.59345	1.73376	3.05259	1.67357	3.1533	2.64368	4.08435	2.66548	4.14862	3.31839	2.04151	2.94416	3.44103	4.45591	3.77779	2.40675	5.11975	4.54992	5.10816	3.56262	5.87266
C8orf85	0.6344	0.950471	0.859658	0.59075	0.111789	0.618535	0.303894	2.03339	1.1092	0.0899985	2.271	2.65897	1.46572	1.53967	2.494	1.6076	1.38805	2.32412	0.828946	2.54374	0.60663	1.09827	2.96802	1.41662	0.699234	1.65269	1.06727	0.423871	0.584332	0.20592	2.27258	0.328985	0.299256	2.03671	1.39264	0.350872	0.455279	0.657229	3.90656	0.839689	1.10927	0.973175	1.97466	0.995206	0.125134	1.59769	1.62194	5.9434	0.488584
ATOH8	2.17884	2.87479	2.07835	4.45475	1.06151	1.13923	0.537239	3.04869	3.02297	2.39212	2.23429	4.25892	2.99528	2.46453	3.19165	1.35681	2.02679	2.10491	1.14143	2.95454	0.599938	2.53428	3.1166	4.75043	2.79502	2.19717	2.24929	0.382233	3.03557	0.713998	1.53381	1.04894	2.61992	2.27147	2.22364	2.28424	4.93669	2.02632	3.99153	2.44643	1.4345	2.44491	2.42502	1.87603	2.57526	3.80697	3.91331	3.74484	2.60244
CGA	0.278318	0	0.195722	7.45077	0.0904016	0	0.0877781	0	0	0	0.0766685	0.0738089	0.0742976	0	0	0	0	0.0784997	0	0	0.139686	0.124923	0	0.124065	0	0.275783	0	0	0.133725	0	0	0	0.798892	0	0	0	0.148287	0	0	0	0	0.122096	0.0662907	0	0.101282	0.0659988	2.58281	0.068484	0
CD38	5.14475	1.36467	2.77612	5.38853	2.73951	4.89964	3.3249	3.21653	4.44861	1.3137	3.89742	3.87302	4.88872	2.45246	2.18587	3.0303	3.3533	2.69851	3.81925	2.43394	2.65174	2.78216	2.41451	2.54451	3.29328	3.29391	1.74616	3.97111	2.62727	4.5074	3.98419	1.92324	5.58956	4.58954	4.83877	2.16003	2.75959	2.19449	2.12915	2.11965	2.91063	3.23029	3.58961	2.90265	4.19739	2.19845	5.27104	4.1715	3.91956
UTY	0.0157946	1.98168	0.0161762	1.2459	2.33129	2.06209	2.22636	0.0151533	0	0	0	2.18023	0.0176512	0	0.00581221	2.96775	0.0137769	0	1.47312	0.0301643	2.78762	0.0250961	0.0101222	0	2.34856	0	2.12559	1.3937	0	0	2.14677	0.010056	0.00922263	0	0.0205248	2.07821	1.6172	0	2.48464	2.06466	2.9491	0.0225685	0.0240444	0.0144061	0.0124394	0.0208114	0	0.00832701	0.0154466
EGLN3	3.57074	3.22208	2.28016	3.94223	3.88847	3.45333	3.61946	2.72625	2.4467	1.20232	2.7877	1.88201	1.93269	1.29451	1.82726	2.9035	1.49677	1.83447	4.63628	1.69689	2.5834	1.98455	2.33792	1.44602	1.60053	2.43713	4.50244	3.97001	2.82165	1.5115	3.8937	5.56102	5.26329	2.94819	2.41098	3.69462	2.15596	2.18244	1.35547	1.72334	3.40978	2.23518	2.42523	3.96401	4.05821	1.47601	1.95763	1.93656	1.64709
SPHK1	3.30455	3.33884	1.56425	1.96464	4.0197	4.48789	3.10474	3.14352	1.98003	2.62521	2.65926	1.73375	1.82322	2.00798	2.40446	1.97127	1.73241	1.04134	6.0132	1.99753	2.91598	2.02827	1.47335	3.04215	2.33831	2.43548	3.28345	4.5643	2.47613	3.62233	3.14195	2.64093	3.99164	1.7943	3.25	4.32696	1.71212	2.55882	0.649045	1.15919	2.29988	1.95583	2.29993	3.75874	5.28684	2.76236	2.24045	1.95199	2.18551
GALNT14	2.66082	1.38414	1.05803	3.38954	2.75842	2.49279	3.68943	2.08856	0.863349	0.872127	1.17129	1.16697	0.29628	1.45317	1.2047	1.03543	0.255614	1.20464	0.478745	0.314596	0.32098	0.428327	0.705972	0.622913	1.38349	1.11788	2.40603	1.41219	0.777484	3.39031	2.04465	3.74528	2.40687	0.52442	2.59546	2.12876	1.75588	4.67082	1.0038	1.99748	0.674349	1.79754	1.40619	2.73361	0.583873	0.853844	3.31031	1.42567	3.00728
C6orf176	4.91948	0.053129	0.0316442	2.30913	0.0558614	0	0.0943682	0.0587212	0	0.039605	0	0.363327	0	0.0230623	0	0	0.1566	0	0	0.0703375	0.0389908	0.256926	0.0348376	0	0.144228	0.174608	0.0243783	0.0366745	0.0734556	0.0470763	0.444529	0	3.46837	0.0440895	0.301991	0	0.357269	0.609275	0	0.051018	0.0431054	0.192001	0.246924	0.0877146	4.51472	0	2.23273	0	0
SLC16A4	4.93646	2.45569	3.81261	8.15403	4.56981	3.76854	3.33992	4.46609	2.86441	5.01882	4.76773	2.90683	3.04783	4.06412	2.78618	4.18097	3.2934	3.55868	1.81676	2.80406	2.14232	3.54894	3.91891	3.15085	4.31607	4.70608	4.0285	1.69716	3.51328	1.75887	2.84295	2.8958	3.28821	2.97573	2.85594	3.70581	5.16889	3.8712	3.8902	2.98133	3.85411	3.43629	2.8529	3.63618	4.21539	2.72966	4.50318	5.06546	4.67645
GRP	1.10615	0.22281	0.798225	4.07167	0.650049	1.07086	0.313528	0.407646	0.152019	0.677706	1.71448	0.810615	0.172205	0.508335	0.272544	0.908367	0.531079	0.393087	0.856307	0.631922	0.217366	0.862613	0.557724	2.49171	0.21376	0.790765	1.03668	0.642447	5.73162	0.259282	0.332968	0.189715	0.0693964	0.112698	0.366281	3.48463	1.34714	1.80656	0.629308	0.190782	1.43675	0.828663	0.284951	1.20722	0.704289	1.11052	2.57703	2.5984	0.455966
RHOB	7.75905	5.68578	8.11109	8.8425	7.14982	5.48879	4.75289	6.97459	7.33299	9.19918	7.2799	7.02287	7.42912	8.42164	7.14257	6.9513	6.41612	6.14758	5.82463	8.2885	6.92251	7.35203	6.39144	8.45949	8.02417	8.30335	7.23217	4.70002	7.7535	6.15817	6.44545	7.22575	8.80654	5.10411	6.86655	6.59913	8.16691	8.33816	6.27916	6.0202	6.94987	7.30797	7.74267	6.68427	9.01425	7.44068	8.97834	8.04369	7.11969
ATP1B1	9.27355	5.93169	9.3475	10.3331	8.20122	5.93616	7.2926	7.40713	7.24315	8.44617	6.24882	8.36606	7.5601	8.38103	7.49152	7.49974	7.51965	6.68867	6.79102	8.57685	10.0199	6.90695	6.7094	7.93061	6.58406	7.43681	6.95899	5.76494	6.51831	6.55839	7.67708	7.17454	7.39835	7.69725	5.16027	5.99669	7.8139	8.45458	7.62191	8.32885	7.15852	6.67706	7.38841	6.69484	8.62913	8.47263	8.26648	8.37865	8.96461
CES3	0.372504	2.97515	1.72503	0.359106	0.897742	0.333982	0.170449	0.480296	0.811882	3.68319	0.327474	0.542639	0.303802	0.316972	0.737582	4.15311	3.00046	0.826859	0.07768	1.40619	2.35473	1.34084	0.964544	0.728741	0.320258	3.89293	0.753724	0.395209	1.75553	2.32298	0.393499	0.741454	0.288622	0.406814	0.721374	1.05438	0.347949	0.544507	0.815332	1.33872	3.61357	0.416737	1.81312	0.432628	0.13344	2.35842	0.731752	0.812649	0.295956
SMOC1	3.80345	0.476633	0.955895	2.31193	0.337692	0.270127	0.604449	0.764058	0.385978	0.284399	0.970618	0.141957	0.350645	0.24561	0.426031	1.52386	0.613404	0.717761	0.422788	0.819955	0.394589	0.874058	0.654401	0.820755	2.21738	1.18516	2.59993	0.286132	0.522982	0.644105	0.639897	4.08715	3.91628	0.507621	0.893455	0.560677	0.504744	0.622526	0.418025	0.667908	1.51225	0.348571	1.24803	0.414994	3.74876	0.500431	3.91207	1.03738	0.80692
TFPI	4.3474	5.15135	6.43029	5.12871	6.62474	5.44388	7.82801	4.98413	7.60231	4.9117	5.41294	6.60166	6.42779	6.49644	7.17803	6.55736	6.79275	4.21317	4.63067	6.73909	7.6863	6.16599	5.48282	7.00997	6.82211	6.51321	5.39464	4.028	5.58766	4.63727	5.14468	5.32287	5.03928	4.90483	5.9565	3.25952	5.37468	5.13956	7.21191	6.17103	6.16497	6.20634	6.20835	7.34462	6.08546	5.99149	4.69458	5.15353	7.8988
MIR3909	0	0	0	0	0	0	0	0	0	5.22621	0	0	0	0	0	0	0	0	0	0	0	0	0	0	0	0	0	0	0	0	0	0	0	0	5.84848	0	0	0	0	0	0	0	0	0	0	0	0	0	0
CAPN9	1.78843	0.577201	1.09944	4.11959	1.0678	0.592469	0.605321	1.51267	1.65851	2.56141	1.72567	0.223518	1.86835	1.3977	3.2776	2.11655	3.92061	0.703728	0.43484	1.5759	0.528939	2.32306	0.245977	1.39611	2.03824	1.93874	4.26327	0.376284	1.66816	0.0594955	0.738953	1.02358	0.699148	2.35898	0.902878	0.36116	3.29003	2.13455	0.612208	3.30027	1.9325	1.70751	2.2414	1.98536	1.05014	1.52712	0.78271	2.77664	0.836611
C11orf9	2.6996	1.46279	4.64474	1.23188	3.07078	0.942152	3.87633	1.30456	1.00426	3.46034	0.931245	2.68982	1.15684	2.38048	1.84705	2.9859	2.70909	2.36021	0.977367	2.19661	0.977749	1.76947	1.45916	4.0048	2.44065	1.28358	5.00807	0.457635	1.44191	3.40215	0.981643	1.46217	2.89531	1.909	1.62936	1.67437	0.907181	2.83516	0.532109	1.52502	2.95622	3.31487	2.06388	2.04022	3.28792	3.36153	2.04206	2.61443	3.2813
EPHX1	8.97823	9.10741	6.02173	6.71108	7.08825	5.56965	8.24283	7.35643	6.63982	6.22657	6.54038	7.02205	5.8191	7.29885	7.5268	7.54648	7.75712	5.84797	5.44979	7.11546	6.18675	6.28738	7.18708	6.61811	8.00172	8.87409	6.09522	4.38793	6.10297	5.39644	6.27523	5.52814	5.31733	8.27353	5.81801	7.81384	8.60252	6.93759	7.75002	6.75865	7.24105	8.6783	6.73095	8.24511	6.77646	7.55582	7.55142	6.53657	5.89646
C7	5.6846	4.22021	7.07521	4.85919	5.17884	5.43015	3.20746	7.14597	7.34245	4.6114	7.22472	6.00439	6.29981	6.95814	5.70017	5.44824	6.25953	5.36406	2.82294	5.82024	5.1682	7.77136	6.88878	5.94172	6.26808	6.32281	5.98636	4.28018	6.71722	5.64518	5.85613	6.02408	3.92778	6.47139	6.8654	3.481	4.9431	6.67452	4.84192	5.28059	5.70022	6.16714	6.9271	5.74829	6.38431	6.08519	4.22318	6.06707	5.63707
DUOX1	2.02741	2.11867	3.93317	2.21516	1.64333	1.42991	1.28963	2.21006	3.10664	2.96384	1.45835	4.10593	4.34433	4.13799	3.15496	2.28981	2.62618	4.39418	2.00822	4.63145	3.48884	1.50782	3.78824	4.70256	3.42231	3.83189	3.82505	1.2862	2.90526	0.884617	2.42585	2.058	1.52147	2.85298	3.32372	0.582515	3.35784	2.17198	3.76795	3.92678	2.53362	2.73798	2.69289	2.73586	1.61665	3.40381	2.48732	4.70421	2.87776
PDLIM4	1.77819	4.01157	2.72007	1.79734	1.50634	2.78362	2.2859	2.31144	1.79019	1.93551	2.3217	1.48741	0.773179	1.69153	1.38024	2.62982	1.21626	0.396037	3.8567	0.664475	1.44515	1.74477	0.831159	1.34253	3.46464	2.21802	2.92728	2.42379	2.54189	3.20607	3.30636	3.17976	2.7664	1.35909	2.25076	5.44812	2.67078	2.04993	1.66919	1.64905	2.80473	2.81203	1.72339	4.55439	2.55773	0.683205	4.11515	3.1338	3.39282
SDR16C5	3.99832	7.02933	3.88463	4.05018	3.75771	2.27226	2.449	2.98	4.00417	4.6296	3.61025	4.56379	5.21512	4.85497	4.05519	2.74048	3.28508	5.65017	2.54573	4.0696	3.91587	4.13326	3.13817	3.77045	5.24594	4.07049	5.04774	2.65093	3.56605	1.48783	3.26846	1.70554	3.57538	3.1086	3.47376	5.66312	2.94936	3.60474	5.3342	3.97965	2.39965	5.03978	4.53192	4.85388	2.87655	4.3045	3.42543	3.60432	5.20861
DRAM1	4.41399	6.64795	5.45875	4.78635	4.40069	5.6365	4.52425	5.54223	7.26897	5.79173	5.06361	6.39444	6.24768	6.97911	7.16447	7.88141	6.88662	7.46486	4.71769	7.01523	6.47156	6.12198	6.9047	6.82014	6.82338	5.8625	5.70687	4.99209	5.25048	3.86532	5.44373	3.7521	5.04872	6.5379	4.63571	4.34789	6.18429	4.8732	6.95774	7.02382	7.53208	6.58443	4.77791	5.70672	4.10903	5.87575	5.3267	6.90708	5.80432
GALNT5	1.2941	1.60639	3.47348	3.05739	3.6875	3.27591	1.59523	3.50533	2.7218	3.95087	2.99203	2.61997	4.95183	4.01184	3.12389	2.91254	4.35423	3.56276	6.0445	3.12111	3.43619	2.39867	3.26922	3.79725	2.73973	2.7122	4.68471	1.60339	1.8419	1.62162	2.19645	3.20971	2.42723	2.3272	3.46556	2.25408	1.74585	3.57895	0.865316	4.30616	2.94304	3.11547	2.31822	3.34453	1.86252	3.48707	0.483455	4.10532	4.5304
SFTA2	8.81604	7.94203	7.66075	8.04943	6.58549	5.60587	3.76191	7.70174	7.52674	8.58872	7.98664	8.57449	7.62238	7.86474	7.2299	7.54854	8.29178	8.52406	4.45587	8.63343	8.27718	7.86489	8.0827	8.65389	8.08994	8.93864	7.02783	7.08129	7.39868	5.44275	7.07655	6.73529	7.11781	7.70946	6.84788	7.52308	9.42336	7.22771	8.73022	7.7582	7.28294	8.29378	7.42925	8.03398	7.75356	7.30034	8.84888	8.07939	8.25403
LILRB4	3.10059	3.48931	2.75822	3.16506	4.06725	6.30574	5.1522	3.19535	4.59885	2.15828	3.87629	3.04652	5.45335	2.2129	3.11811	2.9792	3.42782	2.12761	5.45267	1.98043	2.1016	2.41838	2.82207	4.23021	2.75879	2.82956	4.72855	5.28842	3.94299	4.08009	4.5357	3.34174	5.06105	3.79141	3.6951	4.28887	1.60458	2.36744	1.69129	2.24381	4.07492	3.05313	3.64886	4.28856	4.13798	2.5313	2.63583	3.09336	3.08701
ANLN	2.53443	1.72427	1.13888	2.59039	3.02797	3.7295	4.49757	1.99361	1.02721	1.20458	2.02665	2.55473	1.24094	0.97396	1.73584	1.57162	1.6037	1.84678	4.80688	1.28175	1.03507	1.07248	1.33386	0.565086	1.69814	1.12771	1.58961	5.0005	1.67709	2.95889	2.72155	4.05171	2.94364	2.38768	1.61047	3.03312	1.11354	2.78987	1.24588	1.43188	1.86785	1.48008	1.69119	3.06415	2.90415	1.29781	2.04522	2.17984	2.23051
GEM	4.53074	3.6322	4.37798	4.60873	4.09475	3.54243	3.20885	4.4298	4.56343	4.60024	5.4088	4.08241	4.58261	6.51305	5.72429	5.66716	4.3845	4.20139	4.68076	4.63531	5.00051	5.21388	3.86054	6.29863	4.58375	6.83715	3.98381	3.85457	4.90746	3.81567	4.33685	3.20037	4.92537	4.05163	5.05839	5.12916	5.39315	4.42671	3.95814	2.90551	5.54897	4.41621	6.14198	3.85568	6.71628	4.87673	8.32813	7.08092	4.58366
RARRES1	4.1884	3.79315	4.29408	3.89507	4.26993	5.65614	8.10458	4.07876	4.86574	2.47763	5.02947	3.58777	4.76763	2.59542	2.83559	4.49636	4.50073	2.4923	4.65226	3.31179	2.33956	4.12072	3.85791	2.7296	2.58655	3.80974	4.63148	4.42506	4.99834	5.20599	5.47509	5.38819	5.84171	4.8447	4.13289	4.55675	3.48037	4.16277	2.37195	2.45651	4.56063	3.18244	4.24218	4.23213	4.30824	3.38083	4.15564	4.20757	3.56578
ITGB8	0.696293	0.43322	1.25022	0.829235	3.48148	1.13814	3.11134	3.19823	1.14631	1.30165	3.29924	1.63023	1.52613	1.57364	1.54206	2.32108	1.79064	2.37748	2.92338	1.14956	2.19413	1.76186	1.66944	0.759921	1.27242	1.84898	4.04012	1.2794	2.23426	2.03733	2.83903	3.29699	1.2351	0.875032	1.17346	1.30022	0.358083	4.8884	0.701742	2.53693	2.78393	0.963207	2.65062	2.91448	0.462912	2.65063	1.39658	3.48458	2.64573
OLR1	3.97886	3.82642	3.08605	3.62982	3.15064	5.03941	2.76282	3.20893	3.12027	4.68167	3.52378	4.67671	4.40526	5.5367	5.18327	2.84574	5.78512	2.37883	3.83196	4.21294	5.29267	3.24952	5.01132	4.73149	5.49429	4.68146	6.11162	3.71648	4.27573	2.67989	4.50773	3.25683	3.94536	2.99318	3.10344	4.62846	2.73401	2.73338	1.58897	5.11459	3.76443	4.79004	3.52654	5.61068	5.38788	4.92601	3.21592	5.36777	4.7283
LOC642587	0.0723063	0.68296	0.275692	0.279827	0.066068	0	5.17185	1.0252	0.0939557	0	0.903235	0	0	0.106355	0.154511	0.0500269	0.181857	0.112441	4.02707	0.118725	0.331002	0.335907	0.0466623	0.519935	0.0681222	1.11801	0.570778	0.315469	1.55372	0.0629589	2.68325	2.71686	0.778093	0.0521712	1.09376	0.778831	0	2.6269	0.225149	0.227562	0.36234	0.214145	1.84398	0.129175	0	0.0481243	0.620242	0.990137	1.68394
ZBTB16	2.32812	2.03346	0.640395	2.18283	0.87935	0.315913	1.39254	2.80905	2.13302	1.85199	1.26803	1.82227	1.19927	4.66522	3.04395	1.68334	0.408015	2.78319	1.90512	1.46492	2.1867	2.13336	1.06383	3.34441	4.42185	0.670118	0.894354	0.511706	2.42348	0.72349	0.977815	1.88886	0.860967	2.43044	2.29298	1.20012	3.90212	1.44848	2.24361	0.708608	1.67448	2.19078	4.05313	1.93022	3.35844	3.53481	2.49275	2.75298	2.76844
MT1H	0.251154	1.696	0	0.136184	0.760007	2.44121	1.59372	0.935055	0	0.8718	0.524627	0.189785	0.359631	0	0	3.14288	1.49591	0.201352	3.53373	0	0.749105	0.447579	0.165589	0	0	1.52641	2.04919	2.24061	0.604326	0.579701	1.92158	0.210711	2.21181	0	0.620514	3.0425	0.520969	0.437544	0	0	3.28429	0.558841	0	2.08094	2.73434	0.323079	1.21716	0.605353	0.35339
ODC1	9.24649	6.58411	5.78662	9.41092	5.02496	5.43509	6.09337	6.33001	5.4344	5.56194	5.67111	6.47778	5.19958	5.83816	5.83997	5.53877	5.27244	5.99145	4.93324	5.90401	5.96063	5.52668	6.55443	5.52561	6.46637	6.05796	4.95126	5.9041	5.12742	5.25343	5.59619	4.32876	5.8357	5.97334	5.7187	6.55575	9.57117	4.98942	5.11922	5.67385	5.10551	6.31796	5.58418	5.4554	7.98907	5.12233	7.12957	6.44228	6.37235
AKR7A3	2.50267	2.71757	0.352914	2.93316	1.81908	0.165302	1.55797	0.663499	0.413771	1.26552	0.502382	0.104491	0.294988	0.264688	0.290658	0.328155	0.198321	0.246971	0.136258	1.47418	0.522501	0.58111	0.176056	0.313512	0.172857	0.0935414	3.81721	0.164331	0.741351	0.794048	0.423736	0.641654	2.78878	0.31308	0.46763	0.556858	0.270882	0.395592	0.152067	0.292659	0.955711	2.29798	0.369131	3.32497	2.25703	0.416639	4.07743	0.526519	0.10306
SLAMF7	4.73483	3.36548	5.04948	5.14688	3.46848	6.33598	4.87089	3.8752	5.34258	2.72961	5.21635	2.91371	5.99981	2.69594	3.63756	3.58227	5.10685	3.05093	4.85665	4.17384	3.47643	3.28209	3.86881	4.04404	3.58596	4.72613	3.45826	6.14144	4.28532	6.3363	5.46404	3.10113	6.19438	5.8561	6.3106	3.77205	4.16424	4.20873	3.1245	3.94854	3.38461	3.21654	5.33888	4.42719	4.33693	3.39781	3.32076	3.64113	4.86197
DDIT4	5.10418	6.60484	5.64878	8.1333	7.41375	6.13848	5.97296	6.6569	6.00702	4.5747	4.73081	4.77598	4.66804	5.43853	4.62425	5.78927	5.59652	4.15336	7.84567	6.0262	5.96176	6.16896	4.0654	6.23448	6.02374	5.16627	5.02207	5.40068	6.69858	6.99336	5.37693	5.38873	8.73695	4.89509	5.7512	7.26455	6.59969	5.78988	4.61527	4.87495	5.62991	5.83292	6.50786	5.72046	8.20253	4.54464	7.62326	6.35274	6.33968
CPXM1	2.53142	2.59748	2.93021	0.939549	3.88068	4.77707	2.93727	3.15997	2.42743	1.16976	2.59605	1.98694	1.54515	1.36679	1.83307	2.11671	2.31021	1.24991	4.43047	1.47813	0.59698	2.99249	2.30808	1.79509	1.31029	1.88992	2.64998	3.36878	1.7015	2.62647	3.46723	3.26361	3.55078	2.31419	3.80573	4.11602	2.56361	2.55274	0.214156	0.611856	2.63703	1.56325	2.62548	2.14941	3.71352	1.43209	1.88771	1.77278	0.869275
LYZ	7.67766	6.9042	7.64987	6.98386	7.51273	10.4937	8.35713	7.84751	9.09782	7.75029	6.91817	7.88994	8.12363	9.70767	8.89148	7.91556	9.66916	8.60811	8.50419	8.8232	7.82943	8.48755	9.53051	9.07752	9.25976	8.44424	10.7179	9.28131	8.42291	7.80995	9.58021	6.50031	9.09844	8.50571	8.83721	8.02242	7.63499	7.18831	5.62381	8.62237	8.60038	8.11605	8.16021	9.6005	7.82451	8.68241	4.96092	8.74647	8.94607
COL6A3	5.69753	5.32998	5.218	5.28837	7.36353	7.7917	6.31792	7.31028	5.83708	5.15815	6.51851	5.31854	4.67386	4.81388	5.53593	5.55039	5.75606	4.58261	7.91819	4.99969	4.10815	6.06145	5.91555	4.89839	5.29567	5.47803	6.61924	7.29312	6.86014	5.4595	7.03365	7.05032	6.81141	5.6168	6.69804	8.0514	5.47046	7.16181	4.49946	4.58917	6.50583	4.87826	6.55234	6.67168	6.67261	4.96422	4.55823	5.47001	4.66398
TK1	4.26736	4.58395	2.60887	3.93881	5.33597	4.64594	5.39895	3.29695	2.58242	2.45628	2.88909	3.33695	2.63052	3.59907	2.71576	3.02637	3.54242	2.39629	5.83968	3.39633	2.34849	2.3152	2.67545	3.07046	2.92191	2.7069	3.11439	4.96366	3.04167	4.88637	4.37061	4.49402	5.43813	3.2867	4.22224	5.44097	3.14606	3.96491	1.81604	2.34381	3.46996	2.95723	2.52859	4.86301	4.83882	2.46754	4.8675	2.91319	3.16436
PTTG1	4.76393	6.73097	3.48822	3.73113	4.33737	4.87887	6.01704	3.40216	3.82792	2.84786	4.44868	3.9263	3.02216	3.52253	3.30013	3.68185	3.33902	3.27698	6.16009	2.42406	2.4199	2.53747	2.83086	2.29784	4.33865	4.53465	3.79732	5.71807	3.31252	5.24795	4.65533	5.46447	5.1027	4.62915	4.32137	5.75852	3.01492	4.25975	2.55399	3.03396	3.7564	4.35506	3.10225	4.93084	4.70293	3.20133	4.66168	3.14478	3.63916
CTSG	1.30334	2.74763	3.71472	2.58325	1.91306	0.942624	0.79556	2.48532	3.32217	1.53044	2.83571	1.22662	3.33347	1.39991	2.06798	2.90372	4.10804	2.41188	1.49325	1.94797	1.03723	3.25063	4.79163	3.69363	2.94019	2.72693	1.38806	0.522384	0.740004	1.15808	1.65768	1.72653	0.748992	3.59862	3.72376	0.686811	1.31844	2.27311	0.215128	1.71255	2.28786	1.49989	2.07457	1.75624	1.70392	3.10793	0.34794	1.77182	1.70036
NME1-NME2	1.182	3.98858	0.93963	2.74329	3.23845	2.95232	2.71395	2.51251	1.28256	2.8644	0.754043	3.59004	1.64368	0.645359	0.751929	2.67436	0.803105	1.53841	3.24039	2.34128	3.15143	0.000186716	1.00164	3.53335	2.38722	2.25476	1.09019	1.30427	1.08585	1.17611	1.39299	0.977757	1.94145	1.77409	3.49461	3.3313	2.08539	1.59828	2.34885	2.22533	1.29039	3.27221	2.34542	3.25252	2.97692	2.68096	2.9246	2.06083	2.50678
LAMP3	4.78861	4.21414	4.12296	4.91444	3.74544	5.33796	4.4612	4.45822	7.10219	5.19763	4.13068	5.69269	6.95958	5.37889	5.19298	5.14891	6.01529	6.32817	5.07671	6.93583	5.32445	3.94761	4.59454	5.79724	5.95457	5.73659	6.42059	3.97312	4.63847	2.79461	5.88414	4.11545	4.5075	4.76169	5.6115	5.13859	4.89272	3.70579	6.47289	4.82681	5.11207	6.95102	3.53219	4.88807	3.36009	5.74502	4.01535	5.89678	6.13619
SCARA5	0.952208	1.04603	3.47355	1.05583	0.651585	0.388151	0.189545	3.95093	2.52437	0.373558	3.02198	1.11698	1.2829	2.28276	1.63627	1.23276	2.14675	1.92471	0.270979	2.21539	1.52833	4.20549	3.01318	3.28449	2.60786	3.06419	1.8156	0.171033	3.9946	0.604699	1.58466	0.844922	0.492081	1.62274	2.11435	0.736411	1.66369	2.77961	1.96049	2.31651	1.89121	1.84515	3.31301	2.55248	2.87383	2.12571	2.41631	2.57745	1.27261
BMP5	1.59641	1.09274	3.78299	2.95876	1.7147	2.04369	0.703183	3.55606	2.6503	2.28299	3.80716	2.29783	3.01913	2.86059	3.31956	4.1011	4.57331	2.72275	1.0885	3.49622	3.01392	3.95218	4.34608	2.57406	3.56183	3.55596	2.1269	2.99789	3.90777	0.281874	3.57887	3.42006	1.37299	3.12486	3.29029	1.57455	1.38569	4.48322	1.7562	3.0515	4.32274	3.60113	4.43809	2.11555	1.15035	3.5041	2.22456	2.31588	2.73034
PLOD2	4.30153	4.70182	2.71553	4.98418	4.35759	6.06591	5.56292	3.91009	2.56399	2.39226	3.80087	2.75217	2.57335	2.23855	2.85799	3.7277	3.02147	3.25649	5.66172	2.64072	2.82102	3.11312	3.44095	1.68218	2.70285	2.82778	4.56509	5.3335	3.45654	3.59148	4.5375	5.35027	5.47685	3.08043	3.76735	4.77537	3.51078	3.4417	2.47455	2.70287	3.99384	2.66642	3.47829	4.82757	4.57935	2.81593	3.44175	2.7954	4.26619
CTSK	5.19799	5.76723	5.72115	4.37541	6.11199	7.32877	5.99587	5.9219	5.42926	3.88343	5.76473	3.75506	4.70823	4.41334	5.01451	5.83825	4.97697	4.31438	7.4436	4.06105	3.79237	5.17678	4.24224	3.71747	4.43421	5.0303	5.53081	6.74721	5.68594	5.28909	6.52952	4.40845	6.2679	4.6447	5.31859	8.32193	4.64507	5.83404	4.45539	3.89117	6.08633	4.52584	5.57766	6.12994	5.74805	4.13874	4.62352	5.60925	4.35425
PLA2G4F	2.28659	3.04576	2.62903	1.59634	2.36263	0.533929	0.897875	3.52168	2.75648	2.89325	1.62274	3.89785	3.43606	3.8575	3.81978	2.23532	3.08217	4.04774	1.33346	4.29466	2.56047	2.82484	4.26534	4.10868	3.30291	3.90347	2.14096	0.360543	2.69883	2.47315	2.25759	2.59559	0.781135	3.72104	1.7521	1.60896	2.37105	1.8944	2.51776	2.61267	2.02548	2.66096	1.29947	2.52853	1.36451	2.99197	0.729074	3.47046	2.09685
HIST1H2BD	4.83323	5.05936	4.63034	5.31371	2.78295	2.74308	2.31282	3.29971	2.07308	4.52631	4.123	4.64966	3.34805	2.19063	2.80604	3.58853	2.82515	3.25136	4.15566	2.14926	1.65979	4.51962	4.23718	2.48629	4.49601	4.50979	3.35874	3.32684	3.24414	4.29904	3.67515	2.9706	5.45115	2.75493	4.37712	5.25418	2.1974	3.16893	5.24463	5.13478	3.4513	5.66509	3.86386	4.3783	3.83737	2.81773	3.9519	2.92955	1.67003
BIRC5	2.32574	2.17065	1.09294	1.76053	3.13596	3.17258	4.48059	1.54707	1.24776	0.946437	1.74737	2.10676	1.05031	0.896105	1.21995	1.47757	1.52517	1.10504	4.75709	0.918832	0.666456	0.770075	0.999909	0.838824	1.26612	1.2162	1.27034	3.71993	1.44836	3.28503	2.24525	3.8681	3.19368	2.1033	2.03234	3.82397	1.40173	2.09481	0.614749	0.852715	1.58655	1.31217	1.29388	2.78754	2.96237	1.1025	2.79654	1.48802	1.44203
SCN7A	2.35986	0.936684	2.74471	2.42792	2.61065	2.09186	0.548403	4.0011	2.97424	2.78412	3.97869	2.84477	3.46255	4.9155	3.85462	3.37301	2.7223	3.58534	1.11227	3.55968	3.05045	4.95418	4.6657	2.41291	3.52976	3.24026	3.19314	0.821291	4.76042	0.97073	2.62196	2.81692	1.34826	2.78884	2.3406	2.0774	2.72265	3.97147	3.29389	2.4671	3.52061	3.00357	4.54898	2.77162	2.49477	4.19015	1.64309	3.46978	3.1278
NPR1	2.14934	2.61854	4.07331	1.88189	1.92832	1.77942	1.02594	3.25488	3.15226	1.97458	1.80078	2.85367	4.8633	5.86589	3.07374	2.57342	2.26389	3.98512	1.36687	3.10032	2.34706	4.64681	4.34535	3.5143	3.77315	2.33471	2.3666	1.7262	3.94701	1.43319	1.83516	1.59476	1.72417	1.91214	2.63506	1.48618	2.59624	1.91283	4.01327	3.50755	1.97424	2.41558	3.41129	2.88602	3.40016	3.55181	1.99459	4.5731	3.37489
MLPH	5.52738	5.5537	6.53073	6.81982	5.15152	3.38845	3.44404	6.05846	6.05804	5.83064	4.41279	7.12118	5.56126	6.32158	6.59525	5.48433	5.39857	4.66722	4.28033	4.8273	5.29594	5.00523	5.80626	6.96955	5.54601	5.18591	5.73227	3.07664	4.53888	3.83569	5.05324	5.29348	4.10834	6.24197	4.16019	3.27167	6.51044	5.49581	5.53495	6.3677	5.09418	3.60196	4.83598	5.16306	5.94615	5.1695	4.08955	6.44324	7.0629
FAM3D	1.05621	1.08541	3.01601	0.945287	0.300502	0.484269	1.36318	1.61859	1.34386	4.01525	1.00146	0.708956	0.412834	1.34251	0.661765	1.65893	0.500807	0.808327	0.354953	0.245471	0.348389	0.511084	0.449445	1.55095	0.620786	4.75499	2.32854	0.272186	3.20808	0.220768	2.15932	3.76201	1.07324	0.541041	2.03235	0.896186	0.847842	2.3882	0.209796	2.96506	1.54358	0.724646	1.39024	0.344903	1.00661	1.09186	1.23225	1.61697	0.405326
LDLRAD1	0.889072	2.86247	2.01946	1.72801	2.11406	0.0766937	1.60661	3.67705	0.0563561	0.389793	1.37427	0.12444	0	0.125104	0.181217	0.971523	0.398475	0.310245	0.0832593	0.383678	1.54558	1.06108	0.698458	1.70502	0.599524	1.48932	1.9887	0.658793	3.18332	0.276494	0.877729	0.435806	0.338558	0.607088	0.463396	0.777039	0.982108	0.888537	1.3218	0.325224	2.92899	1.33092	0.265126	1.02508	0.699554	1.11419	1.73638	3.7111	0.573903
FAM101A	0.8248	1.9589	0.633359	0.241855	1.34327	3.40526	1.89688	1.02734	0.532402	6.05217e-05	0.892322	0.413612	0.163934	2.97731	0.997204	0.89523	0.0537691	0	2.22564	3.02346e-09	1.24078	0.270071	0.71585	0.532799	3.52377e-15	1.69529	4.39273	2.34318	0.538237	1.3997	1.28226	0.531711	2.76929	0.269847	1.78699	2.61474	0.551499	0.606178	0.102592	0.840187	0.901914	0.380337	0.777197	1.90981	2.4298	0.461909	1.86271	0.464349	0.644218
SNORD11B	0	0	0	0	0	7.62275	0	0	0	0	0	0	0	0	0	0	0	0	0	0	0	0	0	0	0	0	0	0	0	0	0	0	0	0	0	0	0	0	0	0	0	0	0	0	0	0	0	0	0
TPSAB1	3.2861	5.26445	5.28581	3.52345	3.81637	5.30093	2.57365	4.82096	5.75808	4.85076	4.71353	5.29295	5.22612	5.95765	6.17415	5.66634	6.23244	4.90492	5.43456	6.34589	4.74778	5.87134	6.3647	6.52177	4.68994	7.11798	4.66879	2.85127	6.57304	3.57925	5.16849	3.75519	3.96409	4.99477	5.01765	4.77872	4.03995	6.44557	4.46119	4.55868	5.43099	5.34965	5.17739	4.36435	4.35103	6.32183	2.4318	4.45717	4.5015
APOC2	1.93891	3.67706	2.82424	3.66342	3.90362	5.27983	4.8694	3.32145	3.19018	3.78402	4.26117	4.52197	4.71826	4.25401	4.37416	1.88242	4.34723	1.78549	2.7649	3.16003	2.12503	1.93374	4.66491	4.20206	2.83935	3.66993	5.22581	5.44799	4.36578	5.34287	5.17176	2.9582	2.44828	5.71064	3.94272	4.07253	2.53339	1.98462	2.44214	2.79572	2.73891	3.29612	2.86062	3.77469	4.24191	3.77998	3.94588	4.50183	3.40121
KLF4	4.15222	2.5488	3.34432	4.86337	2.44567	3.10614	4.65048	2.88156	4.41086	4.93428	3.66789	3.19094	3.83597	5.26735	4.16759	2.7401	3.75483	2.70936	3.72166	4.37671	4.83882	3.10251	3.54238	5.48164	5.12178	5.15871	5.02657	3.75888	4.28618	2.01754	2.67354	2.79358	5.00574	2.09031	4.7909	2.51577	3.56471	3.96302	2.02682	3.02592	3.34115	5.01137	4.97193	3.89715	5.05139	4.64745	3.43839	4.39178	5.21936
FOXQ1	4.65159	3.88565	4.26796	3.01371	1.79978	1.29335	3.48527	3.37173	3.11959	4.14599	3.38704	4.15041	2.79996	3.72961	4.37714	4.52528	2.17711	4.22668	2.3794	3.16994	3.28057	5.29909	3.8543	4.77676	4.03285	4.46127	3.49622	0.446718	3.84701	2.99539	2.42641	1.95197	3.94101	3.06447	2.49832	5.23676	0.791186	3.06023	5.10562	3.68201	3.8903	4.66635	3.14842	4.52128	3.80989	3.76169	3.60682	4.43982	2.79147
BCAM	6.59277	7.97057	7.09886	6.5124	6.31436	4.52086	3.36581	7.08884	6.52991	6.94693	5.87009	6.75208	6.69459	7.76299	6.53388	6.65	6.5753	7.12717	5.06103	8.64298	7.3837	7.32079	7.15288	8.51034	6.55554	6.88792	5.57442	3.63318	6.48616	5.31473	6.01351	6.79079	6.41198	6.21119	5.99939	5.35394	6.35462	6.7447	8.61305	6.72989	6.47532	6.92351	6.25585	7.04103	4.97646	7.87323	6.94066	7.44876	7.05449
CYP4F11	3.98885	1.63238	1.32658	0.0827444	0.016459	0.124812	5.41991	0.965385	0.0118407	0	1.2776	0.417353	1.10701	1.41532	0.0263886	1.26285	1.25223	0.472137	0.998211	1.45621	2.56516	0.0897659	0.0344244	0.654362	0.649381	1.14317	0.0422513	0.104117	0.107806	0.0916075	0.317033	0.156597	0.0917525	1.46063	0.78921	0.462913	3.16906	0.248371	0.014844	2.03456	1.06281	0.322913	0.322275	0.376593	0.612677	0.404829	0.506615	1.07914	1.42762
CKB	8.75104	6.51683	5.06128	6.87825	4.51454	4.47786	2.23588	6.48466	4.52902	5.54313	4.96179	5.6547	5.99585	7.00997	5.51744	5.92077	6.14792	7.02729	5.78991	4.35808	7.09913	6.19137	5.24442	6.90694	6.23925	5.59347	5.23399	5.08901	5.24278	4.05373	6.25154	5.26698	5.398	5.24078	4.75865	7.0719	5.90317	5.1003	6.67972	5.50713	5.8578	5.44344	4.92026	6.39008	5.43774	5.52284	8.14734	6.62364	5.23723
SLC12A7	6.7624	4.46154	4.45638	5.02668	5.78301	4.83797	5.80575	4.87589	4.40663	5.2634	4.13545	7.94173	5.8281	4.64022	4.73198	4.80405	4.01497	5.70949	4.61194	4.52082	3.78358	4.55455	4.07617	6.86482	4.99652	3.58168	4.45347	3.99857	4.20686	5.09368	4.85168	6.58018	7.27202	3.91742	4.03082	3.88108	4.51042	4.41549	3.86237	4.10689	5.04669	4.64131	3.92496	4.93654	6.59612	3.9475	6.01893	6.30342	6.73299
CRABP1	0.32089	0.632442	3.93436	0.776721	0.155175	0.223562	1.21532	1.48127	0	0.626836	0.610874	0	0	0.405388	0	1.01868	0.148622	0.19825	0.241696	0	0.0629992	0.16237	0	0	0.0821311	0.318028	0.0690147	0	0.750396	0.282347	2.69706	2.72672	0.57258	0	0.508785	0.0643865	0	2.75478	0	0.742227	0.260223	0.0548817	0.868506	1.28539	0.328172	0	4.2285	0.555352	0
ASPHD1	0.440635	4.92088	3.45457	0.410338	3.54189	2.02065	2.35251	2.09356	1.92852	2.90778	2.03146	1.34826	1.70173	1.83864	1.67638	1.33796	1.34056	0.849461	1.19379	1.98489	2.29294	1.7507	0.396526	1.71603	2.81231	1.90627	1.50499	1.35163	0.592758	0.415678	1.37217	1.24198	1.25439	0.437687	2.19929	3.48446	0.567988	1.48245	2.4337	2.76097	1.15143	4.62651	0.263574	2.39434	0.670533	0.740675	2.60244	0.971216	2.20462
SPRR3	0.637367	0.673428	0.208106	0.0374342	0.0649353	0.611424	0	0	0	0	0	0.10401	0	0	0.103054	0	0.108926	0	0.069419	0	0	0.0457181	0	0	0	0	4.03046	2.16117	0	0	0	0.774648	0.178489	0.0512728	0.990311	0	0	6.17631	0	0.740877	0	0.170921	0.0935173	0.0435903	0.208314	0	0.738542	0.187068	0
PENK	0.471274	0.186379	1.81421	2.10639	0.329031	0.130335	0	3.07697	1.8559	2.94872	3.38562	2.6905	1.42461	3.02953	1.39033	1.92411	0.855434	2.97497	0.203018	1.24915	0.812929	2.48519	4.17752	2.21201	2.07139	1.6535	0.826441	0.0876528	3.54153	0.0433214	1.11026	0.469477	0.147516	0.967802	0.482898	0.68951	2.12935	1.38125	0.630029	1.12674	1.67879	1.65076	2.08224	0.74602	1.12885	1.69925	2.07981	2.16599	2.70218
TMEM27	2.01077	4.19937	1.43039	0.455379	2.14917	1.21743	0.64432	1.94762	0.433081	1.12895	2.4461	2.50463	2.17955	2.1596	0.951271	2.98269	2.64078	2.41622	0.483056	1.07386	0.850581	1.57564	0.910273	0.414944	2.80522	2.96969	0.732339	1.33858	0.91794	0.460216	1.35928	2.20997	0.695896	2.04909	3.96072	0.658692	3.81776	2.84786	2.99408	1.01145	2.65886	4.18633	1.66059	1.99492	0.747436	1.40424	1.23157	1.33246	3.53736
PLAUR	6.23748	6.12463	4.58412	5.49042	5.20826	5.873	4.93055	4.45593	3.78488	4.89202	4.04859	4.35809	4.70401	5.30864	4.7547	3.97359	4.94248	3.09035	6.28976	4.1011	5.80285	3.03069	4.30792	4.66847	4.77459	4.86849	6.44265	6.36378	4.55699	4.78483	5.37659	4.87587	7.80994	3.89379	5.42213	6.26466	4.10221	4.85928	2.87316	4.7669	5.10655	4.79929	4.38187	6.40983	7.29164	4.61727	7.15299	5.07151	5.01805
BAALC	1.19895	0.826545	3.02911	1.88215	1.9839	1.18224	0.8136	0.924032	0.815083	0.664582	1.01046	0.759428	0.891151	0.563278	1.59909	0.887833	0.719069	0.647226	0.75718	0.692412	0.691262	1.22854	0.888515	2.01758	1.64916	1.50607	1.26324	0.674036	1.30735	0.575715	2.70926	5.28697	0.918157	0.594557	1.18623	0.219401	5.88352	0.741169	0.216454	0.383219	1.01805	1.06361	0.823068	1.07003	1.72789	2.20619	0.554114	0.935275	0.850585
AHNAK2	3.4016	2.06598	1.69044	4.60542	0.641102	1.02228	2.67555	1.70599	0.621821	1.90569	0.92992	0.41085	0.61799	0.617131	0.894864	1.09683	0.700606	0.538384	2.55966	0.576754	0.824978	0.649487	0.639788	1.15661	0.551556	0.486282	3.6019	3.20664	1.24426	0.879085	1.09688	0.751062	2.4018	0.896759	1.49216	2.28846	1.80601	3.92093	0.636748	1.63741	1.72603	1.92881	1.65938	2.8345	3.26262	1.06158	3.13692	1.86996	0.884996
ATP6V0A4	1.54067	1.1901	0.181281	0.572686	0.138902	0.0776144	1.24363	1.64271	0.370145	2.21189	2.00528	2.22532	0.197756	0.51689	0.615073	1.05095	0.254878	1.8026	0.132498	0.282041	0.0744897	3.57086	1.61911	0.564942	0.617771	1.60606	0.357466	0.0620429	0.508352	0.118418	0.297532	3.11166	0.462396	0.67936	0.205884	0.284296	0.20222	0.696386	5.0038	0.428435	1.18026	1.22391	0.730863	0.291443	0.740618	0.123556	3.64479	1.48452	1.78973
LHX9	0.104948	0	1.59487	0.277969	0.0242984	0.148692	0.0467767	0.990687	3.00574	0	0.13808	1.06831	1.84004	0.328494	0.811828	1.15915	4.07471	0.294197	0.10131	0.0881181	3.7607	0.242273	0.0943238	0.0113034	1.02623	0.182086	0.384238	0.137435	0.33163	0.691388	0.305055	0.350464	0.0557067	0.0750614	0.0301105	0.149607	0.116825	0.377667	0.021919	4.72326	0.791403	0.245751	0.949256	0.110067	0.0540909	0.0837349	0.0551115	0.531769	0.595487
SPINK13	0.436893	3.4684	0.681483	0.0859342	2.59741	0	0.143098	0.747157	0.387967	2.9274	1.93029	0.335317	0.434287	0.121341	1.25229	0.112283	1.22319	0.354724	0	0.478499	0.508233	0.379279	0.294212	0	1.47176	0.552553	3.29403	0	0.312738	0.941384	0.405266	0.664787	1.08864	0.419744	0.0931255	1.53605	0.925504	1.34399	2.72565	0.13478	0.553399	4.44386	0.303794	0.585988	1.36263	0.20866	0.113888	1.59463	1.69468
AKAP12	2.1344	1.41042	1.84959	2.35933	1.75239	2.58476	2.41921	3.16347	2.00797	1.03501	2.97083	1.34553	1.85418	2.59163	2.28429	1.8959	2.31227	1.39996	2.22798	2.00253	5.05648	2.96085	2.65215	2.04423	3.25837	2.68095	3.70123	2.32712	2.91148	1.65083	2.30729	4.22204	5.00054	2.09276	2.79359	2.12348	1.92814	2.78231	1.40297	1.45599	2.32555	2.36187	3.09493	2.31107	6.89994	2.53075	2.47489	2.0038	1.91201
TEKT1	0.0411971	2.59968	2.34895	1.22781	0.904231	0	1.69108	3.34608	0.0798398	0.0301235	1.11072	0.402379	0.229872	0.0904173	0.199991	1.30545	0.295362	0.520121	0.0793703	0.471781	2.12578	1.63488	0.737239	1.70054	0.184321	1.73278	2.08319	0.961434	2.88139	0.233908	0.564127	0.655994	0.264823	0.0871572	0.76977	1.25114	0.288225	0.767706	1.4276	0.311252	2.73467	1.04572	0.407714	0.611665	0.0832538	0.275355	1.92802	3.45248	0.781384
GPC4	3.84626	5.51471	4.95165	3.70068	4.85136	3.50985	3.03319	6.17056	5.56659	6.87191	5.29297	5.15374	5.64374	5.71464	6.10241	5.06902	5.42731	6.3077	3.37633	5.19377	5.59112	5.16558	5.8554	4.9267	6.6048	5.79124	4.28713	3.97114	5.28118	1.48103	4.32279	6.40359	4.08111	4.85196	4.3149	4.3622	5.14705	5.72231	6.36099	5.39395	5.03081	5.45281	4.41277	4.59072	2.45841	4.89856	4.31347	5.49296	6.23078
CMBL	3.77324	2.10996	2.85871	3.1582	3.13557	2.66673	5.82034	3.4284	2.04069	2.92083	3.29917	3.42212	3.11628	3.18219	2.60621	4.03816	3.3106	4.09642	1.09812	1.69856	3.90041	1.55899	4.04222	2.40684	2.53805	2.98509	2.05867	1.67219	3.25188	1.88657	2.80624	3.8989	2.56642	3.00798	1.40385	2.5266	1.31442	3.07388	4.83028	3.28999	3.73692	4.66922	3.02042	3.45975	3.2421	4.03195	2.51304	4.99807	3.73368
SPAG6	0.0222491	2.19404	2.34479	1.69296	0.940524	0.16073	1.31394	3.33461	1.0651	0.0323049	1.90357	0.672796	0.0653611	0.334124	1.43524	0.214449	0.629277	0.402976	0.192106	2.41428	3.13883	1.39175	1.85314	1.63018	1.04234	1.84189	2.05998	1.03914	3.02081	0.314068	0.402057	1.1819	0.298839	0.0628934	1.5986	1.15022	0.403958	1.16264	1.74049	0.180691	2.87688	1.72811	1.55711	0.590113	0.213352	0.738105	1.92352	3.5381	0.722047
B4GALT2	4.23494	4.76982	4.68584	4.45265	4.35561	4.10415	4.14401	4.10168	3.84458	4.41887	3.79197	4.41906	3.23039	3.38219	3.74228	4.09509	3.92283	3.75701	3.94053	0	3.85934	0	3.49515	4.5783	3.89338	3.99608	3.64711	4.30449	4.01239	4.15045	4.39208	5.13016	4.17663	3.39949	3.70566	4.8805	3.82916	4.26819	3.99317	3.87807	3.83253	4.96523	3.97445	4.3138	3.6642	3.59578	4.67113	3.6744	3.24453
PLXNB3	1.40599	2.74176	2.39957	2.38282	4.0633	1.8288	0.392158	0.938184	1.11622	3.71385	2.16394	0.768138	0.197547	0.734283	2.63265	0.837511	0.228443	0.684733	2.76706	0.260804	0.147878	0.397769	0.390715	0.809797	2.13441	0.659191	2.00823	2.33237	0.838173	2.30906	1.82483	3.00072	1.59719	1.11772	2.17274	2.48692	2.3763	4.09639	1.2879	1.47806	0.926882	2.62899	1.5557	3.28934	1.79967	2.33643	1.56588	0.603911	0.55483
GJB3	3.05939	2.88269	1.48134	2.22756	0.575466	2.4453	1.89643	0.87832	0.540166	1.06612	0.643296	0.358811	0.124951	0.270812	0.188853	0.0651649	0.164629	1.391	3.60535	0.806085	0.311725	0.228588	0.0929275	0.215419	1.06814	0.595247	3.75989	1.7807	0.334387	0.609374	0.376144	1.89844	3.17254	1.00875	1.94853	2.86994	0.289993	2.43567	0.288279	0.853145	0.49483	1.44211	0.424402	1.80396	2.0045	0.0212032	3.22152	1.03182	0.354013
TRIM29	3.40176	2.34222	1.88781	2.92581	1.39244	0.353621	2.5185	2.28414	0.448681	1.27251	1.65714	0.896541	0.423786	0.871206	0.764733	1.23863	1.25157	0.743082	3.31011	0.810901	1.44466	0.839406	0.679631	1.95023	1.35672	1.8624	5.84785	0.49042	1.90915	0.104644	0.617294	2.60772	3.51215	2.00276	1.71871	1.45077	0.370716	0.759533	1.43239	1.13341	2.20981	2.16517	1.03631	1.15944	1.78118	1.50081	1.75352	2.56794	2.12756
HYAL1	2.59929	2.84906	3.02391	1.90662	2.22253	2.56793	1.2166	1.8488	2.79	5.1534	3.19374	4.32293	2.13412	3.48734	2.08112	1.74642	2.88797	2.30395	1.50534	2.6969	1.35955	4.00387	1.67764	3.61169	4.72364	3.2862	4.09303	1.37435	2.25059	3.17844	2.87831	1.87115	3.85816	1.37218	3.18053	0.923215	3.43978	3.78615	1.96184	2.11212	1.18721	2.56522	3.85152	2.46448	4.42711	3.96513	1.87808	2.91012	2.30732
SULT1C2	0.79904	0.883791	3.84327	1.31258	2.4688	1.01027	1.44014	3.02837	0.938286	4.11533	1.80015	3.43701	3.46089	2.89436	1.37528	2.60091	2.63815	1.55679	0.979575	1.57359	0.800034	1.08661	1.58732	1.9687	1.51657	2.45346	2.92553	1.59193	1.26142	1.08492	1.59042	2.76105	3.53192	2.11902	2.06202	2.42862	1.48325	2.44695	1.02807	3.3522	2.51159	2.53403	0.459202	1.60766	3.53537	0.605105	1.02605	3.1587	4.7032
DARC	3.98101	4.52018	5.16038	2.69568	3.8927	4.356	2.59471	5.33324	4.92285	2.91928	4.19833	3.13752	3.99488	5.5987	4.9947	3.84482	3.64015	2.98074	4.51508	5.26275	4.77235	5.67379	4.73984	5.54676	3.58277	6.27968	4.43258	2.38783	4.4584	4.69707	4.55778	2.54481	3.24909	4.19122	5.79757	2.56667	3.78254	4.3002	2.67992	3.61515	3.48347	3.80862	4.65852	3.53399	7.17477	4.72763	3.1516	5.20176	4.49923
TXNRD1	7.88603	6.20724	4.5658	6.62978	5.83581	5.62512	9.07416	4.69805	5.63563	5.51541	5.15592	6.59696	5.32057	6.2266	5.99211	4.89	5.9495	5.34255	5.42621	5.44266	6.09678	4.47144	4.6358	4.93254	4.83875	4.69225	5.32679	5.44132	4.57576	7.36763	4.79303	4.69153	5.2238	6.20874	4.97436	5.34002	7.41097	5.27079	3.80311	6.1972	5.03845	5.19706	4.8024	7.6377	7.34309	5.28799	4.74626	6.39162	5.52055
RTN4RL2	1.52975	3.32243	2.35156	2.37537	4.67659	1.12998	1.43221	2.67786	2.96485	4.21953	3.095	1.69184	2.83698	2.05464	2.36508	3.16652	2.04133	3.11292	0.631811	1.9944	2.52892	4.05148	3.5966	2.7717	1.81703	3.45095	0.790494	1.41862	2.63595	0.681289	2.19706	1.35775	2.11752	2.11164	0.55435	3.50645	1.34589	1.82076	3.02776	3.43636	2.65735	2.77744	1.38015	4.28753	0.859844	3.35666	2.65144	1.3595	1.75196
CAPNS1	7.79798	7.09791	7.53597	7.62723	6.79853	7.26017	6.87553	6.996	7.13751	7.31089	6.74528	7.2851	7.2177	7.01729	0	7.76898	7.25314	7.27613	7.13996	7.25655	6.79955	7.13335	7.05908	7.50016	7.17703	7.26379	7.64607	7.47389	6.92954	6.8216	7.15499	7.38502	7.35339	6.9963	6.83614	7.11919	8.06636	7.507	7.24025	6.94971	7.64174	7.30249	6.85534	7.02912	6.96909	7.39647	7.77653	7.35825	7.22031
PRSS1	2.48797	0	2.91676	0.0840592	0	1.79975	0.267672	0.0776124	0.249271	4.81074	0.0626023	0	0.0606571	0.0605833	0.325926	0.840919	0.07067	0	0.153813	0.194396	0	0.0520572	0	0.342034	0.0761585	0	2.85941	0	0.259769	0	0.0743244	2.58716	0.433633	0	0.695575	0	0.0620934	0.670063	0.191582	0	1.54623	0.281283	0.384767	0	0.161142	0.0538479	0.263923	0.352162	0.171414
RNF128	2.3352	2.83847	3.52865	4.06627	3.80448	3.41375	1.82594	2.72048	2.96619	2.04613	4.0706	4.41	4.28772	3.86541	2.90032	2.3739	1.70436	3.05964	4.72971	2.98657	1.44599	2.7989	4.14841	3.35598	4.2887	2.28326	4.63421	1.66096	1.70259	2.63641	1.9665	3.42574	1.1794	2.532	1.64928	3.40041	2.44951	2.98338	3.94995	3.07572	2.35666	3.98024	2.9145	3.58667	1.47772	3.36631	0.796182	4.28041	5.15107
IGF2	2.24436	0.578835	2.83506	0.895099	1.36396	2.81915	2.79393	2.57532	0.755536	0.783976	1.35049	0.707966	0.324025	2.00606	1.36725	3.65532	1.48163	5.02436	0.875988	1.34561	1.66164	2.38714	2.80659	1.11951	0.986897	2.66925	2.53124	0.886087	1.50375	1.14128	2.11135	2.16183	1.68095	0.764943	1.62596	3.78532	1.26211	2.91883	1.60792	0.905744	3.48483	1.21785	4.10369	1.732	2.30908	1.63932	3.54854	1.0389	0.714436
G0S2	3.98151	3.80493	3.68676	3.66802	4.23295	5.70688	4.45703	5.26861	3.77216	2.89763	4.47288	3.52005	3.79637	5.23371	4.09184	4.35894	2.96157	3.23459	3.06707	4.28551	5.63836	4.8406	4.48857	4.94026	3.82118	4.85193	5.14352	3.70593	4.54214	3.86858	3.83146	4.40603	5.19556	4.04326	4.62966	5.24753	3.0824	4.33067	3.55415	2.82595	4.14365	4.46497	5.08883	6.51275	7.90683	4.62067	3.12492	3.08254	4.59419
ADRA2A	1.35403	2.40189	5.70688	1.64805	0.758849	1.40727	0.924516	2.56437	2.70313	0.514611	2.83975	3.2934	4.11909	1.74799	1.36337	3.0536	2.61345	3.52098	0.852748	1.24511	0.766258	4.03499	2.30952	3.59012	2.43366	2.85807	1.87742	1.10131	2.49269	1.47056	2.7822	0.861849	2.01614	2.64085	2.39501	3.17235	2.12972	2.03516	3.44889	1.09493	2.83583	3.27546	3.42285	1.42432	1.59175	1.69968	1.82595	3.11792	1.50347
HKDC1	3.8668	4.14758	4.26125	2.25592	3.79698	1.86261	4.28517	1.98251	1.83126	3.19647	1.22087	2.84651	4.02811	2.63703	2.7971	3.11815	2.97019	3.03214	0.646849	2.1842	0.41872	2.29626	1.06984	3.55046	2.58556	1.54596	3.5344	0.286693	0.933822	1.39553	1.79367	2.36809	1.10229	1.74986	2.30521	1.69678	3.10408	1.82197	2.18244	2.90451	2.88931	1.65694	2.42069	2.71281	3.95584	0.480945	2.72335	3.39875	2.84033
GALNT6	2.8237	5.1418	4.38459	3.20199	2.97975	2.13327	2.53241	3.15072	1.97479	3.24347	2.03706	2.2694	1.8175	1.68188	2.08432	2.66868	2.3094	1.43203	2.93722	1.43092	1.86715	1.56253	1.62699	2.11206	2.28844	2.10653	3.47314	2.09428	2.20726	2.07734	3.32399	5.16836	1.9064	2.06501	2.49509	1.94251	0.943729	5.18122	1.85503	2.33216	3.06043	4.53763	2.65174	3.44993	1.43907	1.40292	1.00807	2.34446	1.47972
DIO2	1.44788	0.975202	0.841484	0.420559	2.16264	2.99979	3.86435	1.63282	1.43473	0.441993	1.41618	0.738118	0.34065	0.412826	1.11676	1.20852	1.51011	0.923304	3.84668	0.773175	0.576728	3.11046	1.01638	0.501313	0.459171	0.649426	1.19512	2.2856	2.57428	0.732196	1.51075	0.532359	2.12834	0.319242	1.10481	5.30676	0.804828	2.11563	0.164331	1.26451	1.48516	0.460314	1.27627	1.75611	1.41659	0.875686	0.563171	0.708741	0.319567
SLC16A7	1.71614	1.68846	1.59982	0.980039	2.13338	1.73252	2.87969	2.29983	2.7704	2.67935	2.45513	5.03083	3.38154	2.96714	4.3518	2.41734	3.45781	3.71076	0.818945	2.52739	4.62513	2.45027	2.66449	2.63329	3.33973	0.901743	1.30961	1.15625	2.38151	0.336582	1.48091	1.69541	1.49319	3.74113	1.65014	1.00173	2.06329	2.11762	3.03191	3.16708	2.81383	1.9143	1.74273	1.84558	2.60987	2.32243	0.893761	2.84551	3.40245
CSRNP1	3.44944	3.99505	3.91184	5.12001	3.89229	3.19751	3.3738	3.74743	4.53341	6.1688	3.91339	3.61743	4.11215	6.45487	4.46867	4.02904	3.8492	3.35054	3.78536	5.70636	5.95022	3.42257	2.91914	5.88866	5.85147	5.77175	3.41028	3.61845	5.05341	2.83645	2.96234	3.89865	5.14103	3.1332	5.9607	4.36118	4.81567	3.96614	3.93243	3.02743	4.11606	5.74889	5.09718	3.95573	5.87625	4.69681	4.9428	5.11046	5.55601
LOC654433	1.63137	0.472	3.18676	0.295421	2.37084	2.90368	2.68482	0.490754	2.52558	0.140881	2.65562	1.73788	2.5992	3.47012	1.64968	3.28518	2.19647	0.667816	0.539654	1.4163	0.177924	0.903738	0.891873	2.12407	2.71489	1.61547	3.02664	0.3233	2.28898	1.72169	1.08703	2.29132	2.29815	0.253077	1.9342	3.3058	2.35546	1.96952	0.979688	3.51919	3.25736	2.34934	1.05893	2.07927	0.100563	2.96222	3.60693	2.0981	0.55848
HSPB6	2.32871	0.887747	3.61105	2.76943	1.74145	2.25135	0.918139	2.50163	3.30085	2.16359	4.57809	3.27007	2.7897	3.70035	3.04138	2.50113	3.25869	2.8771	1.0453	3.90614	2.87781	5.76162	4.52688	4.46701	3.95049	4.52697	2.92552	1.533	4.84642	2.54867	3.6833	2.32943	2.73038	2.02275	2.97229	2.40083	2.60329	4.35363	3.16094	2.84826	2.73453	3.96831	4.12558	3.47271	2.4739	4.56795	1.6152	3.46907	2.35015
KRT80	3.26418	4.23985	2.51629	4.42775	4.37263	1.80256	4.63642	3.77702	0.855156	3.76593	3.60948	3.48916	1.5725	2.5974	2.73175	4.48055	2.37628	2.86063	3.35083	0.995636	1.86361	3.01324	2.31428	3.39903	4.21139	2.40132	4.1429	4.11841	3.3603	3.19107	2.20394	4.75433	3.21529	1.72812	2.17737	3.81671	1.37856	5.00039	3.53244	2.6706	4.30144	3.43169	3.27349	3.48315	4.22853	2.8795	4.38091	3.95702	2.58014
C2	5.0494	4.45878	5.20988	5.02985	4.70757	6.67648	5.1693	3.98207	6.61934	5.30407	4.54503	5.99916	6.66988	4.01583	4.98881	7.046	6.66643	5.91168	5.71305	5.37919	5.11094	4.92758	4.82666	6.48223	4.79953	4.67295	6.22257	5.60713	5.75093	5.11395	5.51308	3.77248	6.93534	6.78259	5.21769	4.93617	7.98668	3.67897	2.60608	3.94214	6.76816	4.31241	4.05173	5.43315	4.43433	5.00537	5.23392	6.10508	6.27774
MIR548J	0	0	0	0	0	0	0	0	0	0	0	0	0	0	0	0	0	0	0	0	0	0	0	0	0	0	0	0	0	0	0	0	0	0	0	0	0	0	0	0	0	0	0	0	0	0	0	0	0
STEAP1	3.92509	3.20983	4.18245	1.89325	4.39215	5.43113	3.80428	3.25068	3.08592	1.88491	3.02725	2.84337	2.77442	2.57037	2.35104	2.81833	2.84735	1.13515	5.36245	2.30932	1.44467	3.41859	3.07356	1.47918	2.30889	3.84128	2.52378	5.25638	3.27499	4.66766	4.61423	3.49969	4.59316	2.63435	3.34967	3.79268	3.10025	4.68066	3.34582	4.06032	2.90631	1.83137	4.37459	3.09211	3.20145	2.32329	2.04501	2.76669	2.24384
CFD	5.8719	4.92636	6.47798	4.68392	5.37098	5.37062	2.9321	6.82659	5.92268	5.5667	5.92161	5.99988	5.70986	6.65613	6.5419	5.42595	6.48382	5.7639	4.82127	6.11957	5.46047	7.30578	7.33499	7.85697	5.62595	7.22096	6.64166	3.46629	6.418	4.18056	6.24822	4.53533	5.84872	4.26109	5.25221	5.3599	4.89396	5.70474	4.61986	5.4956	4.99921	5.77232	4.58119	6.74495	5.23256	7.08334	4.13711	5.61159	5.18415
MIR769	0	0	0	0	0	0	0	0	0	0	0	0	0	0	0	0	0	0	0	0	0	0	5.29476	0	0	0	0	0	0	0	0	0	0	0	0	0	0	0	0	0	0	0	0	0	0	0	0	0	0
TTR	0.314166	0	0.321003	0.105669	0.0626244	0	0	1.97831	0	0.0987877	3.09215	3.06138	4.48977	0.692119	0.0994303	0.875878	0.326976	2.17953	0	0.217128	0.143575	4.16761	0.390906	1.36823	0.0645755	0.419284	0.106457	0	0.137456	0	0.0630144	0	0	0	0.0773413	0	0	0	0.400332	0.112206	1.00288	0.447413	0.50532	0.271335	0	0.329876	0	0.485649	0.712997
CD55	7.04373	7.8587	6.09453	7.26341	5.45224	5.27002	6.23462	6.22696	6.1758	7.39264	5.67887	6.72536	5.9411	7.8352	8.86773	7.03635	7.60176	7.69845	5.61165	7.83606	9.70972	7.29516	7.55223	7.36471	9.14893	7.25884	6.16044	5.96216	6.9217	4.62795	5.60522	5.85581	6.81128	6.97174	6.58661	6.89694	7.40099	7.24438	7.20287	7.20066	6.62075	9.20712	6.26662	8.09784	7.23787	8.22708	6.8063	7.23621	7.87455
DNALI1	3.0852	3.50219	4.89532	3.52786	3.35673	1.84728	1.45447	3.91274	2.75341	3.53169	3.57977	3.51769	3.51054	2.91416	2.76424	4.97529	3.94416	4.05812	0.897717	4.42928	4.39724	4.56377	4.06072	3.51307	3.97835	3.80823	3.28953	1.43078	3.97818	0.938201	4.08137	3.00063	2.42357	2.8931	2.04967	3.4806	2.60773	2.16533	4.05398	2.88555	4.70205	4.00819	2.6195	1.31142	1.61435	2.87457	3.95381	3.87617	4.50325
C13orf30	0.210912	1.54626	2.07101	1.67587	1.25957	0.215959	1.56035	3.21793	1.19911	0.198426	1.73123	0.662488	0.673693	0.274076	0.716536	1.2844	1.0484	0.916058	0.299261	1.12607	2.53136	2.03719	1.38855	1.7422	0.699837	1.67539	2.42082	1.20403	3.4285	0.0953633	1.27751	0.569742	0.620859	1.29315	0.899685	0.918672	0.811878	1.37549	1.73495	0.448446	3.16386	1.12675	1.10837	0.467441	0.312807	0.638367	1.68223	4.1037	1.3877
KCNK1	5.40587	5.21953	5.45176	5.20284	4.03844	1.56213	4.28336	3.8337	3.81086	3.79852	2.60744	3.86416	3.7772	5.59306	4.28116	4.14679	4.14396	3.45604	2.76511	3.5544	6.3863	3.97415	3.55968	4.25917	5.87823	4.45037	3.93068	0.643464	3.06045	3.56919	4.31752	4.11574	4.34071	2.97529	3.53612	4.20095	5.14609	4.8738	2.53426	5.07882	3.74746	4.90341	3.61189	4.77675	4.49814	3.78731	5.12975	4.67233	5.20044
SLC22A3	1.66994	2.31476	2.0203	3.1267	1.75265	1.55926	2.07864	3.47026	3.88324	3.9157	3.95903	3.7296	3.23876	4.56319	3.28613	4.61035	3.47787	3.74341	1.78907	4.15774	4.68311	3.09867	4.73653	2.0433	3.58913	3.57005	3.26812	1.3437	3.43875	1.43563	2.52153	2.48213	1.08907	3.83823	2.58562	1.46707	4.29647	3.51029	2.46472	3.55014	4.19996	3.85401	2.2532	2.18931	0.927166	3.72597	3.84493	2.66151	3.63065
PITX2	0.185223	0.760803	0.526006	1.83645	0.0298495	0.0862314	1.11953	0.259677	0.636092	0.047298	0.0741545	3.4668	0	0.621174	0.187035	0.461138	0.0206433	0.0270683	0.236724	0.0803613	0.0916791	1.75944	0.121405	2.68396	2.14536	0.0639355	0	0.62622	0	0	1.35407	0	0.369049	1.33183	0.375896	0.905026	2.34074	3.9666	0.0532469	1.09022	0.262304	2.56353	0.850506	1.28052	0	0.62576	3.4904	0.0804544	1.84197
SLC16A12	0.29681	0.107448	0.303307	1.62244	0.372329	0.260576	0.115832	0.640688	1.84792	0.337954	1.34505	4.90376	3.5042	1.18032	1.90683	0.189787	0.357812	0.93611	0.361215	0.539713	0.630283	1.90389	0.472922	0.819653	1.20918	0.218895	0.792151	0.264729	0.868334	0.0580139	0.221917	0.393022	0.211068	1.43861	0.214774	0.489821	3.47142	1.12157	0.545589	1.17878	0.193861	0.45205	0.433015	1.99875	0.577897	0.889501	1.83081	1.69862	3.82883
IL6ST	4.42591	3.70176	5.432	5.19152	4.8587	5.07423	4.79754	5.95465	5.81651	5.62543	5.50541	5.38499	6.1268	6.59089	6.15396	5.8677	5.09795	6.76397	5.18349	5.88051	5.98146	6.20904	5.90584	4.77246	6.55111	0	4.73719	4.41275	5.891	4.13517	5.01657	5.39263	4.84451	5.59161	4.66746	4.58432	4.77588	5.82249	5.83302	5.43538	5.88282	5.92198	6.1185	4.9965	5.34171	5.87301	4.8668	5.87284	6.63451
CCL4	3.8197	2.38345	2.86535	4.16798	2.61039	6.26653	4.24667	2.31442	4.51063	2.64415	4.86895	3.48077	4.97853	7.15083	3.16771	3.54104	2.96669	2.38798	4.66352	4.75085	3.12071	2.62896	3.21622	3.27468	3.91384	3.56823	4.14245	4.90697	4.45677	4.59107	4.25994	2.47841	4.87813	4.15082	3.95408	4.13176	3.48384	2.62087	1.91569	2.84478	4.24939	3.85975	3.85081	3.4497	4.20061	5.52883	3.99228	3.15193	4.76288
FABP3	2.42405	3.94528	3.58018	2.53414	2.4645	3.0666	2.37167	2.89038	3.14661	3.63935	4.24924	4.92389	3.49342	3.3985	3.64825	5.10356	3.18973	4.10129	2.73237	2.46744	3.68629	3.11699	2.17716	4.30255	5.41913	3.97146	4.45068	3.24281	2.94141	2.3498	3.16637	2.75823	2.44527	3.11091	2.01005	3.53396	1.25179	1.77477	2.46604	3.38989	5.56006	3.74376	2.549	4.59314	2.06582	2.18807	3.01285	6.41203	3.34056
SLC2A3	3.06288	3.18296	2.53221	4.71661	3.49319	4.37735	2.66157	2.80196	3.87069	3.50569	3.75081	2.86717	4.02236	5.00365	3.70735	3.42004	3.55175	2.75203	5.03932	3.94688	6.55043	3.0788	3.27184	3.66414	4.43018	4.87219	4.36379	4.01469	4.24731	3.1207	3.66559	2.96549	6.20415	3.51494	5.7253	4.53544	3.59163	4.08943	2.96144	2.65934	4.12181	4.35197	4.74189	4.78582	6.7974	4.28244	2.9577	4.25681	5.5335
SPIB	2.57187	1.07864	1.80343	2.70563	1.79442	2.6568	1.784	2.70904	4.67629	0.467164	4.16778	1.29418	2.49939	0.318195	1.78727	1.52501	1.53715	0.763272	2.90699	1.70484	1.81385	2.47128	1.36334	2.89287	2.24604	2.72454	0.919613	1.47207	2.82267	3.24649	3.36537	1.27417	2.14123	4.45606	4.6754	0.903796	1.21963	3.44591	2.02327	1.83687	1.94525	2.58264	3.87117	1.67016	1.604	2.80345	1.76004	2.6732	3.50392
DUSP4	4.85059	1.38259	1.80978	5.04143	2.84914	3.37939	4.32483	1.78777	2.26146	1.46243	2.06114	3.11713	2.6332	1.97182	2.27553	2.18119	1.48078	1.98391	3.01953	2.08858	2.68961	1.86066	1.37104	2.49521	2.24425	1.93032	4.88578	3.02066	2.43966	2.47057	2.74394	2.15433	5.07899	2.58208	2.77656	2.74054	2.8775	3.20007	1.67373	1.29904	2.43343	2.61362	2.60837	1.88742	5.67356	3.08612	4.23504	2.40655	3.42935
FGFR4	3.58372	1.9697	3.42662	2.52495	1.86751	1.17512	2.43362	3.64659	2.66489	2.13852	3.01963	3.23595	2.99791	2.67145	3.23064	2.02868	2.61078	3.40711	1.14811	3.77387	2.16617	4.28972	4.71473	4.76411	3.28569	4.12848	3.38565	0.633117	3.81757	1.04387	2.56816	1.80297	1.65728	2.11527	3.03985	0.449412	1.56739	3.35283	2.10936	1.8097	2.07667	3.38507	3.68613	3.30969	3.11459	3.80446	1.09184	1.9226	1.97867
MT1X	5.99197	6.83188	5.8542	5.5387	5.55744	6.28532	5.47833	6.5751	5.77247	6.89229	5.43453	5.11784	4.6826	9.40196	5.83134	5.77666	5.74868	4.73778	8.93207	6.48715	7.001	5.57292	4.15001	5.23298	5.41467	5.42731	5.62578	5.86321	6.86446	5.70852	5.86826	5.29743	6.2127	5.02653	5.52158	7.01354	6.56115	5.78833	5.41409	4.46836	5.75097	7.07543	6.73373	5.15254	8.42294	4.98666	6.18686	6.04514	6.12609
TSPAN7	5.4194	3.14012	4.41499	3.72951	3.50108	3.49044	5.9235	4.94461	4.61791	3.22132	4.22757	5.78539	3.64153	5.27603	4.39755	4.2548	4.48951	3.71099	3.01638	5.56046	4.91051	5.24152	5.10615	4.98796	4.11769	5.62374	4.34941	2.54226	4.70608	2.89868	4.1107	3.20753	2.75024	4.85871	4.39927	2.71136	7.26178	3.93795	2.92537	3.89981	3.87059	4.29277	4.8418	3.97998	5.42798	5.71731	2.67017	4.2401	4.24472
CCDC80	4.04183	4.13707	5.21029	3.8892	5.68176	6.85084	5.44003	6.15802	4.38039	3.43182	5.62955	3.69656	3.31648	3.88803	4.47994	3.80375	4.4192	3.92921	5.18255	3.3393	2.60401	5.52037	4.65866	4.02591	4.12153	4.79956	4.47278	5.54098	5.69654	4.11527	4.75237	4.51847	5.62171	4.23039	5.53935	6.38761	3.96973	6.11213	3.793	3.32797	4.45896	4.02683	5.56637	5.65569	6.77228	3.99385	3.2195	5.11945	3.68805
SLC44A4	5.00544	5.27667	6.87738	5.59129	5.58765	2.54704	3.84811	5.04368	5.2092	5.18327	4.85667	5.78939	4.75343	5.32368	4.19018	6.34807	5.49549	5.59641	1.91092	5.5448	5.63994	5.71031	4.6826	6.34814	4.65886	5.09106	5.49082	1.90302	5.10893	4.70401	5.27776	5.52958	5.28713	5.74451	3.08604	3.57713	5.37904	4.77359	5.40942	5.9338	6.42715	4.50647	4.21828	3.80565	3.92217	4.57876	5.40109	5.35814	4.92183
RDH10	3.68835	7.44984	4.95221	3.43924	4.38339	3.01678	6.73383	3.52636	4.50787	3.05937	3.26898	4.28323	3.7408	5.40337	4.39278	5.59869	4.74131	5.67863	3.04713	4.49826	5.80009	5.19517	4.21839	4.07395	4.07641	4.00214	3.47171	3.34079	3.92307	4.76268	6.06723	4.00844	2.93968	3.81141	2.94189	3.22266	3.31607	3.58105	3.39198	4.27323	4.98173	3.26504	4.95557	3.951	4.46821	4.89798	5.6471	5.23344	3.89615
IL4I1	2.63874	4.13485	1.58682	2.90596	4.42274	4.29974	3.80909	2.83836	3.58191	1.64528	3.10595	1.87001	4.325	1.66646	2.47055	2.87452	2.22513	1.2961	4.22426	1.94177	2.25219	1.36887	2.14911	3.07847	1.48453	2.49411	3.56774	3.85325	2.87167	4.35268	4.43447	2.82658	5.08603	3.78641	3.62953	3.48876	1.64007	1.57903	1.27857	1.8304	3.82418	2.42486	2.41115	4.16815	3.45947	1.92519	2.23845	2.37029	2.36961
GBP1	4.28722	3.87907	3.16001	4.31967	5.0135	7.39883	6.08928	4.54233	5.20445	3.86545	4.75478	4.36712	6.08191	3.83653	3.99636	3.60136	3.84187	3.30102	7.28019	3.42213	4.03705	3.82875	3.33061	3.6596	4.51677	4.50508	4.46828	6.57359	4.36342	5.1047	5.23869	3.55068	6.0725	5.91099	5.07198	5.40542	3.61201	3.19829	2.57057	3.26776	4.07987	4.61047	4.43043	4.52363	5.04059	4.78113	4.60014	3.94255	3.81482
PPP2R2C	2.56229	0.121524	2.48874	2.85992	0.0577062	0.393313	4.59614	0.54116	0.3445	1.19627	1.36658	0.0470407	0.0658728	0.230512	0.65796	1.58973	0.0443372	1.97229	0.807343	0.0837713	0.0275159	0.3167	0.0958758	0.120287	0.0360063	1.80405	0.0694689	0.0152755	0.221065	0.0870289	0.124844	0.906955	1.24034	0.149373	0.0289509	1.10348	2.81762	1.34306	0.102426	0.0106911	1.09094	0.0318244	0.37711	0	2.38235	0.0584665	2.47017	0.174877	0.100132
AMBP	2.38316	0.640968	2.96343	1.32082	0.272401	0.20591	4.43218	1.1391	0.291448	1.15344	0.857201	1.68475	0.117626	0.747238	2.37837	1.06721	1.31601	1.17529	0.385107	2.83012	0.575553	1.0254	0.219102	0.268422	0.459775	1.31932	0.31808	0.0480687	0.233433	1.26888	0.143507	3.03909	0.481677	3.04766	0.385596	0.0876813	3.66697	0.0747196	1.76044	0.161457	0.963346	0.257241	0.482131	1.08765	0.690204	0.0532607	0.905691	0.495801	1.70775
DMKN	5.57462	4.80144	5.16046	4.5584	3.54812	2.95476	1.48948	3.57581	3.5391	4.82962	2.82114	4.70696	4.65026	4.04519	3.9273	3.8969	3.88645	4.60385	1.93107	4.7363	4.33719	3.37736	4.0791	5.4627	4.58345	3.65186	3.90443	5.40262	3.84304	2.50895	2.44641	5.3434	4.23856	3.44817	4.21057	5.46398	5.3569	3.80701	3.89785	4.43206	3.87393	5.53752	2.07282	2.41173	3.1983	4.18501	5.30974	5.06217	4.67217
DLC1	3.2284	4.0069	3.58681	4.0857	4.08821	3.29	2.24197	3.82071	4.42276	4.04101	4.07115	5.49488	4.21825	6.18588	5.09412	4.44258	5.33212	4.69927	3.05995	4.82937	6.20119	4.54001	4.44105	5.17475	5.76085	5.59979	4.11339	3.11236	4.33323	1.54501	3.53087	2.79819	3.53461	3.85769	4.2216	5.02235	4.58409	3.8337	5.45137	4.46258	4.48282	5.83123	4.3347	4.48869	4.7096	5.76074	3.90357	6.79414	4.83255
TCEA3	4.58707	6.36551	5.85836	4.96546	5.11283	2.83922	2.66187	5.97082	4.3488	5.90253	4.58813	5.10734	4.87017	4.35617	4.71805	4.60312	5.47867	5.02788	2.22712	4.53766	6.36579	5.35229	4.60755	4.6015	5.13962	5.5353	3.73689	1.98731	3.23136	3.47353	4.25875	3.78524	5.06361	5.37024	4.73975	4.51479	3.9979	4.68502	5.90617	5.9175	4.61046	5.82205	4.10296	5.27766	2.05887	4.93403	5.45239	5.20545	4.61463
HLA-DRB1	6.91958	8.13659	7.23326	7.22991	8.64297	9.97792	6.96416	7.95657	8.87213	10.0388	9.86873	7.96958	7.82349	9.4862	9.56386	8.00897	8.5156	9.10299	7.92526	9.80578	7.97718	6.39997	8.48254	9.09598	8.00867	10.3488	9.50604	8.14959	8.24974	7.61246	8.97475	7.29574	10.2321	8.8024	9.86601	8.49269	8.41936	6.6474	7.97013	7.72851	8.7264	9.10772	7.86446	9.84059	7.38749	8.13795	6.42194	8.70489	8.57563
TMEM132A	3.2204	2.44221	4.86936	3.4283	4.84086	4.04321	4.51406	3.58183	3.04512	5.41486	3.35703	3.96893	2.17576	2.76939	2.79845	4.23844	2.21028	3.95229	5.03282	1.64634	1.03934	3.71125	2.74423	3.66311	2.11517	1.73562	2.91359	2.95496	2.69395	3.43901	3.69398	5.61943	3.80759	2.16078	2.72726	3.39644	2.64155	4.02459	1.22061	2.17653	4.01568	1.97037	2.94828	3.79622	3.2135	2.45812	3.47292	2.31896	3.21659
SLC17A9	2.34728	2.03428	4.79559	2.4211	3.71317	2.64208	2.47148	1.72114	2.77856	3.47597	2.64127	2.6867	2.57885	1.5042	1.8702	2.89644	2.62458	5.04325	2.27764	2.07231	1.85083	4.11838	1.95825	2.73285	1.88492	2.40476	3.39466	3.31121	2.48055	4.31019	2.86237	2.36402	3.53163	3.18258	4.20547	3.36805	2.19495	1.64395	2.4751	2.54984	2.93176	3.845	2.93616	2.66288	2.68932	1.52568	7.01617	3.14024	1.81353
HLA-C	7.93974	10.0821	7.08119	7.82989	9.71066	9.26934	9.21478	8.14196	9.81978	9.21244	9.48308	9.40119	8.96528	8.94506	7.76509	8.1792	9.47787	7.04384	10.9131	8.15221	7.30382	7.65287	7.25901	8.8807	9.20665	9.548	9.19395	9.21737	8.96898	9.98861	10.4983	8.83577	10.7416	9.9815	9.95165	9.95748	8.62858	7.70108	7.9394	8.41919	9.15131	8.83993	8.97997	9.49755	10.0166	8.21722	6.85587	8.89816	9.56116
C10orf107	0.303621	1.83276	3.77056	1.21657	0.890838	0.310607	0.870819	2.69786	0.63016	0.227261	1.88933	0.429557	2.1184	1.03281	0.986577	3.88817	1.82249	1.27804	0.0913053	0.763986	2.18602	2.12096	2.74727	1.5255	0.862836	2.8802	1.46701	0.441592	2.44522	0.521746	1.94702	0.321213	0.120725	0.100219	0.203528	1.12263	1.35513	2.24661	1.14391	0.78506	3.36398	0.772768	1.43761	0.428285	0.461978	1.2035	1.63147	2.67579	2.10329
SST	0	0.407658	0.674684	7.23681	0.105436	0	0	0.110715	0	0.084806	0	0	0.0867249	0.319122	0	0.0800986	0.100893	0.335973	0.217061	0.353319	0.237294	0.277506	0.399586	1.15591	0	0.799807	0	0	1.52543	0	0	0	0	0	0.0663255	0.0853365	0.172374	0	0	0.186736	0.337889	0.332094	0	0.540572	0	0.349833	0.0812566	0.155745	0.0850036
LTK	3.60787	4.18032	0.964255	3.04515	1.66292	0.781734	0.664462	1.20414	1.38641	1.69455	1.8915	1.87179	0.600092	0.989699	1.67015	0.786395	1.04561	1.21342	0.92519	1.11619	0.886094	0.876003	0.988659	1.81328	4.27952	0.931356	3.0808	2.70613	1.03317	2.7228	0.968688	2.80707	1.64103	1.09727	2.30933	1.22818	1.12529	2.50492	0.29861	1.23478	0.796732	4.52676	1.36076	2.76512	2.04616	1.1377	1.28612	1.00167	2.01092
CHL1	4.09167	0.640842	2.31044	1.18974	1.07516	2.58203	0.919996	1.92234	2.18021	0.222432	2.08877	3.29434	0.814698	1.76176	1.39896	1.34959	1.60561	0.38487	1.30327	0.756993	0.59996	1.35961	1.17657	2.24867	1.3759	1.44886	1.3739	1.33284	2.45799	0.689033	3.67418	3.8396	3.43554	2.82882	2.21252	0.633435	1.66025	3.59865	0.915745	1.95775	1.5314	1.39288	2.33494	0.773552	2.89439	1.46613	3.2565	1.52546	4.34311
GLS	3.96182	4.92901	5.12727	5.69496	3.70614	5.07396	4.5639	5.36709	5.21067	5.06985	4.28254	6.0002	4.71012	5.68454	6.64315	6.82332	5.04416	6.33167	5.79185	5.52598	7.66723	5.56021	5.62579	4.91399	5.12956	5.29532	4.15708	5.04184	4.17656	3.10589	4.41593	4.08477	3.17616	4.38051	4.18024	5.03686	2.89554	4.19538	4.05757	5.12827	6.4553	5.37803	5.58275	5.67063	3.85041	5.86935	2.728	6.69644	5.10773
FAM189A2	2.53304	1.42907	3.57266	1.70634	2.10823	1.03823	0.804344	2.60527	2.65203	2.37741	2.20204	3.49246	3.04636	3.56234	3.24828	2.93299	2.88657	5.06476	2.60972	4.26576	3.16946	4.34422	3.34865	4.86182	3.34083	2.53067	3.10351	0.648192	2.73976	0.931868	2.12671	2.06184	1.33078	1.90602	1.77375	2.22393	1.14957	2.98128	3.33705	2.26219	2.62855	3.30917	2.83679	2.76481	2.18748	4.19189	2.80618	2.76478	3.67295
GBP5	2.74825	1.75551	1.99846	2.93933	3.29569	5.80242	4.60878	2.96296	4.15814	1.72918	3.85195	2.62593	5.08201	1.84219	2.85172	2.78158	2.53097	1.86157	5.06113	2.6245	1.84361	2.87713	2.75924	2.95878	2.39217	2.80486	2.34952	4.95216	3.45111	3.97907	4.16338	2.06534	4.92857	4.42331	3.60529	4.16002	2.50037	1.64504	1.34454	1.80272	2.925	2.46191	3.21926	3.11169	3.88456	3.0339	2.55874	3.218	2.8601
DBC1	0.832	3.22406	0.376477	0.699872	0.363608	0.310775	0.0582403	0.946346	0.043346	0.172793	0.853465	0.0727658	0.313885	0.119904	1.31377	0.233721	0.11262	0.0647783	0.0641496	0.184057	0.0238921	0.7254	0.29968	1.47244	2.20667	0.244316	0.0262073	2.6953	0.408198	0.09864	1.67395	1.23864	0.229139	0.212338	1.70525	3.46688	0.180601	2.53917	0.353336	0.389311	0.175569	3.79052	0.761368	3.5281	0.515837	1.21523	0.342235	0.373283	0.0243137
RASGRF1	1.31451	0.526331	1.88455	0.999092	0.964346	1.71547	0.822296	2.21259	2.12868	3.45164	1.69553	2.11371	3.91969	3.08056	2.03065	2.24652	3.01643	2.56235	1.06968	4.51097	1.38048	2.50881	3.29793	3.24556	2.87916	2.52717	2.33233	1.2879	2.61154	0.288642	2.0737	2.04709	1.72687	1.4604	1.88092	3.24353	0.877049	2.00802	1.76202	0.802585	2.31124	1.65382	1.24027	1.3916	0.57777	2.14791	0.51467	1.64461	4.43578
LRRC36	1.22681	0.931223	1.17849	0.593681	0.515422	0.314832	0.13242	2.67104	0.638951	1.83187	0.362085	0.830186	1.41858	0.865851	1.72161	3.8196	3.24454	3.82507	0.339432	0.774538	2.76681	1.30253	0.721386	1.06594	1.39845	3.04091	1.19096	0.166429	2.08134	0.0880097	0.583511	0.310377	0.0666113	0.603403	0.82296	0.55052	0.428173	1.21482	0.342501	0.680193	3.4828	2.06864	0.962845	0.805992	0.39554	1.50629	0.476435	0.833672	0.426004
VGLL1	0.429752	0	1.27602	1.76662	2.07964	0.208759	0.167055	2.19993	0.606489	4.08733	2.17818	2.32408	0.719474	1.30573	0.899254	0.490548	0.682359	3.74383	0.624801	0.946136	0.629743	1.77049	1.78297	2.62211	0.606333	1.34843	1.42931	0.0866349	1.57169	0.124805	0.792751	2.26087	1.67914	1.72791	0.47797	0	0.245401	3.56599	1.68882	0.0809096	0.607185	0.70194	1.44672	0.373134	0	1.52501	1.2051	2.40733	3.36374
TNFAIP6	2.41529	1.8449	0.584781	1.48189	2.67606	4.30586	2.84181	2.47059	1.31311	0.909289	2.22279	1.23882	2.10978	4.28387	1.35478	1.8874	1.93606	0.786118	4.56323	1.8525	2.25898	1.71711	1.34604	0.650362	1.57125	2.44969	2.85504	3.38371	2.16342	2.81348	2.24503	2.3739	3.56151	0.84977	2.2488	3.87761	2.52483	2.52088	1.04361	1.10115	2.12826	1.76361	1.9035	2.42228	4.68169	1.5613	1.678	1.74037	1.88843
KIF12	2.20492	2.14105	3.76823	1.81402	2.05933	0.917229	2.65651	3.27722	1.69471	3.53492	3.29965	4.07366	3.03157	1.62986	3.21489	2.14562	1.77365	4.37082	0.540811	2.4816	0.750155	3.79926	2.40482	2.51207	3.13445	2.28791	2.10441	0.216097	1.34615	1.24181	0.761099	2.97236	1.58908	2.62645	0.935055	1.37512	2.6566	1.79194	2.36831	1.00033	2.01824	3.60541	2.68837	1.35445	3.8535	1.01782	2.88957	2.0817	2.57489
CYP4X1	0.76279	2.03624	4.4372	2.74831	3.04507	1.07401	1.83985	3.4728	2.76643	3.4436	2.57049	2.88417	3.29895	3.74781	2.73219	3.84847	3.55077	4.20825	0.650276	3.80434	4.10304	3.13761	3.30932	2.22255	1.97928	4.37882	1.64028	0.92301	3.5443	2.53179	1.53043	3.91044	2.50179	2.86907	2.86635	2.8554	2.28459	2.56021	3.89745	2.83099	3.78107	1.34721	3.4303	1.53626	1.00972	3.37555	2.51863	3.02134	3.88528
AGTR2	2.04601	0.204565	1.62896	2.00822	0.689857	2.34974	0.662977	0.389681	1.13363	0.282953	0.399018	0.911467	2.47008	1.02822	1.07702	0.110903	2.33204	1.38501	0.295424	0.757765	0.800608	0.4553	0.0584649	0.975643	1.72784	0.140743	2.58699	1.06487	4.11269	0.124089	2.21902	0.214943	1.07952	0.0133103	0.804632	0	2.60527	3.3479	0.265354	2.35246	0.281656	2.58745	0.886894	1.6019	0.650949	1.78996	0.21684	1.89922	2.78832
KCNQ2	0	0.0165792	2.34107	0.00881602	0.0306621	0	0	0.682748	0.104492	0.828487	0.0130192	0.0303122	0.0303607	0.089548	0.198138	1.18954	1.97241	0.0322696	0	0.0674643	0.559781	1.42646	0.0262243	0	0.0758371	0.191582	0	0	0	0	0	0	0.13717	0	0.0907602	0.0300181	0	0	1.4243	0.503762	0.848805	0	0.227967	0	0.0847016	0.0796803	6.597	0.548563	0.0298852
TMEM139	3.64817	2.26049	1.02618	3.22992	1.63311	1.66944	0.299874	1.63646	1.92394	3.09151	1.14711	2.1819	2.82755	1.90624	2.3577	2.49513	2.62072	2.20561	0.466445	2.00192	0.371256	2.95325	3.38143	2.69103	2.07139	0.390065	3.67023	0.501369	2.10876	0.45627	3.32234	1.32629	2.61196	0.45396	0.844264	0.122292	1.66341	0.491062	2.67677	1.51524	2.2269	2.45716	0.344487	1.2887	2.91578	2.71033	1.75863	3.14006	1.92962
MUC20	2.89293	3.70653	2.6336	3.5739	2.75887	0.903907	5.55766	2.73031	1.65004	5.16412	1.85646	2.37248	2.51681	2.10951	1.70844	2.46928	1.01764	2.15118	0.960905	1.30182	3.25087	1.51597	1.97298	2.66121	2.05147	1.94715	2.26035	0.357393	2.10582	3.12846	3.16085	3.8014	2.66316	2.16886	0.951177	0.74391	3.45928	2.41635	2.64652	1.72659	2.706	1.41686	1.09248	2.08546	3.90786	1.64164	2.4312	2.6783	2.50023
FKBP11	6.63441	6.64536	6.37848	5.4516	5.06868	5.58374	5.82941	5.04625	5.96652	4.66009	5.88041	4.32685	5.22782	4.72346	4.34253	5.44712	6.32987	3.64342	5.79699	5.11456	5.70385	5.5575	4.77116	5.43132	4.85444	6.30323	3.51948	6.46927	4.99619	7.77613	6.1775	3.93877	7.12193	6.11844	7.54784	5.79524	6.42323	4.82976	3.77163	6.16856	4.81475	5.49418	6.41748	5.98959	6.47282	4.364	6.58579	4.11413	4.34038
MMP14	6.88665	6.85862	5.37866	5.2729	7.00343	8.09195	7.1466	6.33741	5.50406	5.76002	5.79408	5.3101	5.65006	4.94156	5.73113	5.52399	5.72109	5.02203	8.85097	4.99202	4.03297	5.28114	5.77124	5.87944	5.68343	5.39278	7.3513	7.16846	6.10191	5.50582	6.45198	6.31889	6.92972	5.36916	6.55318	7.59503	5.0317	7.4994	4.39425	4.87804	6.21716	6.1664	5.49108	7.07021	7.14766	4.91298	5.60776	5.20158	5.11033
PFN2	6.37799	2.91868	3.73438	6.77635	2.86686	4.84887	6.86974	3.81897	3.66849	3.57467	4.97308	4.14123	3.26211	3.37747	3.16812	3.65749	3.47099	5.33379	3.24949	4.59123	3.32656	4.04378	3.76739	3.71803	2.89912	3.57191	3.57672	5.71545	4.61695	5.3351	4.46734	4.25672	4.09738	3.60059	2.97589	5.77897	5.29676	3.96777	2.60652	2.94288	4.30955	4.18931	3.91817	3.87428	5.3546	3.49013	5.1096	3.99079	4.3243
PLK1	3.05627	2.82484	1.31724	2.1714	2.97276	3.58111	4.55827	1.9684	1.75892	1.38099	2.11658	2.08694	1.54594	0.649351	1.60032	1.74041	2.22309	1.22094	4.26748	1.05818	0.8901	1.03794	1.30854	1.29129	1.39032	1.22468	1.70088	3.79879	1.46686	3.11758	3.14159	4.10524	3.61948	2.8479	2.27525	3.27009	1.50809	2.44388	0.753652	1.48618	1.97556	1.3118	1.49879	3.60544	2.60443	1.26707	2.44108	1.73351	1.49306
DUSP5	3.75811	4.16987	3.81246	3.85089	2.46692	3.74897	5.57649	2.457	3.74219	4.98623	3.36136	3.57288	3.93406	4.65421	3.9454	3.40759	4.12433	2.32896	4.25267	4.33821	7.05798	2.43844	2.10811	2.90462	3.33546	4.94068	3.76214	3.8102	3.47038	3.4203	3.22225	3.29993	6.24431	3.2441	5.46966	3.88074	3.22708	3.83085	2.05982	2.92349	3.69996	3.25162	4.35461	3.33116	6.32686	3.65389	3.25743	3.68126	4.20438
MMP10	0.394724	1.87574	3.14209	0.316998	0.244211	0.138638	3.58664	0.946413	0.0825316	0.046487	0.465395	0.0472375	0	1.12948	0.374854	0.69355	0.185392	0.213579	0.546769	0.153892	0.367473	0.0205306	0.0806669	0.0927924	0.0887579	0.508911	2.56521	0.726733	0.404161	0.134306	0.657738	4.05303	0.23377	0.195321	0.236489	1.00376	0.0724239	0.647239	0.0264052	0.496796	2.14009	0.729439	0.840053	0.45289	0.777785	0	2.61748	1.92167	0.545303
CCDC19	0.410871	2.87142	3.29897	1.23927	1.66126	0.757004	2.33372	3.58976	0.427823	1.21912	2.12042	0.871389	0.768984	0.527479	0.915299	3.25783	1.33998	1.08824	1.20667	1.42585	2.89252	1.89963	2.16033	1.82042	1.15024	4.25879	1.86602	1.65764	2.72508	1.99775	4.46245	1.48589	0.705131	0.732192	1.17361	0.987196	0.38057	1.70225	2.21605	1.12887	3.09589	1.26852	1.89696	1.27192	0.960495	0.774286	2.19089	3.01368	1.5945
PTPRZ1	0.0819339	0.213411	2.60768	0.409301	0.207765	0.0576715	0.236442	1.07549	0.586285	0.866178	0.169924	0.433543	0.705355	0.559489	1.07655	0.759629	2.03185	0.767761	0.0361157	0.447857	3.12765	0.936134	0.503876	0.485928	0.607586	0.366792	0.625689	0.973249	1.46618	0.154921	3.07515	1.83502	0.109808	0.17708	0.239976	0.118656	0.0901269	3.11797	0.0750078	3.9092	1.151	0.371722	4.16479	0.892317	0.238589	0.623071	0.142858	1.09104	0.371305
C8orf47	1.49554	2.46173	3.41127	3.13891	0.647908	0.128739	1.96237	1.90937	0.734524	0.423286	2.08474	1.89287	0.607087	2.80246	1.83836	1.14062	0.626402	2.63407	0.121598	1.26688	0.514673	0.628564	0.676772	1.64579	0.643954	1.63745	1.65735	0.168193	1.60888	2.32595	0.499652	2.279	1.23213	1.3271	1.71398	1.30302	1.6704	2.86409	0.915546	0.518229	1.61113	0.350764	0.617748	0.171674	2.76025	0.160789	4.7153	2.56939	1.33214
MYH11	3.44225	3.13429	5.19166	3.61604	3.61888	2.67417	2.22711	5.41535	4.52402	3.50571	5.59359	2.84938	4.82613	4.97596	5.18185	5.26151	4.6205	4.2884	2.32029	5.27171	3.77736	5.54479	4.91169	5.18307	4.63452	4.98527	4.59105	2.11863	6.53989	2.63657	4.00622	2.56904	3.30373	3.52718	4.35716	3.34871	3.54272	5.19311	3.76379	3.76899	5.56156	3.87163	5.13037	4.16235	4.72149	5.15615	3.00045	4.38042	3.82996
FCGR3A	5.78586	5.39799	4.84	4.45453	5.89374	8.40079	6.198	4.25491	5.20478	5.0642	4.75711	6.10409	6.7995	4.43287	5.7759	4.38619	6.54716	3.66418	6.6828	5.12868	4.32319	4.35356	5.21524	6.32848	5.16082	5.03952	7.48986	7.43144	5.72997	5.42456	6.26852	5.29435	6.47536	4.9621	4.84766	6.15466	4.39953	3.72594	3.69533	5.39144	5.21991	5.61046	4.32991	6.9978	5.99288	6.04337	4.76719	5.72409	5.09321
FAM26F	2.40821	2.51712	1.93454	2.05381	3.44735	4.91246	3.44447	2.74325	3.96453	2.3341	3.45658	2.76636	4.62932	1.62286	2.48807	1.8202	1.44617	1.57992	4.73201	1.84448	0.688964	2.25894	2.17792	3.21323	2.04979	2.52753	1.96412	3.07156	3.938	5.16053	4.27098	2.6706	4.65694	3.57312	3.66514	4.26152	2.81637	1.56312	1.70671	1.53769	2.21253	2.40002	3.57131	2.41014	3.37189	3.23684	2.92564	2.56596	2.43041
CLU	5.96005	5.80098	7.64528	6.68003	5.54075	5.91849	6.03726	7.75946	8.09129	5.95565	7.8909	6.06463	6.56043	7.35701	6.62221	7.53851	6.40661	5.87601	5.43479	7.36625	5.94132	6.79958	7.43813	6.53186	5.7603	8.8023	6.3628	4.54147	7.65669	6.48098	7.25946	3.80565	5.28669	6.93376	7.3304	5.9456	9.96555	6.63856	7.63553	6.59385	7.40237	6.7924	7.36875	6.01277	6.75553	6.52083	7.1404	6.59008	6.89024
KRT7	10.0904	7.42612	7.44498	9.7017	8.25395	6.69391	9.02746	8.30712	6.54107	8.20655	7.49033	8.41003	5.49233	8.60262	7.59667	7.87285	6.62517	8.05301	8.9888	7.07538	6.56771	7.84838	7.83386	8.5047	8.00912	6.57558	8.51031	7.3545	7.6498	7.93436	6.34785	7.99669	8.43452	7.03281	7.66881	7.00628	7.9337	8.00466	6.74226	6.93011	7.74279	5.73689	6.92468	7.75808	10.1975	7.66148	10.2558	8.5309	7.10582
COLEC12	4.0081	4.05978	5.11442	3.41877	3.89925	4.2867	2.66753	4.86369	6.1551	3.92501	4.34725	4.61162	5.36866	5.20231	5.72517	4.26094	5.1595	5.45596	4.43717	5.26345	5.69563	5.72623	5.4313	5.28389	4.75585	5.33831	5.81581	2.98468	4.81962	2.60145	4.84736	3.24482	4.42524	3.74697	4.50003	4.83369	2.96017	4.48333	3.32341	7.09573	4.84423	3.87947	5.2696	5.51714	3.73498	4.85022	1.62659	3.74646	4.91287
WBSCR27	3.10736	1.94782	2.04654	2.03809	3.18521	2.00148	0.515172	4.311	0.59288	3.04338	2.00901	1.89907	0.901399	0.555305	2.17695	2.01126	2.4434	3.22952	1.88753	0.531466	1.89259	3.85076	3.7981	2.88165	2.30037	2.5957	1.68466	1.00688	1.54954	2.24734	1.521	2.55118	1.40332	0.57214	0.822814	0.917724	1.83005	3.42358	3.94776	2.98845	2.14639	1.7855	1.13123	2.35809	0.996446	3.32172	1.12647	0.819617	2.14893
NKX2-1	5.78365	6.52786	6.20865	6.04955	5.52771	3.72463	1.36573	5.53315	6.02195	6.94045	6.20411	6.35966	5.58211	6.26808	6.11878	6.85671	7.19595	6.88135	4.01183	6.3468	6.61642	6.47756	6.45814	6.73948	6.88076	6.49866	4.66	5.33915	6.22602	4.81522	5.83817	5.95929	4.6459	5.44973	4.7668	6.26484	7.15725	6.40688	6.28202	6.28539	6.34672	7.14748	5.5874	6.03155	4.93665	6.87497	7.15248	6.15413	5.91644
TMEM125	5.43648	6.47893	6.01463	5.77034	5.5203	3.47655	2.82706	5.50772	5.78062	6.64548	5.04248	5.84577	5.48766	5.62852	5.48772	6.31702	7.1194	7.02808	3.37892	6.54017	6.05965	6.31854	5.8079	6.85538	5.45978	6.28408	5.24603	2.02634	5.2858	4.07225	5.08258	5.36564	5.21012	4.93947	5.08955	4.99117	5.92814	5.11067	5.98008	6.11586	5.93919	5.9315	4.73872	5.45226	4.29593	5.869	5.82261	5.74425	5.41539
IGFBP6	2.62625	5.35111	3.43231	2.40735	2.63759	3.46897	3.03412	3.58366	3.44494	1.76078	3.74138	3.77477	3.06488	4.94052	4.07775	3.47884	2.45106	2.96579	4.19875	4.75402	1.73038	4.28096	4.24078	2.74715	3.91477	3.74383	3.93771	3.5898	4.66989	3.67223	2.84576	5.10884	2.70981	2.11877	2.61453	4.58451	3.30026	4.27469	5.42811	4.84406	2.80243	3.1924	3.01916	5.06006	4.07631	3.08234	4.48986	3.05014	6.92561
SEMA3B	4.5885	4.20924	4.88799	5.28148	4.55162	2.47953	2.11093	3.32264	2.69559	3.71523	2.93326	3.26362	2.69026	4.06294	3.30427	3.0819	3.06909	2.62825	4.73474	3.93115	3.26149	4.16992	3.61122	5.9375	3.63143	2.67929	5.27108	1.38662	3.60873	2.25681	3.18379	2.87056	3.9304	2.34414	4.61141	4.93236	4.09823	2.58375	2.33413	3.75075	2.79908	4.36345	2.37495	4.3789	3.13789	4.55401	5.60966	3.81193	3.26743
C10orf116	6.39659	4.559	6.49933	6.43172	3.87715	3.77838	3.21014	5.31968	4.20753	4.57014	5.06964	4.29528	5.04443	4.86424	4.7444	4.94481	5.21287	4.98855	2.64594	6.28864	5.3112	5.65101	4.69725	6.23014	5.45351	5.65833	5.96283	4.9641	6.16288	4.66453	4.7568	3.51384	4.55403	5.49622	5.62853	3.90202	7.73946	5.39609	4.31375	4.79033	4.80915	6.04344	5.1601	5.62074	5.88943	6.71103	6.45555	6.18546	4.86998
GPIHBP1	3.93831	1.71186	2.1951	1.37878	1.98411	1.91045	0.589957	2.44983	1.68806	2.58625	1.18111	1.51268	1.11415	3.1562	3.32638	0.816561	1.53047	2.28373	0.964376	2.65548	1.75918	2.23132	1.67931	4.68961	3.37941	2.41761	3.98161	1.08326	2.32326	1.65925	1.72805	1.43157	0.919237	1.21687	3.11357	0.359847	2.04152	2.95805	1.51096	1.26098	1.04745	2.53938	2.08491	3.22823	3.99881	3.70865	1.45013	2.5592	1.63067
ITGA11	2.36836	1.57338	1.65913	1.35222	2.89083	3.83835	2.76467	2.86226	1.42152	1.75664	3.29568	1.06612	1.03748	2.34471	2.93226	3.17761	1.6301	1.66471	3.4625	1.28604	0.675463	2.62982	2.10193	1.6593	1.78509	1.25354	1.67816	3.64547	2.33133	0.934751	2.40962	2.02098	2.6914	0.91248	1.55726	5.1724	1.8318	3.84698	2.00189	1.31437	3.63883	1.12845	2.93404	3.2575	2.6299	0.960659	1.60319	2.23493	1.2822
APOE	7.4645	8.63955	8.23427	7.699	9.02511	9.37979	8.86005	8.11689	8.55519	6.96408	7.81274	9.0472	9.69416	7.10681	8.96444	6.8885	8.55389	5.78045	8.54094	6.27488	6.32583	7.38665	8.43846	9.628	7.06275	7.70138	9.24656	9.02802	8.90114	9.26253	9.72199	8.96655	9.48074	8.17836	8.3654	7.84452	7.17111	7.18847	6.11434	7.00261	7.55166	7.90744	7.21949	8.726	8.63121	6.91301	7.93377	8.79495	6.71315
CX3CL1	2.9883	5.46378	4.30827	3.43655	4.92263	5.79509	2.92523	6.12352	4.38793	5.20475	4.964	4.225	5.56671	5.60479	4.79515	3.92952	3.89436	3.74713	2.81766	5.38081	4.47264	4.72031	4.6096	5.26838	6.31215	4.33246	4.33063	5.02898	4.45647	3.42443	2.79459	5.98264	3.54355	3.63484	4.45765	6.33515	3.78756	6.00191	5.43396	4.21936	3.67652	5.95673	5.28143	4.17461	6.17291	5.48788	2.64596	4.01327	6.05009
FOXM1	2.27218	2.32688	0.950506	2.94355	2.63982	3.47007	3.67535	1.60565	1.51851	1.25075	1.74516	2.41874	1.27694	1.30645	1.40317	1.29208	1.59521	1.32328	5.43103	1.1724	0.844307	1.04098	1.21324	1.05316	1.46604	1.10126	1.38131	4.41098	1.72083	3.46617	2.25924	3.20657	3.35475	2.54655	1.92957	3.74929	1.68672	2.52642	0.847856	1.21383	1.48685	1.71581	1.1754	2.7463	3.25559	1.42205	2.27576	1.62798	1.78364
RGS16	3.67151	4.67314	4.80924	3.80984	3.8354	4.20459	3.09302	3.07864	4.87414	5.39546	4.24115	2.60343	4.08056	5.83995	4.86727	3.94609	4.55042	3.52003	3.59462	5.14227	6.00778	1.78481	2.72629	3.83862	4.36935	6.66109	3.59291	4.69553	3.89292	2.92188	3.48196	2.68833	5.12227	3.80434	5.22791	4.715	3.89042	3.18917	1.93753	4.08044	4.13168	4.67052	4.1648	4.5209	4.92416	4.05417	2.81841	3.57967	4.29539
TFF2	0	0	0	0.197608	0	0	0	0	0.0650784	0.0722153	0	0	0	0	0	0	0	0	0	0.234434	0.203601	0	0	0	0	0	7.28765	0.116094	0	0.0856582	0	0.232743	0.795153	0.138814	0.355242	0.0726692	0	0.0918512	0.081211	0	0	0	0	0	0	0	0	0	0.548957
ADAMTS1	2.84122	2.83232	3.39094	3.95328	2.6292	3.29082	3.13525	3.57085	3.30166	4.28997	3.84249	3.41089	2.98528	5.48814	3.16999	3.5286	4.46348	3.26746	3.55625	4.07553	5.57411	3.94297	3.39292	3.75807	4.4343	5.97888	2.44885	3.36029	5.2401	2.63796	2.74477	2.25068	4.32533	2.03815	5.12558	3.19877	4.48901	3.37495	2.80343	1.80661	3.94311	4.8562	5.73422	2.94228	5.40418	3.92914	3.04556	3.95846	3.92304
UHRF1	1.96908	2.06625	1.31375	2.12235	2.82399	2.83762	4.47586	1.91315	1.47372	1.00115	1.91495	1.6038	1.25954	1.04169	1.56852	1.72554	1.30908	1.08542	3.94224	1.49882	0.654559	0.990382	1.25338	1.51078	1.22016	1.10049	1.79692	3.89801	1.57467	3.06632	3.39473	5.05721	3.32376	2.0024	2.26978	3.33544	1.43908	2.73247	0.68153	1.3757	2.08157	1.42614	1.27248	2.76871	2.38411	0.953343	2.63483	1.37297	1.58521
KLF2	4.47253	2.41246	3.99529	5.39266	3.31274	3.23017	2.12454	3.64276	6.47494	5.92216	5.34903	4.42013	4.73816	4.88683	4.46841	3.88658	4.37592	3.32332	3.31189	5.16204	4.15493	4.47868	3.49348	6.60124	4.88545	5.65396	5.67787	3.03472	5.46971	3.97905	4.34504	3.93072	5.66164	3.54644	5.16331	4.34745	5.20624	4.86559	3.21305	3.34963	3.45551	4.96727	5.00695	4.49088	5.36636	5.03073	4.83638	5.12198	4.95542
CYR61	6.0562	5.59796	5.66342	7.33226	5.94223	4.7972	4.64166	7.16027	6.06604	7.68656	7.65813	5.81964	5.99303	7.86554	6.49132	6.10055	5.33652	7.06195	7.97546	6.5818	6.27664	6.93271	7.23831	7.65549	6.85161	8.03598	5.83773	6.41818	7.41266	4.98431	5.55519	5.80592	7.5935	5.43045	8.23827	7.83142	3.68763	6.71828	6.95787	5.1006	6.07526	7.06215	7.67968	6.43432	6.87962	7.12842	5.91973	6.95594	5.94219
C2orf54	3.45167	2.69758	3.03371	2.2439	4.08638	0.836702	0.317884	4.5113	2.42487	3.7392	2.06792	2.50405	0.545227	1.76739	3.28477	2.39796	2.19383	3.42206	3.76555	3.44738	2.50856	4.33877	2.54521	3.43408	2.80874	2.85661	2.15187	0.635937	3.67262	1.76595	2.51769	4.55084	2.96969	2.92829	2.27635	1.34837	1.23368	3.51295	4.36029	2.00826	2.53183	1.88209	3.44576	3.83105	2.65104	3.18616	2.8912	3.08537	3.20546
ENDOV	3.3613	3.40971	2.44724	2.40928	3.64374	3.83342	2.41347	3.03994	2.68788	3.30804	2.5039	1.44631	3.91109	3.96935	4.23045	3.71147	4.37977	5.13454	2.5803	4.67199	4.6878	4.39142	4.54062	4.67701	4.53445	3.43122	2.31449	1.39515	2.8379	2.43629	3.41632	3.3364	2.39609	2.16582	2.53912	2.92356	2.59115	3.43155	4.64042	4.50582	3.76091	5.10678	2.34873	5.30949	3.13903	4.19639	2.99763	4.4611	3.44317
ADAMTS8	1.81013	1.35136	1.77535	2.00297	1.3921	0.807334	0.430027	2.82639	2.29751	1.45706	3.00402	1.79385	2.38965	3.13009	3.31664	2.06799	1.90212	1.8782	0.372766	3.13034	2.49611	3.98325	3.45938	4.04985	3.07676	3.53104	2.90043	0.330462	4.08564	0.76487	1.74683	1.29814	1.10221	1.78191	2.25823	0.550918	1.19134	2.34911	1.7827	1.27668	2.16236	2.792	3.54646	2.02544	2.47844	3.13425	0.60316	2.19355	1.86881
REG4	0.0861403	0	0.0523911	0.0677012	0	0.287898	0.316015	0	0.111794	0	0.0337651	0.0324877	0.0327059	0	0	0.0301507	0.0381656	0	0.275276	0.0722423	0.0314718	0.0649467	0.0281098	0.0186158	0	0.0432948	7.31102	0.173811	0.0595481	0.146415	0.0792398	0.205204	0.0380799	0.207042	0.435623	0.0944465	0	0	0.0360139	0	0.0348024	0	0	0	0.0448037	0.0574232	0.118672	0	0
TRIP13	2.11079	2.21722	1.29967	1.90355	2.34722	3.1495	4.15463	2.02736	1.06129	1.0654	1.32128	4.45821	1.08286	0.725296	1.25156	1.44941	1.17993	1.53639	3.83522	1.2298	0.937631	1.35435	1.22974	0.997996	1.34751	1.05296	1.38968	3.88467	1.54787	2.76257	1.9956	4.49297	3.2531	1.64298	1.88717	3.10123	1.40546	2.06211	1.04423	1.20169	1.89178	1.61704	1.17365	2.1682	2.42023	1.36135	2.68137	2.16646	1.87461
CHST9	0.0484854	1.46542	1.3149	1.06645	0.47459	0	1.79861	3.1325	0.0476389	0.0178491	0.807293	0.339955	0	0.0715924	0.248523	0.144815	0.0834871	0.232947	0	0.192373	1.66952	1.26643	0.285229	0.943801	0.273886	1.18234	2.10737	0.512767	2.95716	0.103235	2.0041	0.243654	0.123217	0	0.501776	0.829285	0.0733941	0.697575	1.29898	0.0797379	2.4533	0.905215	0.38519	0.182692	0.0977347	0.183126	1.49046	3.54338	0.571826
P2RY6	1.99251	4.85674	1.98487	3.20564	3.68374	4.41095	2.80055	1.8292	2.23811	2.37153	2.52872	2.09633	2.61303	2.43761	2.40211	2.18699	1.32334	3.28215	4.5429	1.91041	1.48257	3.06346	1.57755	3.47852	1.47803	1.81698	1.96219	3.61297	2.42873	2.0648	2.67036	3.45483	3.21114	1.84492	2.97245	2.21511	1.43531	3.64799	2.9818	2.26122	2.44572	1.18924	3.08067	2.56748	2.54529	3.44871	6.28279	1.57939	1.96714
NKG7	3.93616	2.67945	3.08778	3.13799	3.41683	6.12555	4.81077	2.86047	4.05074	1.99162	4.09053	2.64453	3.55934	2.32606	3.16859	2.39191	2.25078	2.15287	5.25513	2.09384	2.0331	2.54868	2.96844	4.40121	3.14588	2.82193	4.09448	4.9161	3.5899	5.03261	4.38532	2.51107	3.88455	4.94751	4.11173	3.74418	3.98365	2.08063	1.73643	2.21196	2.46085	3.46925	3.65471	2.65004	4.2992	4.20348	2.6001	3.14108	2.20316
SHE	2.17044	3.04366	4.14615	2.65792	1.5563	2.46365	1.0425	3.67111	4.13038	3.18219	3.04294	5.24786	3.32913	3.84003	3.1154	3.41246	2.51859	3.39644	1.5144	2.80465	2.15632	4.39676	3.26434	3.15484	4.71135	2.8651	2.32644	1.37934	3.44174	1.07794	2.47632	2.88522	1.50138	3.5691	2.48289	1.88906	1.83114	3.14082	3.66379	4.18596	2.91078	4.03966	4.22182	3.63434	1.99785	4.2167	3.62042	3.98431	2.92941
ALDH1A3	1.40649	2.51772	2.19443	4.41847	2.96924	4.0879	1.88585	2.94474	2.95035	1.4391	2.0739	1.93394	2.78189	3.91786	1.84803	3.67219	2.23792	1.66846	3.0752	2.2993	2.81097	1.68405	2.90779	2.36493	1.71399	2.03288	3.32388	4.70125	2.28211	5.94104	3.35712	4.28234	3.02201	1.99033	2.11064	3.75241	2.11134	4.2252	0.922817	2.16762	3.47335	1.3722	2.53288	2.82715	3.28	2.49507	1.77644	2.48137	1.9988
NPW	0.282831	0.226611	0.529746	5.14245	0.161537	0	0	0.169465	0.0403434	0.619461	2.20188	0.329432	0	0.504978	0.0888458	0.897145	0.461982	0.0953402	0.420388	0.0512294	0.0869231	0.221216	0.288816	0.219792	0	0.280317	0.140468	0.0724505	0.374777	1.01084	0.398314	0.479767	3.1793	0.168832	0	3.08629	0.482087	0.16505	0.14635	0.238794	0.498277	0.216415	0	2.95665	0.180461	0.729013	1.62404	0.67246	0
MELK	1.97601	1.52057	0.80844	1.50807	2.63409	2.43249	3.89725	1.41228	1.18744	0.779254	1.42983	1.74234	1.31565	0.732991	1.26771	1.09471	1.24719	1.19696	4.18109	0.734974	0.588383	0.728379	0.86276	0.68369	1.09144	0.969651	1.2633	4.08499	1.17041	3.35045	2.84842	3.89671	3.4983	1.61262	1.60859	2.31337	0.884399	1.63747	0.547663	0.754995	1.37059	0.972588	1.09669	2.52152	2.41595	1.24481	2.02372	1.53807	1.54838
MAP7D2	0.0800408	1.79256	0.870079	3.18107	4.8844	0.258608	0.42039	0.543407	0.0982999	2.01888	1.31403	0.0694048	0.079588	0.741829	0.679224	2.20845	0.840113	2.618	0.343889	0.171267	0.122388	0.21874	0.389763	0.084377	1.54092	0.225945	0.153523	0.36549	0.974816	0.103395	0.462372	0.72184	0.241071	0.324415	0.306672	1.5819	0.139672	0.479323	3.0928	0.137221	2.15701	2.0651	1.56936	1.71729	0.141012	0.762442	0.462238	0.384569	1.23874
FAP	3.6363	3.59597	3.5382	2.06738	4.35014	5.60967	4.00402	4.04531	2.3737	2.40278	3.80864	2.08283	2.39702	2.24996	3.05386	3.61911	3.21405	2.50739	5.14836	2.44038	1.71379	3.35142	3.10274	1.5	2.99382	2.37718	3.58537	4.84765	3.70601	3.24343	3.56289	3.48814	4.25001	2.1357	3.61142	5.37812	2.64591	3.96994	2.44876	3.97611	3.69317	2.25074	3.56699	4.56659	4.39671	2.27774	2.5498	3.73625	3.04765
PRRX2	0.816622	4.32598	1.73953	1.05196	1.04966	1.87803	1.78274	1.00289	1.18071	1.71689	1.15112	0.384358	0.36032	0.557934	1.89583	0.76285	1.0359	0.511245	1.90917	0.562195	1.30926	0.838983	0.405562	0.459387	0.967214	2.20554	2.61887	4.30208	1.01511	3.24495	1.20781	1.76138	1.96191	0.669923	1.76794	3.64771	0.593118	3.67205	1.03037	0.903094	0.968427	2.32486	1.19104	2.07675	2.17398	1.52811	1.64229	1.25788	0.353654
IRX6	0.742574	4.99168	0.63688	0.621504	0.474256	0.627813	0.846943	0.377636	2.48584	0.0508581	0.382241	0.165515	1.94091	1.95749	2.13998	0.479753	2.13466	0.602187	0.383532	2.30652	0.190638	0.567124	1.45585	1.07668	1.20027	1.23248	1.32887	0.159825	0.684641	0.0405519	0.492472	0.315859	0.27995	0.0824772	2.03052	1.08371	0.337129	1.25008	0.199648	4.30803	0.502904	0.778923	0.442927	1.72016	0.324842	0.982008	0.228464	0.773126	1.55638
ITLN2	2.06749	0.101462	0.963699	1.28075	1.08174	0.34075	0.0917298	0.945223	1.06585	1.29842	0.0801558	1.08841	0.734512	0.870755	1.39654	0.236758	0.601617	1.44719	0.520793	0.72281	0.309692	0.487766	0.161797	3.25611	1.8555	0.0520683	2.15262	0.338861	0.731894	0.0900736	0.459009	0.745062	0.3678	0.145834	0.171232	0.113182	0.539295	0.230303	0.166034	0.99064	0.160684	2.40563	0.427113	1.79918	1.22147	3.97676	0.208065	1.08353	0.900482
PFKP	7.04327	5.1317	3.95442	3.57599	6.44172	4.70643	5.91788	3.82334	3.89471	3.9408	3.96995	5.02251	5.03086	4.2704	4.36046	5.16001	3.06751	3.61632	5.02203	3.40838	3.85591	3.32968	3.21248	5.0911	4.77348	3.80674	5.60605	5.47321	4.28571	5.1148	5.42826	5.24272	6.10423	4.4739	4.67919	4.98933	4.16294	4.99894	4.19003	3.93858	5.42499	4.3496	3.46672	5.65057	7.67094	3.37059	6.41284	4.59745	4.70111
CA10	0	0.445708	0.319851	0.145663	1.64021	0.0646255	0.0637049	2.95043	0.0474356	2.60724	1.69157	0.305819	1.84288	1.26617	1.46725	1.15478	1.07927	0.995908	0.0529333	1.91808	1.07507	0.746895	1.58584	2.76391	2.01794	1.74416	0	0.0109053	0.665068	0	0.0167978	2.3351	0.01592	0.0235059	0	0.105167	0.0139873	1.20771	3.42339	0.478303	1.10713	0.0114212	2.16297	0	0.0735995	0.827391	0.0254276	0.757746	3.47035
SUCNR1	0.446543	1.08121	4.15743	0.726564	1.2959	3.1783	2.6417	1.06368	1.9029	0.964433	1.43981	1.62992	2.81909	0.704868	3.13225	1.19853	1.9744	4.76196	2.09022	1.4306	1.31685	1.16933	1.98911	2.06901	2.05771	0.897064	2.17073	2.15882	2.21546	0.197816	1.17958	1.04368	1.85941	1.43216	1.57768	1.56951	0.957271	1.01096	2.9028	4.72088	1.89761	1.69121	1.47529	3.60856	1.11472	1.58262	0.182439	2.115	2.34904
ACE2	1.56619	0.467773	1.38362	3.38651	2.88428	0.55895	0.929501	0.933739	1.28875	2.23342	1.79406	3.04495	1.21936	0.835737	0.609618	2.24563	1.31546	0.826608	0.388248	0.776465	0.627019	0.781893	0.80061	0.63006	1.78284	2.07969	0.748982	0.454105	1.03882	0.881426	1.75733	1.04643	2.44791	2.38111	0.940508	0.236109	6.14599	1.42342	1.44596	0.781409	1.9836	0.627731	1.07384	0.874208	2.43017	0.820053	1.58763	1.15146	2.11761
MAP1B	1.53479	0.957137	1.69048	1.87395	1.26408	1.99081	5.17557	3.70808	2.8649	0.546047	2.18268	2.50106	0.796607	2.30904	1.81264	3.51517	2.93091	0.827969	1.51506	0.921604	3.43321	2.39865	1.526	0.88449	1.50797	2.45753	1.18903	2.54596	2.95946	1.85437	3.25813	3.16597	1.34033	2.38514	1.34023	2.00974	1.82901	4.45941	1.23471	2.3601	3.4639	0.950085	2.73233	3.51639	2.24118	1.32057	1.40428	1.73555	0.903088
TRNP1	2.32859	1.45874	4.44685	2.96039	3.08441	2.39926	3.80674	2.73627	1.50331	3.63586	3.34602	3.46373	2.46488	1.9375	1.4344	2.77108	1.65334	2.71306	0.997486	2.43129	0.961379	2.16893	1.44798	2.83156	2.91012	1.45653	5.03321	0.826664	2.36188	1.71204	1.51365	2.45735	1.64308	0.961057	1.42659	3.2249	2.47743	3.11987	3.11243	1.08052	2.76536	3.9212	1.5018	3.05479	1.59039	2.46752	3.2447	2.34327	2.73403
CA3	1.75381	0.314964	1.60247	1.20517	1.0215	1.08086	0.378252	2.8692	1.25746	0.95468	4.04729	1.51445	1.76913	1.80276	1.30725	1.28842	1.58906	1.55705	0.945921	1.33775	1.21935	3.29106	1.93829	2.00524	0.968473	3.21409	1.63159	0.620478	2.62506	2.93903	2.07523	0.438847	1.19955	2.78875	2.79373	0.613602	1.39985	3.93462	1.64858	1.17532	1.72059	2.60413	4.88276	1.56722	0.430311	2.6877	2.46417	2.66868	0.880479
CYorf15B	0	2.12546	0	1.03509	1.73005	1.2057	2.03555	0	0	0	0	2.13455	0	0	0	3.11759	0.0140113	0	1.24267	0.0134216	2.31914	0.0102636	0	0	1.98969	0	2.16399	1.65564	0.0110235	0	1.82729	0	0	0.0115317	0.0361218	1.78855	2.46979	0	1.72269	1.70988	3.14694	0	0.0106751	0.00978354	0	0	0	0	0.0117414
C19orf21	6.04517	5.0913	5.1839	5.18963	3.53766	2.80081	4.65609	3.47792	3.55282	4.97527	3.48264	2.60169	1.28864	3.73541	4.52953	4.38083	4.25712	4.035	3.74604	2.77787	4.51877	3.23206	2.47849	5.11056	4.53179	3.77781	5.22345	3.3327	2.71684	3.44927	3.12276	2.4316	4.71478	4.19813	3.11603	3.05958	3.28193	3.97654	1.96353	3.59303	4.63297	4.09802	3.69465	3.86426	5.15129	4.55347	5.64597	4.70845	2.89131
COL15A1	3.17468	2.96553	3.68628	2.33775	3.91625	5.93189	4.53708	4.47994	3.92369	2.55087	3.09787	2.79086	2.26195	3.62701	3.40516	2.96325	3.08565	2.9724	4.4069	4.02597	2.45763	4.48535	4.21227	3.59235	2.30637	4.01431	3.37482	5.7311	3.7434	2.60611	4.25866	3.18136	3.07562	2.88458	4.08077	5.15363	2.80628	4.74029	2.05611	2.60769	3.0702	2.11017	4.38562	4.57476	4.54492	2.84451	2.6669	3.51282	2.72787
CEP55	2.56868	1.37272	1.16056	2.04488	2.68536	3.30661	4.37459	1.31681	1.68405	1.20024	1.71172	2.14824	1.72514	1.13161	1.68916	1.4419	1.72797	1.25842	4.25211	1.12637	0.860047	1.02124	1.11061	0.817313	1.71887	1.2573	1.62738	3.49835	1.56749	2.83414	2.20157	2.47257	3.46964	2.37401	1.63652	3.74376	1.38901	2.4685	0.699499	1.15649	1.78401	1.88115	1.35103	2.74216	2.88818	1.32384	2.47254	1.73846	1.73107
METTL7B	1.75163	3.35655	4.62145	3.37034	3.09254	1.94443	3.56972	2.29928	2.19404	2.76143	2.67457	3.63372	2.27203	3.01577	2.71872	2.34003	2.44122	3.07851	0.657889	2.75925	0.51028	2.72447	2.23247	3.1638	2.82794	3.43	1.95592	0.821925	2.52453	1.14688	1.22229	2.98703	1.13287	2.84568	2.35366	5.73453	2.45883	2.43745	3.14889	1.95781	2.24393	3.9905	2.09856	2.56963	3.7515	2.11107	2.02641	4.06265	3.49921
ICAM4	4.92897	4.24243	3.60184	2.8382	3.27318	0.94366	0.562732	3.332	2.78231	4.38444	3.93911	1.67776	1.58429	4.68221	3.40975	3.99699	3.62684	4.63846	2.57167	4.57929	4.6871	3.43067	4.25639	3.68651	3.90034	4.04593	2.36797	2.24422	2.7134	2.67107	2.24242	2.58764	2.26691	3.25609	2.87494	2.33184	2.19421	2.28728	4.68854	3.23988	3.85733	4.37343	2.94614	2.9974	3.74673	4.18807	2.49575	3.77046	3.93551
SNORD10	5.92949	8.07689	4.77164	5.8816	5.58038	3.08306	5.28067	4.68045	5.47981	6.20548	6.16035	6.54673	6.73516	6.01654	6.09127	4.61571	4.5093	2.92002	6.25251	6.81013	5.92387	6.27515	6.27954	5.17639	6.16046	5.40054	5.55104	4.68699	6.52776	5.47175	5.76821	5.40533	5.47406	5.60722	7.53014	5.23392	6.49204	5.98077	5.39442	6.80434	6.73835	6.09656	5.49783	6.8116	7.05222	6.10481	6.29584	5.75029	3.75489
AQP9	2.32421	1.85714	2.05042	1.5676	1.84559	4.15995	3.87109	0.805284	1.38518	1.95407	0.87821	2.60707	2.27112	3.93005	2.35835	1.91073	4.06717	0.855888	2.63617	1.99799	3.1384	1.04049	2.45991	1.93377	2.26503	2.75672	3.98457	2.88742	1.50956	1.27358	2.59206	1.74689	3.34247	1.34129	1.53488	1.74374	1.11845	0.96077	0.25478	2.46326	3.17359	2.1444	1.65895	3.71428	4.02316	2.18886	1.28647	3.1278	2.39785
OCLN	3.28009	4.40121	4.39232	3.26879	4.3841	2.16264	1.7871	4.72484	3.8104	4.75394	4.24582	3.78288	4.09057	5.05401	4.62811	5.04003	4.88604	5.20045	1.80821	4.40123	5.68249	5.70179	5.098	4.09854	4.99716	5.14639	3.80199	2.64347	4.22983	2.8182	4.14413	5.10131	3.39075	4.76628	2.45523	3.52855	3.20567	4.56299	5.42899	4.77025	4.81806	4.93157	4.15799	4.20708	3.04872	4.90151	4.85471	5.3395	4.22324
ADAMTS2	2.60885	2.13797	1.88519	1.42089	3.64264	4.65098	4.26703	3.59242	1.7162	2.51743	2.94999	2.33246	1.30476	1.86984	2.49881	1.9756	1.84175	2.22183	5.48173	1.48663	1.28508	2.86798	2.78246	2.16186	2.3558	2.14997	2.95875	4.10572	3.37024	1.59037	2.95049	2.44326	3.2403	1.78244	2.45778	4.69041	2.13512	3.53594	2.09231	1.4053	2.76717	2.23799	2.77443	3.54267	3.79455	2.33522	1.34692	2.03771	1.23097
PIP	1.59307	2.69337	0.914847	0.263028	0.433239	0.427142	1.23826	1.64098	0.323546	0.764834	0.971292	0.27881	0	0	0.098134	0.992061	0.115899	1.67602	0.247948	0	0.813117	0.451472	0	0	0	0.815979	0.930986	1.37739	1.4025	0.584906	3.07029	2.26766	1.0011	0.0959742	3.80016	1.08807	0.102024	3.24891	0.306407	0.484338	3.08178	0.6761	1.69066	0.90678	2.98068	0	1.48888	1.57283	0.189268
FXYD3	5.30734	5.32473	6.14043	6.04654	5.00932	3.35889	4.92732	5.02164	5.16536	5.89862	4.7913	5.87593	5.77642	5.13983	5.32457	4.48615	5.81061	5.85482	4.22752	5.8078	5.53575	5.53335	5.07375	5.34482	5.14997	5.92589	6.98533	1.91912	4.69481	3.98098	5.06324	4.66696	6.7207	5.56037	5.762	2.90935	6.26635	4.55229	5.00229	5.48709	4.61354	4.98122	4.8109	4.43117	5.44365	5.89583	6.74927	6.06601	5.64736
THBS4	0.935486	1.63648	1.11857	0.500722	2.1518	0.641407	0.671346	2.82201	1.24437	0.597707	1.26077	0.319661	0.889472	1.76128	1.87853	1.27941	1.33355	3.45762	1.404	2.08724	0.876995	1.83611	1.10603	1.01391	2.57982	1.72731	0.986956	0.447889	2.50295	0.741489	1.32508	0.689093	0.380001	1.07114	5.8783	1.34561	0.435922	3.1502	2.20986	2.16539	1.29209	1.37701	3.76914	2.20635	1.88309	1.07408	1.83482	1.16544	0.862127
EPHX3	4.92784	0.385733	3.56679	3.5366	3.30244	1.12533	1.26343	1.65047	2.73415	4.00477	2.37745	1.57318	2.03296	2.00306	1.98017	3.50356	2.51853	3.45252	1.00116	3.05128	1.41346	3.17221	2.59715	3.29525	2.39549	2.73284	2.35262	2.38697	1.08083	3.1606	3.02373	3.22474	3.74094	1.4554	1.75963	2.1445	4.43258	3.57072	3.2276	2.06792	3.23028	2.70176	0.499982	3.04019	3.44362	1.5239	3.42123	2.38273	1.69088
GRAMD2	2.29703	1.33809	3.02517	3.29842	3.12501	0.702882	1.06868	3.80795	2.34422	3.71116	2.07503	2.97104	3.58595	3.23975	3.75234	3.19577	4.11857	4.18025	1.92911	3.57112	3.42044	4.28542	3.55111	3.70083	3.19427	3.13735	2.43887	0.453062	2.28435	0.87379	2.12255	3.75995	1.49304	2.99447	1.53117	1.05901	2.42407	3.67667	3.46835	2.38152	2.9429	3.52418	2.23612	2.15767	2.08758	4.06062	3.73339	3.63192	2.50912
AK4	2.66329	2.97455	1.10931	3.31254	1.42704	2.01011	3.58316	1.35782	0.608939	1.22136	0.945147	1.2579	0.622491	1.30616	0.49397	1.3187	0.5751	0.934659	2.61884	0.63656	0.810881	0.84089	0.537209	0.35028	0.459522	0.6147	2.90443	3.53803	1.46582	0.99445	2.82662	4.2664	2.63134	1.11159	1.34562	2.61284	0.601096	1.31639	1.12486	1.62734	1.82247	1.73443	1.23019	2.9633	1.24268	0.700827	1.6182	0.838923	1.65213
MB	1.22921	3.28131	2.38009	2.09237	2.98641	1.22297	1.9822	1.87209	2.02531	0.792495	1.06695	1.53846	0.238529	1.30268	1.10414	2.12584	0.316418	0.5613	3.39192	0.264612	0.332735	0.469407	1.44351	0.5155	1.19203	2.36069	1.07505	2.22643	2.82453	1.89607	2.14765	3.30987	1.19743	0.963619	1.47199	2.18145	0.316747	3.67083	0.220537	3.10052	1.66441	1.39366	1.94505	2.34452	0.579863	1.95023	3.75987	1.66308	0.496025
C1orf130	1.72997	0.745868	3.53553	1.87245	2.33848	1.24993	1.0521	3.63579	1.57878	2.31394	3.12145	5.49267	3.33971	3.7999	2.28422	3.48641	2.89446	3.04117	0.679361	2.28121	2.45339	3.39369	2.45302	3.04965	2.22047	3.6102	2.16635	1.28898	2.21045	1.96566	1.84778	2.93087	1.87608	2.07368	1.33637	0.743471	2.18889	3.10882	3.80247	2.11283	3.03391	2.03112	3.42333	1.08623	1.44648	2.27543	0.566076	2.52093	2.85886
ANKRD36BP2	2.3245	0.85563	2.2277	2.9408	0.791616	1.58218	1.54835	1.80936	2.89144	0.926825	3.32869	0.509965	2.50124	0.140514	0.866439	1.65744	2.83774	1.14442	2.30984	1.71163	0.593746	1.16451	1.97466	1.84482	1.09928	2.14596	0.705821	3.70344	1.84357	4.5638	3.13055	1.15905	3.34238	2.88162	4.1636	1.23899	2.112	1.55812	0.899895	1.68211	1.63659	1.03971	2.08274	1.74521	2.27865	0.861084	2.00596	0.675054	0.836544
PRR15L	5.70373	5.56568	6.22254	5.93821	6.94106	2.62484	4.50047	6.67275	4.74588	6.62168	4.68769	5.29023	4.77012	5.09716	4.57103	5.04066	5.48032	6.2258	3.14624	5.40008	3.71492	5.27234	5.09224	5.33952	4.9012	5.77299	4.52704	2.83277	5.7276	4.97182	4.548	4.63915	4.64556	4.85456	3.74954	4.81328	6.55257	5.55615	6.15434	4.92428	4.78792	5.07964	5.91308	4.17785	6.15488	5.33833	5.79223	4.92123	5.55442
CCDC78	3.58951	4.04834	2.53286	1.73532	2.08448	0.440388	1.61676	3.69712	0.946999	0.943758	1.99476	0.927423	0.637768	0.49268	0.646294	1.14519	0.883575	0.667415	0.684121	1.02677	1.99798	1.52923	1.04637	2.46839	0.506975	1.82209	2.25	1.41699	2.99354	1.424	2.89409	1.34712	0.948214	1.17945	1.96818	1.81355	0.63263	0.838747	1.35194	1.36208	2.87077	1.49137	0.893245	1.70746	0.688658	0.461905	3.17304	3.1713	0.575181
PTPRH	1.01107	3.05445	2.71552	1.30723	2.65643	0.643602	3.06192	0.749744	0.142853	1.59262	1.05137	0.280479	0.0801071	0.101837	0.380383	1.35592	0.597743	0.253068	0.821824	0.365963	0.431451	0.196756	0.0397481	0.26936	0.257133	0.364083	2.72698	3.50621	0.173874	1.89538	2.25745	2.26589	2.7457	0.872528	0.487709	0.16376	0.0801179	2.65407	0.100142	1.55732	1.37197	1.15998	1.43246	2.00808	1.56518	0.167869	0.260687	1.0272	0.242851
CA8	2.12036	2.98248	1.60096	1.59609	0.224944	0.380726	1.15069	1.43858	2.19553	1.49256	0.94083	0.970256	0.46074	1.38698	0.869217	1.97166	2.41294	1.76636	0.40978	2.55409	4.26781	0.998315	2.23647	0.407917	0.591325	2.23244	0.9758	0.238874	1.99032	0.623319	1.21905	0.774507	0.524956	0.339444	0.580355	0.103006	3.47865	0.358986	1.46975	3.77605	1.94286	0.439667	1.85691	0.556097	0.634165	2.61323	0.577556	0.728837	0.228848
SCARNA3	0	0	0	2.667	0	0	0	0	0	0	0	0	0	0	0	0	0	0	0	0	3.02574	0	0	0	0	0	0	0	0	0	0	0	0	0	0	0	0	0	0	4.69201	0	0	0	0	0	0	0	0	0
[truncated: 17,404 more rows]
[truncated: 4 more columns]

## Sheet: Fig. 1c; SFig. 1c,e
Comparison of signatures from different types of classification
[truncated: 798 more rows]

[truncated: 28 more sheets: Fig. 1e, Fig. 2a-g; SFig. 2; SFig. 3, Fig. 2h, Fig. 2j and 2l, Fig. 3a-b; SFig 5, Fig. 3c, Fig. 3d-f; SFig. 6a-b, Fig. 3g, Fig. 4a,b, Fig.4 c,d, Fig. 4e; SFig. 9a, Fig. 5d-e, Fig. 6c-e, Fig. 6g, SFig. 1b, SFig. 1f, SFig. 1g, SFig. 4b, SFig. 6e-f, SFig. 7b …]
